# Supplementary material for: Cooperative interactions between p53 and NFκB enhance cell plasticity
Source: Oncotarget. 2014 Oct 21;5(23):12111–25. doi: 10.18632/oncotarget.2545 (PMC4322992; doi:10.18632/oncotarget.2545)
Supplement: Supplementary file 2 [file oncotarget-05-12111-s002.xlsx]

## Sheet: A.DOXO_UP
DOXO	FC	t.test.BH
LOC375010	2.75209	0.000344441
SERPINC1	3.60493	0.00010439
LOC646976	2.86186	0.000272767
RGS2	3.23253	0.000751861
BTG2	2.26985	0.00102697
ATF3	4.03443	6.85761e-05
EPHX1	2.23054	6.70822e-05
ACTA1	4.44019	1.38051e-05
ERO1LB	2.41673	0.00318831
SESN2	2.0738	8.86036e-05
PLK3	4.62814	8.81932e-07
HES2	2.01647	5.54417e-06
GADD45A	3.04169	8.99827e-06
LOC646626	2.06172	5.49906e-05
DUSP5	4.55076	1.42875e-05
NANOS1	2.94942	4.91493e-06
LOC399815	2.27938	6.70822e-05
FAM196A	6.67719	1.95046e-07
CCDC3	4.17434	3.90364e-05
DPYSL4	3.75689	1.38051e-05
FZD8	2.23457	0.000759317
EGR2	3.56076	0.000351034
UNC5B	2.4756	0.000907022
ACTA2	3.98058	1.78675e-06
FAS	3.88151	8.99827e-06
NUDT9P1	3.5769	5.4811e-05
VWCE	3.12348	8.95259e-05
NXF1	2.12241	1.94751e-05
FOSL1	2.45566	0.000320363
PDE2A	3.06001	1.56485e-05
C12orf34	2.04867	0.00120052
IQCD	2.19361	0.000223497
LOC645277	2.06278	0.00197297
FLJ13224	2.22786	0.000247488
CSRNP2	2.01133	8.67512e-06
GLS2	3.97019	8.81932e-07
E2F7	2.97457	8.14243e-05
FAM90A1	3.15908	0.000142242
NTN4	2.75609	0.000285139
IKBIP	3.14281	8.81932e-07
RASL11A	3.33677	4.10777e-05
C13orf15	4.95675	3.91073e-05
C13orf31	2.57378	1.56485e-05
RCBTB2	2.06991	0.00164658
DIO3	4.59266	0.000115444
AHNAK2	2.14073	0.00358078
EGLN3	2.30965	0.000124071
INSM2	2.11006	0.0062722
ARG2	2.74866	0.000491793
FOS	3.25022	2.77507e-06
RBPMS2	2.44188	0.00979759
FES	2.75746	0.000556809
RGMA	2.83263	0.00821774
SYNM	2.17495	0.00964758
KCTD13	2.03535	7.51153e-05
SLC6A10P	2.76745	1.2987e-05
SMPD3	2.65362	0.000149839
TLCD1	2.29033	1.9073e-06
SMTNL2	2.21663	0.000653773
TEX14	2.41606	0.00582246
SOX9	2.19169	0.00409453
GRIN2C	3.83987	2.23783e-06
FDXR	2.59842	2.15363e-06
NPTX1	4.1875	3.02235e-05
NTN1	2.20851	0.000997312
CABYR	2.71565	5.75509e-06
KCTD1	2.26289	0.00317882
PMAIP1	2.90317	0.000390911
GADD45B	2.12116	3.73147e-05
MIA	2.65435	3.50357e-05
DHDH	2.12274	0.000801997
FLJ26850	4.68863	2.89585e-07
PTPRH	2.13228	0.000279191
CXCR4	2.11932	0.00029369
HOXD8	2.2811	0.000177763
HOXD1	2.23849	0.00136247
INPP1	2.71324	8.67512e-06
GLS	2.08888	2.11693e-05
NPPC	4.02744	0.000149839
INPP5D	2.24409	0.00413268
TP53I3	2.25203	2.23783e-06
CDC42EP3	2.60477	0.000469989
JAG1	2.15002	0.00047177
SIRPA	2.06036	0.000478158
C20orf160	3.43819	4.31231e-06
MAFB	2.31801	0.000130382
SNAI1	3.79374	0.00029887
C20orf106	2.27087	7.42444e-05
SLC5A3	2.79385	0.000656773
LIF	2.13826	0.00252089
APOBEC3H	2.17818	9.95869e-05
MRAS	2.52479	7.59399e-05
GPR87	3.88979	1.71353e-05
LAMP3	3.13629	2.47088e-05
EOMES	3.12883	9.60507e-05
AMIGO3	2.2546	0.000584999
IL17RB	2.33963	0.00125244
PRICKLE2	2.02001	1.78675e-06
KBTBD8	2.60818	0.000248592
DDIT4L	2.21967	0.000301994
C4orf49	2.912	0.000238891
MSX1	3.3045	2.51329e-05
SPATA18	2.29547	2.23783e-06
CCDC96	2.01752	0.000114697
SMAD5OS	3.63356	2.0666e-05
HBEGF	2.27779	6.55043e-05
ELL2	2.23098	4.94776e-06
CTGF	2.6961	0.00225871
SGK1	2.9484	0.000198716
ULBP2	2.60329	0.000394991
PPP1R14C	2.61676	0.000330287
FOXC1	2.93335	0.00014115
SERPINB9	2.61012	0.000709576
TAP1	2.02118	1.0571e-05
ETV7	3.31803	0.000337565
CDKN1A	2.32034	5.2867e-05
LOC727916	2.57873	0.000164807
FAM46A	2.02741	8.99827e-06
LRRC17	2.23983	0.00141453
EFCAB10	2.92945	0.000678234
FLJ36031	2.18862	2.0666e-05
FAM71F1	2.02405	7.89842e-05
LOC389458	2.00779	7.86034e-05
FSCN1	2.32167	5.23331e-05
AUTS2	2.00711	0.0438601
FZD9	2.57428	8.99827e-06
LAT2	2.00324	0.000529805
LOC157562	2.65338	0.000391265
ARC	5.03072	4.91493e-06
TNFRSF10B	3.39809	8.81932e-07
TNFRSF10C	3.64207	5.35747e-05
TNFRSF10A	2.45409	1.78675e-06
LOC100289246	2.67377	0.000362575
RNF122	2.04766	0.000821669
ANK1	2.84452	0.000246954
RGS20	2.40981	0.000257762
FAM90A7	2.66998	0.000456436
C8orf47	2.66006	1.94131e-05
STOM	2.54998	6.60326e-06
ZNF79	2.07793	8.81932e-07
NOTCH1	2.19573	0.000870522
C8G	2.403	2.46688e-05
CTSL2	3.06832	5.51573e-06
LOC100289026	2.82946	4.83403e-05
SLC6A8	2.34497	0.000115977
KLHL15	2.27438	2.4583e-05
RGAG4	2.12696	0.000270132

## Sheet: B.TNF_UP
TNF	FC	t.test.BH
CTSS	3.63185	0.0186153
PGLYRP4	3.04331	0.00100541
S100A9	7.25465	0.00100848
S100A12	2.40879	0.00130002
S100A8	8.1333	0.000329831
LAMC2	4.08226	0.000494284
NUAK2	4.53494	0.00827825
IKBKE	4.44931	0.00279991
LAMB3	2.55974	0.00515498
WNT4	2.58357	0.000809583
PTAFR	3.75089	0.00227022
COL16A1	2.86625	0.000778365
CYP4B1	3.01431	0.000237172
LOC388630	4.09266	0.00438441
GADD45A	2.71617	0.0200129
GBP3	2.14091	0.00707332
GBP2	3.34304	0.00037837
NFKB2	2.31034	0.00174307
PTPRE	2.17809	0.0371665
OPTN	2.0313	0.000451698
C10orf10	3.69121	0.026946
LOC643650	2.07456	0.0112294
ANXA8L2	2.35433	0.00714652
BIRC3	7.64213	0.00225993
ZC3H12C	2.52288	0.0215029
LOC100131733	2.15635	0.00100492
WNT10B	2.06461	0.00353586
VWF	2.16457	0.017947
C1S	2.44619	0.0236951
PHLDA1	2.18657	0.00159981
FGD6	2.63121	0.00186571
NTN4	3.19532	0.00396291
GJB2	4.19434	0.00065635
FLT3	2.20167	0.0365508
ENOX1	2.95405	0.00174307
MBNL2	2.35605	0.00159981
DIO3	2.48521	0.00147784
TRAF3	2.36428	0.00557738
C14orf73	2.95228	0.00174307
TNFAIP2	5.41404	0.000442022
NFKBIA	2.43079	0.000184977
SERPINA5	3.07677	0.00622833
SERPINA3	9.12001	0.00978464
ALDH1A3	2.37902	0.0182942
RASGRP1	3.01147	0.0365167
C15orf48	4.51767	0.0259512
DAPK2	2.1814	0.00239345
RBPMS2	2.01966	0.0427769
ISG20	2.27701	0.000509501
RHCG	3.05712	0.014645
IGFALS	2.60936	0.0259512
GPRC5B	3.46884	0.00300675
SRCAP	2.72702	0.0450494
IL32	7.66796	0.000184658
ITGAM	2.92275	0.000456607
ADAD2	2.68365	0.00375295
RASD1	3.49396	0.00537378
TRIM16L	2.07158	0.00259032
CCL2	6.17033	0.000809583
CCL5	5.69724	0.00130002
RAPGEFL1	3.06215	0.00622833
STAT5A	3.38732	0.00100492
SOX9	3.01068	0.0258716
PSTPIP2	2.75648	0.0460509
ONECUT2	2.10446	0.021083
PMAIP1	2.30491	0.0126946
ICAM1	6.10904	1.69756e-06
IL27RA	2.23012	0.00209193
PGLYRP2	3.33282	0.0259512
SLC5A5	2.25307	0.00279991
GDF15	2.10029	0.0056012
MIA	2.30553	0.0131148
EBI3	2.96723	0.008376
RELB	5.18018	0.000442022
PLA2G4C	2.54398	0.00259032
C3	3.34213	0.000687118
EMR1	4.33711	0.000809583
ATP6V1C2	2.0761	0.000869683
AOX1	2.55069	0.00602738
SERPINE2	3.03505	0.00214361
TGFA	2.1538	0.0472535
NEURL3	5.80384	0.00434316
RP11-49G10.8	4.89382	0.0178792
SMOX	2.4709	0.00255067
KCNE2	3.11584	0.0116858
ADORA2A	2.29556	0.0326412
LIF	2.28769	0.014645
MAFF	2.01863	0.0114164
KLHDC7B	3.20672	0.0490353
PHLDB2	4.93169	0.000237172
ADCY5	2.44851	0.0118087
HEG1	2.5	0.0407826
PCOLCE2	2.02019	0.0453522
LAMP3	4.11206	0.01821
CLDN1	4.95774	0.000442022
OSTalpha	5.02309	0.00359027
KBTBD8	2.36127	0.00362126
IL15	2.30475	0.0015857
TLR2	4.44486	0.000461174
NAT8L	2.10033	0.017947
KLHL5	2.29974	0.000809583
AREG	2.90084	0.00370454
IRF1	2.3526	0.000184977
TGFBI	3.32665	0.00515583
DNAH5	2.12044	0.0186552
FGF18	2.49795	0.0305623
GFPT2	4.52917	0.011895
THBS4	2.07742	0.00268323
ELOVL2	2.09112	0.0192658
NEDD9	2.79297	0.0188505
TNFAIP3	5.09943	0.000237172
STX11	2.03425	0.00557912
CNKSR3	2.25139	0.000936138
SOD2	3.18466	0.0234679
UBD	9.92817	8.32593e-05
TNF	4.26067	0.00167947
LTB	11.7737	1.69609e-05
CFB	6.73393	0.0019059
TAP1	2.63885	0.00790474
PSMB9	3.42565	0.000216858
ETV7	2.94803	0.00831365
NFKBIE	2.52974	0.000152936
RUNX2	3.53244	0.00311214
TNFRSF21	2.49686	0.000891537
BMP6	2.02067	0.0112343
PRKAR2B	2.05573	0.000675219
ITGB8	4.24775	0.000451698
IL6	3.61145	0.000570861
NFE2L3	2.34577	0.000289946
TFPI2	3.86442	0.00174307
FAM83A	3.19971	0.00589459
LOXL2	4.48732	0.0164993
NKX3-1	3.60379	0.00298243
C8orf4	3.10405	0.0052426
SDCBP	2.06069	0.000927783
C8orf46	3.52812	0.00557738
KIF12	3.30232	0.00037837
PTGES	5.55672	0.000237172
ASS1	2.0795	0.00265267
SLC2A6	2.68079	0.0124295
GLIPR2	3.05464	0.0127476
GLDC	3.87763	0.00359344
HS6ST2	2.09965	0.00529079
SAT1	2.65468	0.00921258
EFNB1	2.05616	0.0100946

## Sheet: C.DOXO+TNF_UP
Doxo+tnf	FC	BH
DHRS3	2.29429	0.00147455
CTSS	4.35725	4.68747e-05
CGN	2.5747	0.00120905
PGLYRP4	3.27615	0.000712085
S100A9	6.48499	0.000387629
S100A8	8.03147	1.69595e-05
EPHA2	2.71335	0.00469821
SERPINC1	4.65937	0.0011648
LOC646976	2.97144	0.000702449
RGS16	2.37958	0.000275693
NPL	2.35211	0.000519667
LAMC2	3.18038	6.05229e-05
IFFO2	2.14968	0.000485207
RGS2	3.72952	3.81338e-05
BTG2	2.51919	0.00119413
TMCC2	2.17896	0.000998274
NUAK2	4.46882	0.00158552
IKBKE	4.41814	0.000392839
LAMB3	2.51363	0.00617945
SLC30A1	2.27971	0.00397958
ATF3	5.16794	0.0012782
ECE1	2.07776	0.000390061
TLR5	2.05756	0.0129708
WNT4	2.77423	2.8496e-05
EPHX1	3.02002	0.00011006
ACTA1	5.22639	0.00282784
PGBD5	2.26791	0.0438712
KIAA1804	2.18863	0.0086419
ERO1LB	3.00247	0.00282604
SESN2	2.44769	2.13095e-05
BAI2	2.45247	0.000923083
KIAA0562	2.89955	0.00225906
POU3F1	2.13526	0.000549196
CITED4	2.10143	0.000121673
EDN2	3.26627	0.00114891
ARTN	3.07517	0.0295676
PLK3	5.26011	7.02239e-06
CYP4B1	2.70268	9.53109e-05
LOC388630	5.58263	6.81017e-05
HES2	2.28817	0.0013072
ESPN	2.15286	0.00465671
GADD45A	3.54761	2.38622e-06
LOC646626	2.10002	0.000176403
GBP3	3.32682	0.000363471
GBP2	2.66194	5.22487e-05
SPSB1	2.65192	6.85867e-05
NFKB2	2.79551	2.975e-05
DUSP5	5.60001	6.27772e-05
NANOS1	2.65695	6.65891e-05
LOC399815	2.99641	0.00017439
FAM196A	7.567	0.000517664
CCDC3	4.98485	0.0153646
OPTN	2.31129	0.000247262
DPYSL4	4.68373	0.0045711
LOC338620	2.23193	0.000609289
FZD8	3.27702	0.000419867
CXCL12	2.38712	0.00404047
C10orf10	4.16062	0.00518634
RASSF4	2.63922	0.00802117
WDFY4	5.0818	0.0094525
IL15RA	3.18482	7.16857e-05
SLC16A9	2.71867	0.00525413
EGR2	4.80207	0.0091487
UNC5B	5.62001	8.64308e-05
PLAU	3.83326	0.00754239
ZCCHC24	3.22243	0.00106805
FAM22A	2.70851	0.0128822
ACTA2	3.96273	0.00041712
FAS	4.16933	0.00011311
NUDT9P1	4.69321	0.000753074
CCNJ	2.18697	0.000607733
BIRC3	4.87265	0.00111221
AMPD3	2.2093	0.000801245
ZC3H12C	3.79758	0.00111499
OAF	2.696	0.00100456
MICAL2	2.4261	0.000124454
MICALCL	3.86023	0.0028749
CDKN1C	2.05374	0.0128461
PHLDA2	2.13434	0.000505397
PRRG4	2.8205	1.46241e-05
ABTB2	2.55054	0.000279733
VWCE	4.26922	0.000655975
IRF7	2.6795	0.000485135
NXF1	2.33303	0.000798464
C11orf95	2.30663	0.000149313
OVOL1	2.5749	1.55505e-05
FOSL1	3.20004	0.000544548
GAL	2.54125	6.32152e-05
PDE2A	4.81452	2.02725e-05
STYK1	2.52957	0.000641881
LOC100131733	3.29865	6.65891e-05
C12orf34	3.51968	0.000161762
SH2B3	2.2358	0.00678035
OAS3	2.47995	0.000467071
IQCD	2.99374	8.94093e-07
SLC24A6	2.04904	6.27772e-05
TESC	2.38833	0.00167194
OASL	2.77063	0.00203033
LOC645277	2.38597	0.00530907
FLJ13224	3.0624	0.022797
VDR	3.08454	0.000286076
RND1	2.0728	0.000497287
CSRNP2	2.41157	0.000143038
GLS2	3.51753	0.00110288
VWF	2.22102	7.97721e-05
C1S	2.65208	0.00109858
E2F7	4.12976	0.000957732
FAM90A1	3.19659	0.0150223
FGD6	2.39932	0.00141764
NTN4	4.84982	9.43003e-05
IKBIP	3.17611	6.81017e-05
GJB2	4.93422	8.04914e-05
SHISA2	2.58995	0.00052862
RASL11A	3.34788	0.000230233
FLT3	2.33553	0.000950483
C13orf15	5.03496	8.75737e-05
ENOX1	2.80003	0.000274837
C13orf31	3.2277	0.014856
DIO3	6.30194	7.02239e-06
TRAF3	2.43882	0.000272221
C14orf73	3.70122	0.000306745
TNFAIP2	5.98311	0.000114133
EGLN3	3.58153	8.48691e-05
INSM2	5.67708	1.34695e-05
GCH1	2.79983	6.81017e-05
KIAA0247	2.04821	0.000333353
SLC8A3	2.77723	0.0189579
FOS	3.78852	0.00487907
IFI27	4.08693	6.32152e-05
SERPINA5	2.74838	0.000641898
SERPINA3	9.22309	1.55505e-05
ALDH1A3	2.39991	0.00277602
C15orf48	4.18749	2.38622e-06
FBN1	2.09022	6.07364e-05
RBPMS2	3.94154	0.00178722
PLEKHO2	2.66631	9.43003e-05
LOC390595	2.42648	0.0100937
AP3B2	4.00829	0.00156404
ISG20	2.57897	0.000957732
RHCG	3.16883	0.00457723
FES	3.80422	0.00213075
RGMA	4.81356	0.0144514
SYNM	3.70207	0.00140838
CIITA	2.1883	0.00142637
UNKL	2.69481	0.00662082
IGFALS	2.09553	2.8496e-05
GPRC5B	2.87813	0.000629786
KCTD5	2.36923	0.000864382
GSG1L	3.0365	0.000355432
APOB48R	2.15721	0.0045711
KCTD13	2.5546	0.0012515
IL32	8.55853	1.55505e-05
ITGAM	2.30801	0.000231651
ITGAX	2.55482	0.0035136
SLC6A10P	3.3405	0.00048847
CYLD	4.24261	6.27772e-05
TPPP3	3.47632	0.000603315
HSD11B2	3.61513	1.34695e-05
SMPD3	4.8982	3.35802e-05
HAS3	2.86922	0.000597085
CHST6	3.02235	0.000404026
MAF	2.15317	0.0076716
ADAD2	5.02508	7.00424e-05
ATP2C2	2.12257	0.00486064
COTL1	3.29202	0.00018538
ZNF469	2.34119	0.0170836
IL17C	4.26813	8.04914e-05
RASD1	2.01678	0.00706034
FLJ25006	2.07478	0.00308205
TLCD1	2.66363	8.75737e-05
FAM101B	2.82381	0.000666289
CCL2	5.42663	0.000121569
SLFN5	2.2139	0.00325872
CCL5	5.93494	0.000629497
TBC1D3B	2.80626	0.0453745
TRPV1	2.12353	0.000317442
STAT5A	5.05611	3.37253e-05
AOC3	3.05606	0.000167696
SMTNL2	2.81786	0.00781363
CXCL16	2.66616	2.975e-05
ZMYND15	3.41183	0.00525413
HOXB9	2.41444	0.0192729
TEX14	2.41636	0.010378
LIMD2	2.27041	0.0034489
ELP2P	3.2067	0.000215853
SOX9	4.93612	7.92165e-05
NXN	3.78739	0.000186558
GRIN2C	4.1272	0.0043754
FDXR	2.80391	0.001309
TRIM47	2.04253	0.000592222
POLR2A	2.08891	0.0078992
SPHK1	2.22974	6.08819e-05
RHBDF2	2.06054	0.00103003
NPTX1	5.57085	0.00170251
BAIAP2	2.22497	0.00165785
NTN1	4.16772	0.0069015
USP43	2.39481	0.0104509
LAMA3	2.13742	0.00970211
CABYR	2.96019	0.000187246
KCTD1	2.05028	0.0380901
FHOD3	4.04902	0.000230233
PSTPIP2	2.95023	4.93361e-05
ONECUT2	3.13824	0.000227426
PMAIP1	4.45048	0.000396979
SERPINB8	2.38702	0.00193631
S1PR2	2.07735	0.000147043
ICAM1	6.30888	7.7139e-06
ICAM5	3.02864	0.00639607
NFIX	2.07798	0.0159993
IL27RA	2.50568	0.000215853
PGLYRP2	3.84222	0.00577909
SLC5A5	2.67312	0.000568473
IFI30	2.32913	0.000211234
GDF15	2.69323	0.000266704
GADD45B	2.82778	1.6697e-05
CCNE1	2.12093	0.000213871
NPHS1	4.38089	2.02725e-05
HCST	2.96159	5.22487e-05
APBA3	2.05697	0.000655975
MIA	4.0364	0.000176403
EBI3	3.90814	0.000377263
LOC390940	2.23465	2.975e-05
RELB	4.4337	0.000251621
DACT3	2.33382	0.00117931
PLA2G4C	3.78493	0.000121673
PLEKHA4	2.02997	0.00363511
DHDH	2.28625	4.16291e-05
FLJ26850	5.28156	0.000373144
PTPRH	3.26604	0.000734823
C3	3.60805	0.000666289
FSTL3	3.86362	1.28496e-06
EMR1	4.06551	8.04914e-05
KANK3	2.0237	0.000588333
ATP6V1C2	3.05995	4.1154e-05
IFIH1	2.15203	0.000248187
FAM49A	2.50818	0.00183555
DLX2	2.80378	8.48691e-05
HOXD8	2.00701	0.00278259
HOXD1	2.85434	0.000332354
INPP1	3.05412	0.000114133
GLS	2.76504	6.24008e-05
LOC440934	2.17238	0.00654204
SERPINE2	4.78472	4.93361e-05
NPPC	5.41861	0.00183092
INPP5D	2.88873	0.00234736
GBX2	3.32493	0.00140378
ESPNL	2.12033	0.00238929
FAM132B	2.85277	0.005284
TP53I3	2.32802	0.000245836
CRIM1	2.70764	0.00016822
CDC42EP3	4.15089	0.000132973
EPAS1	2.02473	0.00473666
ASPRV1	2.21043	0.00154172
TGFA	2.75995	0.0014278
NEURL3	6.7956	0.00116811
JAG1	2.45178	0.00118135
ISM1	3.07275	0.000184334
SIRPA	2.54636	0.0217703
THBD	2.98255	8.48691e-05
C20orf160	3.62093	0.000966093
RP11-49G10.8	4.6429	0.00746431
SLC4A11	2.13527	0.000727787
C20orf132	2.65114	0.00192442
TGM2	4.14768	0.000180874
MAFB	3.0017	0.00345798
SMOX	2.85389	8.75737e-05
ADA	2.21944	0.000267223
SDC4	2.09697	0.000131704
SLC13A3	2.22221	0.00485769
KCNB1	3.56169	0.0257569
SNAI1	5.1058	0.00282284
C20orf106	2.56504	0.0166966
RBM38	2.36484	0.00805715
SLCO4A1	2.31928	6.70654e-05
SLC5A3	3.25392	0.000522231
KCNE2	4.48203	0.00138828
RCAN1	2.31071	0.000287454
SIM2	2.64251	0.00348936
PRDM15	2.22418	0.00486888
ICOSLG	3.93973	0.000124454
CECR6	2.25683	0.00732085
LIF	3.44432	0.000505397
OSM	2.22652	0.0106982
SEC14L2	3.18209	0.000112834
APOL6	2.7614	0.000710776
APOL4	2.45867	0.00119413
MAFF	4.42775	8.48691e-05
FAM83F	2.067	0.000132973
RNU12	2.29423	0.0120761
PNPLA3	3.0996	0.00501474
UPK3A	2.13132	0.00198499
SHANK3	3.14028	0.00425041
PHLDB2	4.31013	0.000115051
POPDC2	2.18104	0.0114564
PARP14	3.10475	0.000324568
ADCY5	2.76016	0.00191149
HEG1	2.05609	0.00789874
ACPL2	2.10892	8.73087e-05
GPR87	3.42633	0.00172697
GNB4	2.11174	0.00525413
LAMP3	7.11322	0.000113424
CLDN1	5.253	2.975e-05
FAM43A	2.06239	0.000397198
OSTalpha	5.49427	6.81017e-05
EOMES	2.88436	0.0110235
AMIGO3	2.62749	0.00031978
IL17RB	4.90298	0.000329896
PRICKLE2	2.42416	3.76312e-05
KBTBD8	3.47977	0.000180231
OXTR	2.0445	0.00110512
HS3ST1	2.1566	0.000978373
C4orf49	3.05669	0.0007162
IL15	2.19164	0.000261593
TLR2	4.27164	0.000184334
KLHL5	2.54747	4.93361e-05
MSX1	4.54795	0.00772819
SPATA18	2.26524	0.000197015
CCDC96	2.45883	0.000186558
HERC6	2.39986	0.000215084
TNFAIP8	2.14975	0.00130181
SLC6A19	2.6119	0.00018538
IRF1	3.42402	9.53109e-05
CXCL14	2.38014	0.000860827
SMAD5OS	2.49417	0.000121673
EGR1	3.09648	0.00130383
HBEGF	2.8343	0.00469556
MYO10	3.50874	0.000215084
FGF18	3.31537	0.00226225
ZFP2	2.66802	0.00195351
GFPT2	6.24954	1.23578e-07
IRX2	2.74454	9.42948e-05
ELL2	3.23941	1.09966e-05
HLA-C	2.18266	4.93361e-05
OSTM1	2.00291	4.1154e-05
L3MBTL3	2.51916	0.00934872
CTGF	3.57283	0.00165998
SGK1	3.53885	0.000188129
IL20RA	2.18099	0.0108709
TNFAIP3	5.71506	9.68986e-05
NHSL1	2.15101	0.00164014
CD83	4.08649	0.000709016
ULBP2	2.78491	0.00127024
PPP1R14C	3.61131	0.00130181
CNKSR3	2.36223	0.000145641
SOD2	2.44989	1.96922e-05
FOXC1	3.92914	0.000884606
RPS6KA2	2.25767	0.00450013
SERPINB9	3.49599	0.000674326
UBD	10.0284	7.02239e-06
HLA-F	2.29457	8.33059e-05
HLA-G	2.48142	2.95543e-05
HLA-H	2.51142	0.00303349
HLA-A	2.66946	0.00113974
HLA-J	2.31571	0.000744128
HLA-L	2.60344	0.00267131
HLA-B	2.53685	6.27772e-05
LTB	9.12269	4.93361e-05
CFB	6.88286	8.11831e-06
TAP1	3.98633	1.34695e-05
PSMB9	3.68098	3.52501e-05
HLA-DPB1	2.70878	0.00421913
ETV7	5.4394	0.000145641
CDKN1A	2.35443	0.000184334
POLH	2.91483	0.000323872
NFKBIE	2.4862	1.94415e-05
RUNX2	2.61823	0.00168008
LOC727916	2.89831	0.000457247
BMP6	3.07898	0.000629746
LRRC17	3.19159	0.00660296
EFCAB10	2.8812	0.000975925
FLJ36031	2.6923	6.87475e-05
PRKAR2B	2.12135	0.000618841
C7orf53	2.30261	0.00280262
FAM71F1	2.56984	0.0259172
ITGB8	4.59943	0.000113424
IL6	3.97464	8.28205e-05
NFE2L3	2.72654	2.8496e-05
UPP1	3.13284	0.000101613
LOC389458	2.27705	0.000207788
FSCN1	3.53843	0.00131891
AUTS2	3.66589	0.00470099
FZD9	4.35488	4.39138e-06
LAT2	2.91498	0.00457723
CLIP2	3.92775	0.00368201
NCF1	2.44231	0.0178263
LOC100133091	2.52497	0.0144509
TFPI2	5.49512	4.93361e-05
LOC157562	3.77828	0.000106884
LRP12	2.22521	0.000490025
FAM83A	3.15563	0.00043472
ARC	6.43376	0.000263347
EPPK1	2.62604	0.000798756
TNFRSF10B	4.01425	1.90129e-06
TNFRSF10C	3.66841	8.26643e-05
TNFRSF10A	2.89937	0.000146889
LOXL2	5.01606	0.000219444
NKX3-1	4.70795	0.000459895
LOC100289246	2.56722	0.000568473
RNF122	2.66636	0.00796902
ANK1	4.13219	0.0016768
RGS20	3.45142	0.000159634
SDCBP	2.51024	0.000130708
FAM90A7	2.92172	0.00417639
RDH10	2.19493	4.93361e-05
C8orf47	3.03596	7.92165e-05
ABCA1	2.02573	0.00965869
STOM	2.23415	9.45715e-05
GGTA1	2.36441	0.0116375
OLFML2A	2.83119	0.00713577
ZNF79	2.1824	0.011439
PRRX2	4.00508	3.35802e-05
PTGES	6.58029	6.05229e-05
ASS1	2.42695	0.0014477
FAM78A	2.34003	0.000647672
SLC2A6	2.61658	3.86346e-05
NACC2	2.51245	0.000318173
NOTCH1	2.9675	0.0204354
C8G	3.3028	0.000205653
DDX58	3.16207	4.93361e-05
B4GALT1	2.11012	0.00054892
GLIPR2	4.17565	6.81017e-05
GLDC	4.89521	0.000207399
CTSL2	2.06169	0.000159634
SLC6A8	2.82005	0.00656323
SAT1	3.32885	6.27772e-05
KLHL15	2.63266	0.000675371
LOC728142	2.02264	0.00551036
PIM2	2.18427	0.000544548
EFNB1	4.14346	8.11831e-06
RGAG4	2.80674	0.0163322
DMRTC1	3.20491	0.000181362

## Sheet: D. Doxo_down
Doxo	FC	t.test.BH
ANKRD34A	-2.73574	2.64391e-05
TARS2	-2.08586	6.05918e-05
BCAN	-2.80279	0.000150741
PVRL4	-2.85154	0.000662317
NCF2	-2.03512	0.00887083
KIF14	-2.44963	0.00293499
DYRK3	-2.91673	0.00088603
IL20	-2.62415	0.00387336
TGFB2	-2.01306	0.0010668
IL28RA	-2.56725	0.00444944
ZSCAN20	-2.19254	0.00297525
C1orf216	-2.15267	0.00215201
DFFB	-2.37109	0.00197006
ZNF643	-2.88571	0.000445856
EFCAB7	-2.23454	0.00314495
GBP3	-2.02266	0.00392075
C10orf81	-2.48011	0.00775451
DCLRE1A	-2.0205	7.42444e-05
AFAP1L2	-2.85403	4.20792e-05
KNDC1	-2.55545	0.000403963
DKK1	-2.57279	8.28779e-05
ANKRD22	-2.97718	0.00212451
STAMBPL1	-2.02147	0.00129341
PPP1R3C	-2.76423	7.29651e-05
KBTBD3	-2.09337	0.00279194
E2F8	-2.32721	0.000964814
KIF18A	-2.14011	0.000125905
CCDC87	-2.35142	0.000817438
SHANK2	-2.20247	0.025633
TCHP	-2.04409	0.00018186
GPR81	-2.23279	7.51153e-05
NFE2	-3.1404	3.3208e-05
DNAJC14	-2.03907	0.000291374
AGAP2	-2.16647	0.00125527
TBC1D30	-2.68168	0.00111551
LPAR5	-2.98628	0.000175116
SOCS2	-2.2361	0.000175721
hCG_1774568	-2.29912	6.0908e-05
RFXAP	-2.01595	0.00324707
KBTBD7	-2.03492	0.000520276
SLITRK6	-2.17207	0.000115977
ZNF839	-2.24201	0.000432167
PARP2	-2.14076	0.000184704
SALL2	-2.09614	0.00020968
G2E3	-2.08732	0.000115977
SIP1	-2.6624	8.14243e-05
PTPN21	-2.16356	0.00010439
GSC	-2.40978	6.54066e-05
BUB1B	-2.69111	9.13759e-05
WDR76	-2.08764	0.00603405
DYX1C1	-2.10019	0.000246954
SLC24A1	-2.09794	9.30303e-05
TIPIN	-2.41767	0.000128643
PLK1	-2.35304	1.02705e-05
TNFRSF12A	-2.44784	5.23776e-05
BTBD12	-2.99096	0.000127331
RPGRIP1L	-2.09259	0.00261486
HOXB6	-2.44232	0.00014791
RARA	-2.24007	0.000456436
TTC25	-2.00206	0.00171098
RNF43	-2.72431	0.000678234
MFSD6L	-2.59188	0.00263431
C18orf1	-2.2229	3.5952e-05
NDC80	-2.22204	7.89842e-05
LOC647946	-2.72747	0.000855434
SKA1	-2.39781	5.62259e-05
RAB27B	-2.1438	0.000398474
PDE4A	-2.01268	0.000842415
S1PR5	-2.22053	0.000598546
PALM3	-2.187	0.00239642
MOBKL2A	-2.34047	0.0165209
DIRAS1	-2.21927	5.4811e-05
C19orf40	-2.01551	0.00141249
EID2B	-2.02776	0.00312822
ZNF45	-2.41741	0.00217752
ZFP112	-3.45624	0.00206949
BCL3	-2.05534	0.00333115
TICAM1	-2.31649	0.000220644
MALL	-2.02703	0.000142392
CKAP2L	-2.40342	2.0666e-05
TMEM177	-2.33387	0.00110512
MBD5	-2.63186	0.00786592
SPC25	-2.40608	1.94751e-05
SLC25A12	-3.14728	3.5952e-05
CDCA7	-2.74805	0.00354475
CXCR7	-2.12499	5.62259e-05
C2orf54	-3.71582	4.91493e-06
CENPA	-2.71709	8.14243e-05
ZFP36L2	-2.20175	0.000501125
C2orf74	-2.03759	0.00046476
CYP26B1	-2.84671	0.00232942
C20orf54	-2.32354	0.000185758
GNB1L	-2.74322	1.25644e-05
ZNF70	-2.32739	0.000389767
TSEN2	-2.03993	0.000221201
LOC344887	-2.31047	0.00138986
TP63	-3.44694	3.10245e-05
FILIP1L	-3.0995	0.000154319
CCNA2	-2.03374	3.50357e-05
C4orf39	-2.49753	0.00132694
NEIL3	-2.69912	0.000445856
DOK7	-3.25565	1.42048e-05
SLCO4C1	-2.13598	0.0232974
N4BP3	-2.0767	0.000161902
ZNF879	-2.04156	0.000260074
C5orf34	-2.10018	0.000900289
GPX8	-2.91456	0.000623904
ATP6AP1L	-2.53311	4.91493e-06
TXLNB	-2.15397	0.000257714
RGS17	-2.1953	0.000116316
KIF13A	-2.14566	0.00299312
RNF144B	-2.27932	0.000363103
ZNF184	-2.22172	0.00201293
ZNF165	-2.27068	0.000401348
LOC401233	-2.0431	0.00026321
SFRS3	-2.51215	5.62259e-05
RUNX2	-2.02198	0.00327828
TTK	-2.15088	5.05234e-05
NRF1	-2.76021	8.23913e-05
WDR60	-2.11557	0.00270501
HOXA7	-2.46951	0.0024354
GTF2IRD1	-2.04057	5.4811e-05
TNFRSF11B	-2.87321	0.000257063
MYC	-2.40607	5.52084e-05
PSCA	-2.20134	0.000114697
RANBP6	-2.51964	0.000392318
ZNF484	-2.65876	0.000601169
MUM1L1	-2.76415	0.000204932
MGC16121	-2.0117	0.00341423
NAP1L2	-2.36311	0.00324038

## Sheet: E.TNF_down
	FC	t.test.BH
CREB3L4	-2.10658	0.00726735
C1orf64	-2.24578	0.000927783
AFAP1L2	-2.31463	0.0147307
KCNJ8	-3.06769	0.0398049
LOC220115	-2.35049	0.00726735
SLITRK6	-2.03334	0.0414569
LOC145837	-2.68481	0.000205674
PMP22	-3.20227	0.000809583
MAP2K6	-2.56962	0.00270648
SLC4A10	-2.35494	0.00405148
BCAS1	-2.59304	0.0154047
GRAMD1C	-2.80398	0.00343727
CXXC4	-2.14435	0.0140802
FSTL5	-2.54431	0.00411032
ST8SIA4	-2.04782	0.0238874
CDH18	-3.33298	0.0099067
TARP	-2.43213	0.023157
NDRG1	-2.42045	0.00353586
HEY1	-2.39742	0.00239345
MMP16	-2.21873	0.00875329

## Sheet: F.Doxo+TNF_down
	FC	t.test.BH
VAV3	-2.07858	0.0192851
GPSM2	-2.26019	0.0185495
PSRC1	-3.94711	0.00273045
LOC728855	-2.09234	0.00720116
ANKRD34A	-2.96942	0.00367034
ANKRD35	-2.25205	0.0495161
TARS2	-2.84805	0.00992831
FAM63A	-2.2669	0.0371568
VPS72	-2.14657	6.81017e-05
LCE2B	-2.1442	0.00553717
CREB3L4	-2.57964	0.000186558
BCAN	-2.88145	0.000413591
PVRL4	-3.35074	0.0260487
NUF2	-2.07373	0.00117524
C1orf64	-2.65895	0.00043911
NME7	-2.08072	0.00332812
IVNS1ABP	-2.33864	0.000439616
HMCN1	-2.2599	0.00041712
FAM5C	-2.52403	0.00392746
ASPM	-2.06064	0.000576153
KIF14	-2.79684	0.0155114
PKP1	-2.1602	0.00450472
DYRK3	-2.76237	0.00823178
IL20	-2.52879	0.00457723
NEK2	-2.55638	0.00698489
DTL	-3.02007	0.000274837
CENPF	-2.25837	0.00428049
TGFB2	-2.05816	0.00224292
IL28RA	-3.40249	0.0240574
ZNF692	-2.34702	0.00170419
AIM1L	-2.19539	0.00796902
IQCC	-2.08652	0.00678223
ZMYM1	-2.4727	6.0215e-05
LSM10	-2.09198	0.0386838
ZNF643	-2.90902	0.0352559
ZNF642	-2.44317	0.00133187
ZNF691	-2.69321	0.0334197
TMEM125	-2.14646	0.0248928
C1orf210	-2.60892	0.0317413
MMACHC	-2.63098	0.000530453
STIL	-2.10278	8.26643e-05
ATG4C	-2.38048	0.0129948
EFCAB7	-3.14275	2.53247e-05
DEPDC1	-2.31878	0.000267906
PTGER3	-2.08991	0.000188646
FPGT	-2.72431	0.000798756
SAMD11	-2.0275	1.6697e-05
CUTC	-2.07404	0.0261607
KAZALD1	-2.14519	8.59861e-06
CALHM2	-3.36449	0.000110951
DCLRE1A	-3.4324	0.00239183
AFAP1L2	-3.97618	0.0295676
ATRNL1	-2.5441	0.0200309
CACNB2	-2.19573	0.0123431
ZNF33B	-2.02623	0.000908606
CSTF2T	-2.25286	2.7906e-05
DKK1	-3.19341	2.45296e-05
ASB13	-2.57867	0.0103296
RTKN2	-2.29313	0.000546239
ZNF365	-2.49832	0.00366599
LRRC20	-2.33282	0.000121673
ANKRD22	-2.82754	0.00765947
KIF20B	-2.29493	0.00727448
ENTPD1	-2.39608	0.00850834
DYNC2H1	-2.15221	0.00107983
KBTBD3	-3.53863	0.000457306
RDX	-2.00207	0.0308871
RBM7	-2.00593	0.0140243
THYN1	-2.39768	0.0116175
KIF18A	-2.95437	0.00187782
C11orf74	-2.07015	0.00174484
ZBTB3	-2.01343	0.00104049
NAA40	-2.11942	0.0114158
CCDC88B	-2.17428	0.00477027
ARAP1	-2.25195	0.000678874
P2RY6	-2.62766	0.00878509
POLD3	-2.1466	0.00404777
AQP11	-2.2631	0.0129708
LOC728705	-2.61743	0.0119937
MTERFD3	-2.45973	0.0067298
TCHP	-2.56494	0.0169077
TMEM116	-2.22682	0.0139824
GPR81	-3.19018	0.0242925
MPHOSPH9	-2.29205	0.0340273
C12orf65	-2.62765	0.000247262
KIAA1467	-2.4832	0.000122405
RERG	-2.57195	0.00885546
PYROXD1	-2.72317	0.00463286
KCNJ8	-4.94703	0.0010133
RAD51AP1	-2.14011	0.00179823
NFE2	-3.78448	0.0124218
DNAJC14	-2.14585	0.0188099
SUOX	-2.43381	0.0229115
RNF41	-2.07979	0.0251774
PRIM1	-2.77389	0.000671298
TBC1D30	-2.72948	0.00658071
LPAR5	-3.42092	0.0238964
YEATS4	-2.3652	0.0105157
KCNMB4	-2.06194	0.0285011
LIN7A	-2.22963	0.0344108
SOCS2	-2.77367	7.92165e-05
hCG_1774568	-2.43573	0.0154412
SGCG	-3.35459	0.00207114
USPL1	-2.14116	0.00304581
RFXAP	-3.12065	0.00125303
KBTBD6	-2.1408	0.044626
KBTBD7	-2.34934	0.000347595
DLEU1	-3.24345	0.0288291
NEK3	-2.63569	0.0192729
LOC220115	-2.40873	0.000505397
C13orf34	-2.3726	4.93361e-05
SLITRK6	-4.8398	0.0139905
ZNF839	-2.70083	1.16452e-05
TTC5	-2.44079	0.00120253
PARP2	-2.83198	0.020137
SALL2	-2.93092	0.00696155
TGM1	-2.04535	0.000220402
G2E3	-2.63377	0.00041712
SIP1	-3.28148	0.00735984
C14orf106	-2.46218	6.87475e-05
WDHD1	-2.3019	0.000737245
DLGAP5	-2.59866	0.00276264
ISCA2	-2.0335	0.000121673
TGFB3	-2.54044	0.0100252
PTPN21	-2.48926	0.000186558
TTC8	-2.32889	0.0109512
GSC	-2.20177	0.00030199
ARHGAP11A	-3.05557	0.000404026
BMF	-2.10827	0.0140429
BUB1B	-3.90747	0.0038097
C15orf23	-2.33487	0.0113419
RAD51	-2.01564	0.00026368
PLA2G4F	-2.16647	0.0225126
DTWD1	-2.4559	0.00192654
PIGB	-2.17097	0.0253621
DYX1C1	-2.7315	0.00934933
MNS1	-3.64296	0.0392876
ZNF280D	-2.04148	0.012615
SLC24A1	-2.74997	0.000771949
TIPIN	-3.21843	0.00017439
KIF23	-2.01874	0.00179225
LOC145837	-3.21754	3.86346e-05
BLM	-2.21876	0.000227426
TTC23	-2.33628	0.0065762
PLK1	-2.84818	6.75748e-05
BTBD12	-3.16074	0.00023291
RPGRIP1L	-2.07436	0.00046055
CDH11	-2.44543	0.00188833
CDYL2	-2.369	0.000251621
HOXB6	-2.59773	0.00030561
PMP22	-3.50593	0.0158237
C17orf75	-2.65853	0.00284036
PRR15L	-2.83861	0.00570222
RSAD1	-2.09826	0.0361621
EPN3	-2.59994	0.000158944
RNF43	-4.15231	0.00648999
BRIP1	-2.57802	4.1154e-05
C17orf58	-2.31377	0.000262922
MAP2K6	-2.83351	0.0168308
TEX19	-2.83908	0.0325897
MFSD6L	-3.60198	0.0227144
C18orf1	-2.00291	0.041332
NDC80	-3.58002	1.28496e-06
LOC647946	-2.42846	0.000118962
SKA1	-2.71553	0.000248187
RAB27B	-3.34385	0.00710703
S1PR5	-2.83686	0.0255922
PALM3	-2.49966	0.00367837
HSH2D	-2.04011	0.0151349
DIRAS1	-2.08742	0.00168963
C19orf40	-2.01845	0.000379262
THAP8	-2.21731	0.0143573
ZNF567	-2.11469	0.00892275
ZNF571	-2.57834	0.00462183
EID2B	-3.40126	0.0217255
ZNF780A	-2.26236	0.0246838
KCNN4	-2.07264	0.0227774
ZNF45	-2.54974	0.0156686
ZFP112	-3.79399	0.0497418
ZNF180	-2.06779	0.000114133
ZNF114	-2.46512	0.00441369
NTF4	-2.14291	0.000889077
ZNF841	-2.02658	0.00813213
IL1R2	-2.33445	0.00701062
MALL	-2.38114	0.017303
BUB1	-2.38569	6.19656e-05
POLR1B	-2.01891	0.00283272
CKAP2L	-2.87546	0.00363511
TMEM177	-2.57915	0.0217255
LOC254128	-2.32932	0.0110467
LOC440905	-2.2608	0.00206797
ZRANB3	-2.08264	0.00148272
MBD5	-2.493	0.000121673
SLC4A10	-2.32835	0.00102582
FIGN	-2.08881	0.000913166
NOSTRIN	-3.22121	0.000104022
SPC25	-3.16329	0.00100338
FASTKD1	-2.62229	8.1557e-05
METTL5	-2.15171	0.00517041
SLC25A12	-2.21422	0.00225906
CDCA7	-3.57697	0.00149613
ATF2	-2.36632	0.00287393
SSFA2	-2.44041	0.00611333
DUSP19	-2.0683	0.00176988
WDR75	-2.03699	0.00180034
WDR35	-2.60487	0.000655975
RHOB	-2.02972	0.0157632
IKZF2	-2.70068	1.18677e-05
SPEG	-2.13248	0.00194351
NGEF	-2.46051	5.52635e-05
CXCR7	-3.18341	0.0219741
C2orf54	-5.52891	0.00385202
CENPA	-2.50097	4.93361e-05
ZNF512	-2.01338	0.00615943
CLIP4	-2.15077	0.0340234
CCDC75	-2.38231	0.00767818
STON1	-2.55805	0.00581173
PRDXDD1P	-2.55311	0.0162877
LOC339803	-2.20637	0.00869949
C2orf74	-2.83286	0.028546
FAM161A	-2.45658	0.000292055
LOC400986	-2.65332	9.45715e-05
NCAPH	-2.28357	0.000653654
C2orf15	-2.92379	0.0192929
FLRT3	-2.97157	0.000626621
OVOL2	-3.68192	0.00401529
TPX2	-2.09364	4.93361e-05
TRIB3	-2.02284	0.0118735
ZMYND8	-2.23068	0.00146704
BCAS1	-2.09547	0.000641881
TPTE	-2.09394	0.00313947
IGSF5	-3.17416	0.0209264
DSCAM	-2.12002	0.00304014
GNB1L	-2.70538	0.022939
ZNF70	-2.31576	0.0134869
PLA2G3	-2.41485	0.0249919
PATZ1	-2.15358	2.45296e-05
DDX17	-2.08027	0.000107729
LOC344595	-2.35191	0.00938465
GRAMD1C	-3.9964	0.000968294
UBA5	-2.13292	4.38738e-05
HLTF	-2.05769	0.0180902
TM4SF1	-2.49839	0.00645667
COMMD2	-2.48266	0.00732699
LXN	-2.10342	0.0141236
OXNAD1	-2.39137	0.00482042
LIPH	-2.77647	0.0370599
LOC344887	-2.30629	0.000890336
RFC4	-2.0231	0.00169028
TP63	-3.33183	0.00653871
BDH1	-2.08719	0.000122405
FBXL2	-2.13921	0.000625672
KIF15	-2.34735	0.0090845
TRAIP	-2.09937	0.000107729
ADAMTS9	-3.38072	0.00374218
FOXP1	-2.13134	0.000626621
LMCD1	-2.0509	0.0217085
RAD18	-2.14432	0.022959
JAGN1	-2.05787	1.69595e-05
FILIP1L	-2.72969	0.0394511
PRRT3	-2.23234	0.00530714
CENPE	-2.835	0.00275663
CYP2U1	-2.42779	0.017728
EXOSC9	-2.04717	0.000629746
CCNA2	-2.4669	0.000272221
NUDT6	-2.175	0.000580197
PHF17	-2.53676	0.000983095
PABPC4L	-3.35343	0.000289114
FSTL5	-2.21694	0.000526421
C4orf39	-3.40752	0.0143459
GLRA3	-2.13386	0.0285028
NCAPG	-2.07245	0.00870068
DOK7	-4.18273	0.00228627
C4orf19	-2.17311	0.00106805
LNX1	-2.68872	0.000588333
THAP6	-2.38031	0.0143573
HNRPDL	-2.2258	0.000167995
HSD17B11	-2.73908	0.028602
TSPAN5	-2.02526	0.000692602
ST8SIA4	-2.73139	0.0360692
GIN1	-2.15853	0.000186558
NUDT12	-2.03969	0.000637418
KIF20A	-2.8938	0.000715822
CXXC5	-2.22486	0.0143845
PCDHB8	-2.00733	0.00829116
FLJ41603	-2.39139	0.000247262
C5orf54	-2.75769	0.000485135
STC2	-2.24	0.0122501
RGS14	-2.20213	0.00422143
CDH18	-2.38576	0.00969585
SPEF2	-2.56408	0.000122405
SKP2	-2.5264	0.00235913
FBXO4	-2.03274	0.0208412
C5orf34	-2.87128	0.000710826
ITGA2	-2.20092	4.93361e-05
GPX8	-4.45369	0.00369362
GTF2H2D	-2.99879	0.00166991
NAIP	-2.07484	0.000145773
SMA5	-2.36915	0.000231651
POLK	-3.14201	0.000244254
ATP6AP1L	-2.79264	1.55505e-05
RFESD	-2.38925	0.000293951
RIOK2	-2.55829	0.0264427
C6orf182	-2.2341	0.00402162
TRAF3IP2	-2.44168	0.0234131
TXLNB	-2.96707	0.00428955
RMND1	-2.3384	0.00393326
ATXN1	-2.06118	0.00574645
LOC100130360	-3.13797	0.00164647
LOC100270746	-2.25335	0.0163306
PRSS16	-2.67662	0.00312947
ZNF184	-2.67063	0.0204957
ZNF165	-2.82666	0.0175942
ZNF193	-2.31134	0.0382093
ZNF187	-2.0474	0.047035
LOC401233	-2.64173	0.000119378
PACSIN1	-2.43774	0.000665445
SPDEF	-3.22216	0.00116089
KCTD20	-2.71018	5.32885e-05
SFRS3	-2.39269	0.00767818
RNF8	-2.00646	0.0309975
FAM50B	-2.36783	0.0194234
MOCS1	-2.29122	4.70714e-05
LRFN2	-2.37031	0.0348959
ENPP4	-2.08984	0.032516
ENPP5	-3.34282	0.00892411
IRAK1BP1	-2.32897	0.00345281
TTK	-2.81478	0.00552334
MANEA	-2.99078	0.0010636
ORC5L	-2.07154	0.00450013
MET	-2.98559	0.0078724
POT1	-2.55441	0.00106805
C7orf68	-2.54403	0.0125181
NRF1	-2.15128	0.0259508
ATP6V0A4	-2.62852	0.000716589
FAM115C	-2.1679	0.016741
ANKMY2	-2.043	0.0205681
CDCA7L	-2.62886	4.93361e-05
NUPL2	-2.02719	0.0143644
C7orf46	-2.85103	0.0116697
SNX10	-2.76912	0.00553554
HOXA7	-2.30126	0.0172072
STARD3NL	-2.37092	0.0250757
AEBP1	-2.87657	0.00522193
GTF2IRD1	-2.03188	0.000989807
RUNDC3B	-2.29334	0.000324749
SLC25A40	-2.01329	0.0222918
CLDN12	-2.98579	0.00814447
AKAP9	-2.0942	0.00363503
SGCE	-2.18969	0.0252518
LOC389831	-2.45399	0.0274347
FLJ36840	-2.23878	0.000632979
GOLSYN	-2.78661	0.0280263
C8orf85	-2.16656	0.00366599
PBK	-2.41062	0.00109164
FBXO16	-2.12994	0.0174656
FUT10	-2.07452	0.000818868
PKIA	-2.07722	0.00357514
CNGB3	-2.72626	0.000108545
MMP16	-3.01686	0.00321417
TMEM55A	-2.03614	0.009135
ESRP1	-2.18197	0.011263
C9orf110	-2.79228	0.00011006
C9orf109	-3.22606	0.000161762
ALAD	-2.25114	0.0340618
RGS3	-2.7398	0.00673465
ZBTB26	-2.13184	0.00018154
KLHL9	-2.41747	0.00494926
RANBP6	-2.90718	0.000553305
GCNT1	-2.90586	2.975e-05
ZNF484	-3.50331	0.00197085
C9orf21	-2.37299	0.00251289
CENPI	-2.97329	0.0119726
ARMCX1	-2.35391	0.0128841
ARMCX5	-2.30093	0.024053
MUM1L1	-4.48613	2.92227e-05
AMOT	-2.01092	0.00057388
SLC6A14	-2.32584	0.00967247
CXorf61	-2.67226	0.0050162
SAGE1	-2.35382	0.011305
PHEX	-2.02835	0.0291678
SYTL5	-2.19484	0.00648438
ZNF182	-2.30951	0.00955339
TBC1D25	-2.1006	0.0119995
KLF8	-2.08619	0.00084599
ZMYM3	-2.18422	0.0347496
ERCC6L	-2.708	0.00528785
NAP1L2	-3.1918	0.000123748
CHIC1	-2.28051	0.000331925

## Sheet: G. Synergistic DEGs_UP
	FC doxo	FC TNF	FC Doxo+TNF	t.test.BH vs mock	t.test.BH vs all
INSM2	2.11006	0.0499828	5.67708	1.34695e-05	9.62202e-08
GBP3	-2.02266	2.14091	3.32682	0.000363471	1.2191e-05
ELP2P	0.291412	0.0129106	3.2067	0.000215853	0.000198389
DMRTC1	-0.413564	0.759071	3.20491	0.000181362	6.20348e-07
ICAM5	0.362793	-0.00375049	3.02864	0.00639607	0.00188916
CD83	0.427702	1.06706	4.08649	0.000709016	4.02911e-05
HCST	0.344757	0.170925	2.96159	5.22487e-05	2.43049e-10
SMPD3	2.65362	-0.0755746	4.8982	3.35802e-05	2.93624e-06
STAT5A	-0.610999	3.38732	5.05611	3.37253e-05	9.1228e-07
TGM2	0.0701279	1.98044	4.14768	0.000180874	3.23214e-08
RGMA	2.83263	-0.0910979	4.81356	0.0144514	0.00391129
FES	2.75746	-0.974588	3.80422	0.00213075	0.00234312
EPPK1	0.742737	-0.137914	2.62604	0.000798756	5.13469e-06
PRRX2	0.880306	1.10795	4.00508	3.35802e-05	4.24945e-07
AP3B2	1.48231	0.562528	4.00829	0.00156404	0.000217198
OLFML2A	0.275306	0.594181	2.83119	0.00713577	3.30484e-06
BAI2	0.367841	0.150485	2.45247	0.000923083	2.72926e-07
TPPP3	-0.182984	1.72742	3.47632	0.000603315	3.89108e-06
IL17C	1.16362	1.18229	4.26813	8.04914e-05	5.29654e-06
OXTR	-0.370715	0.551351	2.0445	0.00110512	0.000549581
FSTL3	0.843308	1.17337	3.86362	1.28496e-06	2.43049e-10
APOL4	-0.593758	1.29021	2.45867	0.00119413	0.000139647
DDX58	0.214176	1.19225	3.16207	4.93361e-05	1.19088e-09
E2F7	2.97457	-0.463791	4.12976	0.000957732	0.000409215
STYK1	-0.445072	1.37424	2.52957	0.000641881	2.3322e-05
FAM49A	-0.25497	1.20076	2.50818	0.00183555	1.48791e-05
PLEKHA4	-0.302079	0.777931	2.02997	0.00363511	0.00368702
IRF7	1.16486	-0.0306036	2.6795	0.000485135	6.56998e-05
ATP2C2	-0.368752	0.954274	2.12257	0.00486064	0.00273754
ANK1	2.84452	-0.242142	4.13219	0.0016768	0.000939446
CYLD	1.28297	1.43336	4.24261	6.27772e-05	2.50762e-08
NXN	1.06557	1.19792	3.78739	0.000186558	6.46912e-05
NPHS1	0.925649	1.95313	4.38089	2.02725e-05	3.57731e-08
ADAD2	0.91579	2.68365	5.02508	7.00424e-05	1.63261e-06
PLAU	-0.322612	2.77543	3.83326	0.00754239	0.000127476
ICOSLG	1.68159	0.878347	3.93973	0.000124454	6.19535e-07
LOC388630	0.122256	4.09266	5.58263	6.81017e-05	1.31708e-06
CGN	0.18217	1.03603	2.5747	0.00120905	0.000921883
MICALCL	0.631753	1.88446	3.86023	0.0028749	3.00462e-06
ECE1	-0.123166	0.935467	2.07776	0.000390061	4.00446e-05
TLR5	1.28455	-0.477953	2.05756	0.0129708	0.00101406
MAF	1.80227	-0.862591	2.15317	0.0076716	0.00179432
C20orf132	1.57354	-0.127845	2.65114	0.00192442	0.00226561
TMCC2	0.834299	0.149772	2.17896	0.000998274	1.53295e-07
SLC4A11	0.702018	0.240002	2.13527	0.000727787	0.00075337
NUDT9P1	3.5769	-0.062168	4.69321	0.000753074	0.000537469
C14orf73	-0.413251	2.95228	3.70122	0.000306745	4.7814e-06
DACT3	1.1813	0.00419601	2.33382	0.00117931	0.000316475
LOC390595	1.57645	-0.283171	2.42648	0.0100937	0.00290136
FLJ25006	1.05333	-0.0929381	2.07478	0.00308205	0.00273754
RUNX2	-2.02198	3.53244	2.61823	0.00168008	0.00100831
CHST6	1.81028	0.109445	3.02235	0.000404026	0.000141901
NPPC	4.02744	0.296302	5.41861	0.00183092	0.0002878
TRPV1	0.681204	0.34794	2.12353	0.000317442	0.000101724
NTN1	2.20851	0.873113	4.16772	0.0069015	0.00258676
NHSL1	0.834651	0.239065	2.15101	0.00164014	0.000144099
FAM43A	1.13342	-0.128477	2.06239	0.000397198	8.11561e-06
RGS2	3.23253	-0.559789	3.72952	3.81338e-05	0.00107001
COTL1	0.651463	1.6023	3.29202	0.00018538	3.57731e-08
AOC3	1.8844	0.140113	3.05606	0.000167696	3.52795e-05
GSG1L	0.187317	1.81799	3.0365	0.000355432	4.17008e-05
IQCD	2.19361	-0.213581	2.99374	8.94093e-07	9.74513e-05
HOXD1	2.23849	-0.366679	2.85434	0.000332354	0.000575278
FAM78A	1.37863	0.00461363	2.34003	0.000647672	7.29352e-05
GRIN2C	3.83987	-0.650165	4.1272	0.0043754	0.00238368
VWCE	3.12348	0.216313	4.26922	0.000655975	0.000141883
LAMA3	0.117069	1.09578	2.13742	0.00970211	0.000722797
KIAA0247	1.47345	-0.348607	2.04821	0.000333353	0.000121215
GFPT2	0.805233	4.52917	6.24954	1.23578e-07	1.11703e-06
IFI30	0.818911	0.601558	2.32913	0.000211234	1.17435e-07
FHOD3	1.00288	2.14181	4.04902	0.000230233	4.25139e-05
GADD45B	2.12116	-0.19254	2.82778	1.6697e-05	0.000116459
CIITA	0.482398	0.810087	2.1883	0.00142637	9.62202e-08
CCDC96	2.01752	-0.449312	2.45883	0.000186558	0.000661925
MYO10	1.13394	1.50875	3.50874	0.000215084	6.46912e-05
LOC390940	1.11356	0.258377	2.23465	2.975e-05	7.36961e-07
FOSL1	2.45566	-0.114921	3.20004	0.000544548	0.000737235
PRRG4	1.20246	0.766769	2.8205	1.46241e-05	1.63299e-07
IL17RB	2.33963	1.71292	4.90298	0.000329896	1.47084e-06
CTSS	-0.123725	3.63185	4.35725	4.68747e-05	5.3216e-06
FAM132B	1.03988	0.966262	2.85277	0.005284	0.00024391
MAFB	2.31801	-0.158125	3.0017	0.00345798	0.000370039
PDE2A	3.06001	0.925766	4.81452	2.02725e-05	1.12999e-05
FDXR	2.59842	-0.617659	2.80391	0.001309	0.00232651
IFI27	1.52158	1.75273	4.08693	6.32152e-05	1.5952e-07
LOC157562	2.65338	0.319824	3.77828	0.000106884	8.36313e-05
FOXC1	2.93335	0.202521	3.92914	0.000884606	0.000725964
PTPRH	2.13228	0.347352	3.26604	0.000734823	0.000543857
SYNM	2.17495	0.749703	3.70207	0.00140838	8.68823e-05
ZMYND15	1.16406	1.48258	3.41183	0.00525413	0.000230779
SDC4	0.56881	0.768464	2.09697	0.000131704	1.13774e-05
EBI3	0.182689	2.96723	3.90814	0.000377263	9.93886e-06
LIMD2	0.803031	0.718398	2.27041	0.0034489	0.0041114
PHLDB2	-1.36717	4.93169	4.31013	0.000115051	0.000133222
WDFY4	0.124025	4.21735	5.0818	0.0094525	0.00111921
BAIAP2	1.52676	-0.0415205	2.22497	0.00165785	0.000360153
ARC	5.03072	0.666843	6.43376	0.000263347	0.00017118
ACTA1	4.44019	0.0579545	5.22639	0.00282784	0.00111913
TFPI2	0.903283	3.86442	5.49512	4.93361e-05	9.73138e-07
SLC13A3	0.496226	1.00415	2.22221	0.00485769	1.32193e-05
HSD11B2	1.29842	1.59523	3.61513	1.34695e-05	1.71206e-07
PGLYRP4	-0.47773	3.04331	3.27615	0.000712085	8.82169e-05
ELL2	2.23098	0.307465	3.23941	1.09966e-05	3.43848e-05
UPP1	0.999089	1.44472	3.13284	0.000101613	4.3919e-07
OAS3	0.333434	1.46532	2.47995	0.000467071	7.89228e-05
POLR2A	1.51026	-0.0956153	2.08891	0.0078992	0.00370632
TRIM47	-1.21043	2.57988	2.04253	0.000592222	0.000477257
SNAI1	3.79374	0.643126	5.1058	0.00282284	0.00018865
ENOX1	-0.810081	2.95405	2.80003	0.000274837	0.00011526
MAFF	1.75742	2.01863	4.42775	8.48691e-05	1.11703e-06
POU3F1	1.50543	-0.0158009	2.13526	0.000549196	8.82287e-05
PTGES	0.381951	5.55672	6.58029	6.05229e-05	4.39348e-06
LAT2	2.00324	0.271006	2.91498	0.00457723	0.00347459
INPP5D	2.24409	0.00492997	2.88873	0.00234736	0.00061617
JAG1	2.15002	-0.326632	2.45178	0.00118135	0.00126638
C8G	2.403	0.271653	3.3028	0.000205653	0.000125748
OASL	1.07079	1.07979	2.77063	0.00203033	0.000562618
KIAA0562	1.74012	0.540001	2.89955	0.00225906	0.00253813
CTGF	2.6961	0.261381	3.57283	0.00165998	0.00360299
ATP6V1C2	0.374818	2.0761	3.05995	4.1154e-05	5.28259e-07
PARP14	0.891877	1.60988	3.10475	0.000324568	0.000101724
EFNB1	1.49114	2.05616	4.14346	8.11831e-06	1.32114e-07
LOC389458	2.00779	-0.326612	2.27705	0.000207788	0.00123055
ZC3H12C	0.686807	2.52288	3.79758	0.00111499	6.74772e-05
HAS3	1.43908	0.845514	2.86922	0.000597085	3.25346e-05
IL32	0.306259	7.66796	8.55853	1.55505e-05	8.86065e-06
HLA-G	0.732313	1.1847	2.48142	2.95543e-05	9.62202e-08
ESPNL	1.54979	0.00650111	2.12033	0.00238929	0.00024391
EPHX1	2.23054	0.225978	3.02002	0.00011006	0.000133076
PIM2	1.81066	-0.172158	2.18427	0.000544548	0.000934767
PHLDA2	1.26809	0.322202	2.13434	0.000505397	0.000141326
IRX2	1.74715	0.462538	2.74454	9.42948e-05	3.59321e-05
RHBDF2	0.299906	1.23355	2.06054	0.00103003	0.00071152
HLA-L	1.1058	0.971826	2.60344	0.00267131	0.000912113
SLC2A6	-0.585408	2.68079	2.61658	3.86346e-05	4.48481e-05
ASPRV1	1.51652	0.178978	2.21043	0.00154172	0.000213508
HLA-B	0.854352	1.17115	2.53685	6.27772e-05	1.4302e-07
EGR1	1.72051	0.868268	3.09648	0.00130383	0.000107471
LOC440934	1.07715	0.592815	2.17238	0.00654204	0.00147365
DLX2	1.53521	0.766682	2.80378	8.48691e-05	1.01646e-05
C20orf160	3.43819	-0.304636	3.62093	0.000966093	0.00277614
SERPINB9	2.61012	0.400586	3.49599	0.000674326	0.000151788
HLA-J	0.905727	0.927325	2.31571	0.000744128	2.23029e-06
SIM2	1.38221	0.781873	2.64251	0.00348936	0.00367492
FLJ26850	4.68863	0.127373	5.28156	0.000373144	0.000765586
MICAL2	0.335392	1.63437	2.4261	0.000124454	1.17072e-06
ISG20	-0.153057	2.27701	2.57897	0.000957732	5.49487e-05
SLFN5	0.38862	1.37928	2.2139	0.00325872	5.3216e-06
KANK3	1.97964	-0.399353	2.0237	0.000588333	0.00335541
VDR	1.24337	1.39838	3.08454	0.000286076	3.98575e-06
RCAN1	-0.107758	1.98619	2.31071	0.000287454	1.82874e-05
UBD	-0.327221	9.92817	10.0284	7.02239e-06	2.39247e-05
EGR2	3.56076	0.821374	4.80207	0.0091487	0.00305047
IL15RA	1.00673	1.75852	3.18482	7.16857e-05	2.97586e-06
AMIGO3	2.2546	-0.0299639	2.62749	0.00031978	0.000874091
PLEKHO2	1.88834	0.37919	2.66631	9.43003e-05	6.16233e-05
HLA-C	0.685431	1.1009	2.18266	4.93361e-05	1.32114e-07
IKBKE	-0.418786	4.44931	4.41814	0.000392839	4.42399e-05
KLHL15	2.27438	-0.0290318	2.63266	0.000675371	0.00076416
RNF122	2.04766	0.231745	2.66636	0.00796902	0.0046295
GLDC	0.632567	3.87763	4.89521	0.000207399	3.92655e-06
EPAS1	0.403143	1.25005	2.02473	0.00473666	2.91043e-05
MSX1	3.3045	0.872201	4.54795	0.00772819	0.000246286
DPYSL4	3.75689	0.558011	4.68373	0.0045711	0.00249125
PLA2G4C	0.883177	2.54398	3.78493	0.000121673	8.71563e-06
CRIM1	0.485195	1.86583	2.70764	0.00016822	2.34703e-06
C7orf53	1.73597	0.217144	2.30261	0.00280262	0.00161639
ACPL2	1.24433	0.515447	2.10892	8.73087e-05	9.75207e-06
SLC30A1	1.83776	0.0932212	2.27971	0.00397958	0.00173527
UNKL	1.37975	0.969134	2.69481	0.00662082	0.000975528
IFIH1	0.751079	1.05535	2.15203	0.000248187	4.40309e-05
APBA3	0.30808	1.40493	2.05697	0.000655975	0.000129234
LOC100131733	0.819341	2.15635	3.29865	6.65891e-05	5.69329e-07
NACC2	0.843577	1.34961	2.51245	0.000318173	5.08196e-06
CABYR	2.71565	-0.0719192	2.96019	0.000187246	0.00156089
HLA-A	1.0911	1.2648	2.66946	0.00113974	1.09919e-06
SLC6A19	1.27016	1.03657	2.6119	0.00018538	2.09683e-06
ISM1	1.62004	1.14974	3.07275	0.000184334	4.42399e-05
SDCBP	0.147738	2.06069	2.51024	0.000130708	5.08196e-06
TLR2	-0.473778	4.44486	4.27164	0.000184334	5.23768e-05
LRP12	0.198317	1.72747	2.22521	0.000490025	7.57611e-06
PRICKLE2	2.02001	0.110245	2.42416	3.76312e-05	0.000365343
HLA-H	1.02297	1.20093	2.51142	0.00303349	6.86417e-05
NFKB2	0.199126	2.31034	2.79551	2.975e-05	3.79385e-06
SPATA18	2.29547	-0.310086	2.26524	0.000197015	0.00451467
IKBIP	3.14281	-0.245422	3.17611	6.81017e-05	0.00329778
FAM83F	0.532298	1.25854	2.067	0.000132973	0.00013316
NKX3-1	0.835351	3.60379	4.70795	0.000459895	2.11949e-06
EDN2	1.06109	1.93702	3.26627	0.00114891	0.00157545
SLC6A10P	2.76745	0.30682	3.3405	0.00048847	0.000587677
LOC338620	1.15258	0.817889	2.23193	0.000609289	0.000445976
FAM196A	6.67719	0.63111	7.567	0.000517664	0.000737235
GCH1	1.48382	1.06603	2.79983	6.81017e-05	5.6955e-06
HLA-DPB1	1.40873	1.05411	2.70878	0.00421913	0.000438577
CCNE1	1.34576	0.532585	2.12093	0.000213871	1.74233e-05
OVOL1	1.6546	0.684262	2.5749	1.55505e-05	1.33752e-05
CCL5	0.0017057	5.69724	5.93494	0.000629497	2.16176e-05
IFFO2	0.807673	1.11053	2.14968	0.000485207	9.75207e-06
SLC24A6	1.14413	0.683823	2.04904	6.27772e-05	4.17991e-06
OAF	0.815912	1.66402	2.696	0.00100456	0.000847207
LOC727916	2.57873	0.1114	2.89831	0.000457247	0.000997205
IL27RA	0.0694133	2.23012	2.50568	0.000215853	1.46895e-05
FSCN1	2.32167	1.01768	3.53843	0.00131891	0.000163998
FLT3	-0.0571437	2.20167	2.33553	0.000950483	0.00011153
GBP2	-0.845363	3.34304	2.66194	5.22487e-05	0.000448422
NEURL3	0.838154	5.80384	6.7956	0.00116811	7.76654e-06
TP53I3	2.25203	-0.0658242	2.32802	0.000245836	0.00288894
NFE2L3	0.250006	2.34577	2.72654	2.8496e-05	5.50405e-06
ITGAX	0.319597	2.11153	2.55482	0.0035136	0.000118928
VWF	-0.0663436	2.16457	2.22102	7.97721e-05	3.79049e-05
OSTalpha	0.355913	5.02309	5.49427	6.81017e-05	1.61544e-05
POLH	1.85353	0.948534	2.91483	0.000323872	4.17008e-05
RDH10	1.66372	0.424394	2.19493	4.93361e-05	0.000141079
HLA-F	1.04589	1.14197	2.29457	8.33059e-05	1.31708e-06
RASL11A	3.33677	-0.0913616	3.34788	0.000230233	0.0045388
ACTA2	3.98058	-0.119441	3.96273	0.00041712	0.00429961
B4GALT1	-0.191371	2.20075	2.11012	0.00054892	8.07801e-05
CXCL14	0.504619	1.77734	2.38014	0.000860827	0.00061617
HERC6	1.21884	1.0865	2.39986	0.000215084	4.21951e-06
IL6	0.275997	3.61145	3.97464	8.28205e-05	1.64534e-05
RBM38	1.51654	0.767877	2.36484	0.00805715	0.00467993
PNPLA3	1.7704	1.24915	3.0996	0.00501474	0.00445669
AMPD3	1.46614	0.663266	2.2093	0.000801245	0.00061617
LOC399815	2.27938	0.641623	2.99641	0.00017439	0.000245788
NPL	1.73625	0.543384	2.35211	0.000519667	0.000434951
OPTN	0.207738	2.0313	2.31129	0.000247262	1.42312e-05
SERPINE2	1.68012	3.03505	4.78472	4.93361e-05	5.08196e-06
FZD9	2.57428	1.71119	4.35488	4.39138e-06	6.39321e-06
NXF1	2.12241	0.149762	2.33303	0.000798464	0.00270028
SERPINC1	3.60493	0.996072	4.65937	0.0011648	0.00175808
UNC5B	2.4756	3.09464	5.62001	8.64308e-05	3.10465e-06
NPTX1	4.1875	1.33648	5.57085	0.00170251	0.000577635
RASSF4	0.976018	1.626	2.63922	0.00802117	0.00064935
FAM101B	1.21929	1.56733	2.82381	0.000666289	0.000817107
RND1	-0.408907	2.44492	2.0728	0.000497287	0.000307701
C3	0.229592	3.34213	3.60805	0.000666289	5.49487e-05
GBX2	1.97743	1.31891	3.32493	0.00140378	3.50616e-05
C11orf95	1.30655	0.989314	2.30663	0.000149313	1.46394e-05
LOC646976	2.86186	0.106341	2.97144	0.000702449	0.0035712
PRKAR2B	0.0677851	2.05573	2.12135	0.000618841	0.000137508
HS3ST1	0.310478	1.85259	2.1566	0.000978373	4.5271e-05
UPK3A	0.668088	1.47137	2.13132	0.00198499	2.39247e-05
SLC5A3	2.79385	0.48255	3.25392	0.000522231	0.00075699
SLC5A5	0.445925	2.25307	2.67312	0.000568473	1.46895e-05
SPSB1	1.50577	1.1841	2.65192	6.85867e-05	1.13133e-05
TLCD1	2.29033	0.418433	2.66363	8.75737e-05	0.000533259
INPP1	2.71324	0.38618	3.05412	0.000114133	0.000849825
RGS20	2.40981	1.089	3.45142	0.000159634	0.000149148
TNFAIP3	0.663582	5.09943	5.71506	9.68986e-05	1.12999e-05
KCTD13	2.03535	0.572073	2.5546	0.0012515	0.000691068
TESC	1.22925	1.22249	2.38833	0.00167194	0.00112639
KLHL5	0.313729	2.29974	2.54747	4.93361e-05	1.63726e-05
CITED4	1.10656	1.0633	2.10143	0.000121673	1.07046e-05
CSRNP2	2.01133	0.471158	2.41157	0.000143038	0.000497785
APOL6	-0.566252	3.40596	2.7614	0.000710776	0.000498639
KCTD5	1.90443	0.543548	2.36923	0.000864382	0.000345921
RHCG	0.194041	3.05712	3.16883	0.00457723	5.37405e-05
SHISA2	1.45075	1.22347	2.58995	0.00052862	0.000118779
ASS1	0.431767	2.0795	2.42695	0.0014477	0.00105093
FAM83A	0.0546458	3.19971	3.15563	0.00043472	4.5271e-05
CXCL16	0.833311	1.94129	2.66616	2.975e-05	3.33746e-06
ZFP2	1.76734	1.02178	2.66802	0.00195351	0.00011298
KCNE2	1.50102	3.11584	4.48203	0.00138828	7.23476e-06
LAMP3	3.13629	4.11206	7.11322	0.000113424	2.27118e-06
FZD8	2.23457	1.18209	3.27702	0.000419867	0.000521438
SLCO4A1	1.36722	1.09398	2.31928	6.70654e-05	3.31274e-05
IL15	0.0353378	2.30475	2.19164	0.000261593	0.000115142
FBN1	0.30698	1.94158	2.09022	6.07364e-05	3.52795e-05
ADCY5	0.495873	2.44851	2.76016	0.00191149	0.000111082
C8orf47	2.66006	0.564934	3.03596	7.92165e-05	0.000775395
GLS	2.08888	0.865223	2.76504	6.24008e-05	0.000131924
TNFRSF10A	2.45409	0.637546	2.89937	0.000146889	0.000511869
GPRC5B	-0.367981	3.46884	2.87813	0.000629786	0.000703002
NUAK2	0.156779	4.53494	4.46882	0.00158552	0.000105114
OSTM1	1.47573	0.762566	2.00291	4.1154e-05	0.000122499
ADA	1.59924	0.856458	2.21944	0.000267223	0.000109856
FLJ36031	2.18862	0.748683	2.6923	6.87475e-05	0.000286266
BTG2	2.26985	0.494934	2.51919	0.00119413	0.00146084
ZCCHC24	1.90518	1.57641	3.22243	0.00106805	0.000495652
CYP4B1	-0.0472594	3.01431	2.70268	9.53109e-05	9.98192e-05
SOX9	2.19169	3.01068	4.93612	7.92165e-05	6.59842e-06
PSMB9	0.524348	3.42565	3.68098	3.52501e-05	1.64534e-05
CCNJ	1.33004	1.14163	2.18697	0.000607733	6.64172e-05
HES2	2.01647	0.564213	2.28817	0.0013072	0.00124565
ITGB8	0.652431	4.24775	4.59943	0.000113424	2.81152e-05
ABTB2	1.67647	1.1763	2.55054	0.000279733	5.53527e-05
SESN2	2.0738	0.684205	2.44769	2.13095e-05	0.000627155
GAL	0.990478	1.86439	2.54125	6.32152e-05	1.46895e-05
ONECUT2	1.39131	2.10446	3.13824	0.000227426	8.49819e-05
EGLN3	2.30965	1.63487	3.58153	8.48691e-05	5.66877e-05
S1PR2	0.507968	1.93504	2.07735	0.000147043	2.6513e-05
BMP6	1.42499	2.02067	3.07898	0.000629746	1.65394e-05
TRAF3	0.445618	2.36428	2.43882	0.000272221	4.96677e-05
DHDH	2.12274	0.534749	2.28625	4.16291e-05	0.00265688
LOC646626	2.06172	0.409743	2.10002	0.000176403	0.00323098
LAMC2	-0.519492	4.08226	3.18038	6.05229e-05	0.000384848
PLK3	4.62814	1.03533	5.26011	7.02239e-06	0.000674067
TNFRSF10C	3.64207	0.436588	3.66841	8.26643e-05	0.00333528
ICAM1	0.619907	6.10904	6.30888	7.7139e-06	1.99958e-05
THBD	1.56341	1.87297	2.98255	8.48691e-05	3.09464e-05
TNFAIP8	1.55313	1.08718	2.14975	0.00130181	0.00495388
PSTPIP2	0.691557	2.75648	2.95023	4.93361e-05	2.89908e-05
CDKN1A	2.32034	0.556142	2.35443	0.000184334	0.00384968
CDC42EP3	2.60477	2.09047	4.15089	0.000132973	8.30005e-05
ERO1LB	2.41673	1.13022	3.00247	0.00282604	0.000827812
CLDN1	0.842346	4.95774	5.253	2.975e-05	1.87508e-05
ATF3	4.03443	1.68178	5.16794	0.0012782	0.000355601
SERPINA5	0.227288	3.07677	2.74838	0.000641898	0.000530551
CFB	0.724295	6.73393	6.88286	8.11831e-06	2.33481e-05
SEC14L2	1.77212	1.9924	3.18209	0.000112834	5.36824e-05
SERPINA3	0.725913	9.12001	9.22309	1.55505e-05	2.48729e-05
LOXL2	1.15935	4.48732	5.01606	0.000219444	7.215e-05
SPHK1	1.69255	1.20544	2.22974	6.08819e-05	0.000262246
CNKSR3	0.780542	2.25139	2.36223	0.000145641	5.97907e-05
TAP1	2.02118	2.63885	3.98633	1.34695e-05	8.65369e-06
SGK1	2.9484	1.27294	3.53885	0.000188129	0.000656149
RGS16	1.9453	1.13537	2.37958	0.000275693	0.000710032
DUSP5	4.55076	1.75688	5.60001	6.27772e-05	0.000312323
SAT1	1.38215	2.65468	3.32885	6.27772e-05	1.88075e-05
GLIPR2	1.83304	3.05464	4.17565	6.81017e-05	1.82874e-05
FGF18	1.53011	2.49795	3.31537	0.00226225	5.54888e-05
C15orf48	0.389086	4.51767	4.18749	2.38622e-06	6.98273e-05
C10orf10	1.19864	3.69121	4.16062	0.00518634	0.000307701
PPP1R14C	2.61676	1.73793	3.61131	0.00130181	0.00135342
DHRS3	1.7341	1.31273	2.29429	0.605584	0.00149286
PMAIP1	2.90317	2.30491	4.45048	0.000396979	5.78776e-05
DIO3	4.59266	2.48521	6.30194	7.02239e-06	9.10158e-05
ULBP2	2.60329	0.959142	2.78491	0.00127024	0.00304919
CCL2	0.0438003	6.17033	5.42663	0.000121569	0.000107904
C1S	1.02367	2.44619	2.65208	0.00109858	0.000292927
ETV7	3.31803	2.94803	5.4394	0.000145641	2.33481e-05
IRF1	1.9076	2.3526	3.42402	9.53109e-05	2.14872e-05
SERPINB8	0.321118	2.90298	2.38702	0.00193631	0.00172687
C13orf15	4.95675	0.921528	5.03496	8.75737e-05	0.00433739
C12orf34	2.04867	2.32296	3.51968	0.000161762	0.000151354
S100A8	0.751137	8.1333	8.03147	1.69595e-05	3.39467e-05
EMR1	0.584664	4.33711	4.06551	8.04914e-05	9.57352e-05
SMOX	1.24119	2.4709	2.85389	8.75737e-05	4.14496e-05
MIA	2.65435	2.30553	4.0364	0.000176403	0.000132882
RP11-49G10.8	0.70565	4.89382	4.6429	0.00746431	0.000560476
LIF	2.13826	2.28769	3.44432	0.000505397	0.000125616
CXCL12	1.88839	1.4976	2.38712	0.00404047	0.00436302
FAS	3.88151	1.30019	4.16933	0.00011311	0.00178541
IGFALS	0.515609	2.60936	2.09553	2.8496e-05	0.00067445
GDF15	1.67095	2.10029	2.69323	0.000266704	0.000206583
NTN4	2.75609	3.19532	4.84982	9.43003e-05	3.20466e-05
GJB2	1.85176	4.19434	4.93422	8.04914e-05	2.13157e-05
TNFRSF10B	3.39809	1.77033	4.01425	1.90129e-06	0.000597983
TNFAIP2	1.74961	5.41404	5.98311	0.000114133	2.23369e-05
SLC16A9	1.99781	1.94292	2.71867	0.00525413	0.0046491
ITGAM	0.636928	2.92275	2.30801	0.000231651	0.00154267
SOD2	0.560007	3.18466	2.44989	1.96922e-05	0.000780286
WNT4	1.4904	2.58357	2.77423	2.8496e-05	0.000189653
TGFA	1.93867	2.1538	2.75995	0.0014278	0.00323962
KBTBD8	2.60818	2.36127	3.47977	0.000180231	0.000597983
NFKBIE	1.49737	2.52974	2.4862	1.94415e-05	0.0006528
S100A9	0.929587	7.25465	6.48499	0.000387629	0.000142631
BIRC3	-0.857674	7.64213	4.87265	0.00111221	0.00285954
RELB	1.33824	5.18018	4.4337	0.000251621	0.000368281
GADD45A	3.04169	2.71617	3.54761	2.38622e-06	0.00258676
LTB	0.163475	11.7737	9.12269	4.93361e-05	0.000398167

## Sheet: H. Synergistic DEGs_DOWN
	FC doxo	FC TNF	FC Doxo+TNF	t.test.BH vs mock	t.test.BH vs all
MANEA	-1.27617	-0.17959	-2.99078	0.0010636	0.000354692
OVOL2	-0.578968	-1.64494	-3.68192	0.00401529	0.000421093
WDR35	-1.59148	0.305547	-2.60487	0.000655975	0.000355833
FLRT3	-1.38137	-0.368442	-2.97157	0.000626621	0.000115047
USPL1	-1.06524	0.126981	-2.14116	0.00304581	0.000333134
ZNF642	-1.34348	0.0570724	-2.44317	0.00133187	0.000512734
PSRC1	-1.96759	-0.866188	-3.94711	0.00273045	5.50405e-06
ATF2	-0.856425	-0.400028	-2.36632	0.00287393	0.000188418
WDR75	-1.30204	0.370676	-2.03699	0.00180034	0.000180193
PYROXD1	-1.94935	0.298822	-2.72317	0.00463286	0.00182864
ZNF571	-1.54889	-0.005565	-2.57834	0.00462183	0.00424492
BUB1B	-2.69111	-0.193816	-3.90747	0.0038097	0.000237355
MMACHC	-1.85242	0.238786	-2.63098	0.000530453	0.000268548
PABPC4L	-1.53711	-0.885675	-3.35343	0.000289114	4.3999e-06
PHF17	-1.05931	-0.547097	-2.53676	0.000983095	0.000181669
PBK	-1.33297	-0.180245	-2.41062	0.00109164	0.000230779
PRIM1	-1.02704	-0.858223	-2.77389	0.000671298	9.31204e-05
SPEF2	-1.14629	-0.537864	-2.56408	0.000122405	9.45294e-06
CHIC1	-1.20394	-0.199559	-2.28051	0.000331925	5.69901e-05
TSPAN5	-0.520806	-0.630431	-2.02526	0.000692602	0.000133076
OXNAD1	-1.55906	0.0363251	-2.39137	0.00482042	0.00301773
SIP1	-2.6624	0.245085	-3.28148	0.00735984	0.00347459
NDC80	-2.22204	-0.496158	-3.58002	1.28496e-06	9.15247e-06
RUNDC3B	0.108826	-1.54212	-2.29334	0.000324749	9.13546e-06
C9orf21	-1.52385	-0.00565906	-2.37299	0.00251289	0.00114444
C9orf109	-1.69364	-0.690432	-3.22606	0.000161762	1.65841e-05
C12orf65	-1.71754	-0.0786233	-2.62765	0.000247262	2.46787e-05
ZMYM1	-1.73159	0.0869775	-2.4727	6.0215e-05	5.53203e-05
GTF2H2D	-1.8836	-0.289133	-2.99879	0.00166991	0.000344769
POLK	-1.6824	-0.646244	-3.14201	0.000244254	1.00412e-05
ARHGAP11A	-1.87328	-0.375139	-3.05557	0.000404026	7.20551e-05
GIN1	-1.54762	0.193662	-2.15853	0.000186558	0.000171661
KIF20A	-1.67526	-0.419296	-2.8938	0.000715822	0.000263577
FAM161A	-0.824119	-0.841589	-2.45658	0.000292055	8.12776e-07
IVNS1ABP	-1.26166	-0.293104	-2.33864	0.000439616	3.36255e-06
C17orf75	-1.81818	-0.058098	-2.65853	0.00284036	0.00103549
DTWD1	-1.56835	-0.111079	-2.4559	0.00192654	0.00109386
C11orf74	-1.10678	-0.187244	-2.07015	0.00174484	0.00191446
IKZF2	-1.29909	-0.638319	-2.70068	1.18677e-05	9.73138e-07
METTL5	-1.13437	-0.261309	-2.15171	0.00517041	0.00066865
GPX8	-2.91456	-0.798114	-4.45369	0.00369362	0.000163998
FPGT	-1.74338	-0.241402	-2.72431	0.000798756	0.000480432
TXLNB	-2.15397	-0.0863014	-2.96707	0.00428955	0.00478467
ESRP1	-0.803628	-0.655517	-2.18197	0.011263	0.00440541
CDYL2	-1.40641	-0.243519	-2.369	0.000251621	1.11615e-05
ISCA2	-1.05777	-0.259776	-2.0335	0.000121673	3.20069e-06
RTKN2	-0.983684	-0.595587	-2.29313	0.000546239	0.000378478
MMP16	-0.092514	-2.21873	-3.01686	0.00321417	4.17008e-05
C9orf110	-1.39995	-0.687818	-2.79228	0.00011006	1.12999e-05
KCTD20	-1.87112	-0.141512	-2.71018	5.32885e-05	5.86891e-05
KIF18A	-2.14011	-0.120972	-2.95437	0.00187782	0.000180193
COMMD2	-1.70626	-0.0931369	-2.48266	0.00732699	0.00482327
DEPDC1	-1.57394	-0.0624322	-2.31878	0.000267906	4.17647e-05
LOC100130360	-1.80866	-0.647338	-3.13797	0.00164647	0.000590694
ZBTB26	-1.34846	-0.114375	-2.13184	0.00018154	4.40545e-05
ZNF484	-2.65876	-0.193632	-3.50331	0.00197085	0.00067445
NUF2	-1.16891	-0.257135	-2.07373	0.00117524	0.000582209
ADAMTS9	-1.17208	-1.56163	-3.38072	0.00374218	0.000326493
KIAA1467	-0.816751	-1.03053	-2.4832	0.000122405	2.16176e-05
RFESD	-1.62384	-0.132151	-2.38925	0.000293951	9.31204e-05
DTL	-1.5637	-0.82564	-3.02007	0.000274837	6.5149e-05
C4orf19	-1.26028	-0.288793	-2.17311	0.00106805	0.000259727
PLK1	-2.35304	0.124417	-2.84818	6.75748e-05	0.00035082
LOC728855	-1.02251	-0.45284	-2.09234	0.00720116	0.00452429
DCLRE1A	-2.0205	-0.796834	-3.4324	0.00239183	6.74772e-05
POT1	-1.18816	-0.756114	-2.55441	0.00106805	0.000818493
MET	-1.125	-1.25097	-2.98559	0.0078724	0.00167558
ZNF165	-2.27068	0.0472538	-2.82666	0.0175942	0.0040378
CENPE	-1.90166	-0.336831	-2.835	0.00275663	0.000120601
BUB1	-1.56762	-0.229532	-2.38569	6.19656e-05	2.23369e-05
DKK1	-2.57279	-0.0394267	-3.19341	2.45296e-05	0.000273071
FASTKD1	-1.80543	-0.237493	-2.62229	8.1557e-05	4.15685e-05
TIPIN	-2.41767	-0.225568	-3.21843	0.00017439	0.000201866
ITGA2	-0.838914	-0.789035	-2.20092	4.93361e-05	9.45294e-06
ZNF33B	-1.11532	-0.338682	-2.02623	0.000908606	0.000196411
G2E3	-2.08732	0.0207781	-2.63377	0.00041712	0.000666623
ZNF114	-1.75436	-0.152183	-2.46512	0.00441369	0.000582209
STIL	-1.44425	-0.104621	-2.10278	8.26643e-05	6.74772e-05
BDH1	-0.59485	-0.938585	-2.08719	0.000122405	1.26475e-05
FIGN	-1.17849	-0.359446	-2.08881	0.000913166	0.000582209
KLHL9	-1.79444	-0.0723557	-2.41747	0.00494926	0.00333222
VPS72	-1.47273	-0.125597	-2.14657	6.81017e-05	4.91753e-05
RFC4	-0.841736	-0.638919	-2.0231	0.00169028	0.00165374
CCDC75	-1.6265	-0.213589	-2.38231	0.00767818	0.0003964
CENPI	-1.93919	-0.494623	-2.97329	0.0119726	0.00220689
EXOSC9	-1.48361	-0.0408842	-2.04717	0.000629746	0.000340374
RANBP6	-2.51964	0.12296	-2.90718	0.000553305	0.00108497
DLGAP5	-1.68906	-0.401834	-2.59866	0.00276264	5.18419e-05
CALHM2	-1.3874	-1.47849	-3.36449	0.000110951	2.93624e-06
ZNF512	-1.3125	-0.209993	-2.01338	0.00615943	0.003376
JAGN1	-0.292403	-1.29407	-2.05787	1.69595e-05	1.5952e-07
TTC5	-1.66999	-0.300326	-2.44079	0.00120253	0.00062851
MOCS1	-1.46089	-0.361772	-2.29122	4.70714e-05	2.13157e-05
PCDHB8	-1.15372	-0.389359	-2.00733	0.00829116	0.0027534
C14orf106	-1.66132	-0.340823	-2.46218	6.87475e-05	5.61727e-05
SPDEF	-1.40979	-1.36374	-3.22216	0.00116089	0.000341416
LOC401233	-2.0431	-0.152276	-2.64173	0.000119378	0.000294814
KBTBD3	-2.09337	-0.999104	-3.53863	0.000457306	0.000265148
ERCC6L	-1.9963	-0.268426	-2.708	0.00528785	0.00274715
SKP2	-1.24264	-0.840622	-2.5264	0.00235913	0.00143573
RGS14	-1.50121	-0.265594	-2.20213	0.00422143	0.0049303
ORC5L	-1.37622	-0.265651	-2.07154	0.00450013	0.0045901
SKA1	-2.39781	0.108765	-2.71553	0.000248187	0.00110337
NUDT12	-1.287	-0.329963	-2.03969	0.000637418	0.000555936
RAB27B	-2.1438	-0.780431	-3.34385	0.00710703	0.0030636
C13orf34	-1.90094	-0.0524759	-2.3726	4.93361e-05	0.000259706
SGCG	-1.14198	-1.80709	-3.35459	0.00207114	0.00101406
RAD51AP1	-1.04786	-0.693643	-2.14011	0.00179823	1.48183e-05
HNRPDL	-1.56865	-0.26123	-2.2258	0.000167995	0.000107109
KIF23	-1.38364	-0.241773	-2.01874	0.00179225	0.00127021
TTK	-2.15088	-0.277861	-2.81478	0.00552334	0.00483156
TPX2	-1.36146	-0.35075	-2.09364	4.93361e-05	1.64534e-05
TGM1	-1.72961	0.0598968	-2.04535	0.000220402	0.000671968
C2orf54	-3.71582	-1.43946	-5.52891	0.00385202	0.000498639
NCAPH	-1.82449	-0.0868168	-2.28357	0.000653654	0.000761958
CDCA7	-2.74805	-0.465757	-3.57697	0.00149613	0.000534393
CSTF2T	-1.47892	-0.416073	-2.25286	2.7906e-05	2.83003e-05
ZRANB3	-1.67074	-0.0578759	-2.08264	0.00148272	0.000999602
C5orf54	-1.60697	-0.809912	-2.75769	0.000485135	0.000303053
NUDT6	-1.07971	-0.754767	-2.175	0.000580197	0.000456852
RMND1	-1.00452	-0.995516	-2.3384	0.00393326	0.00330957
ATRNL1	-0.325272	-1.89495	-2.5441	0.0200309	0.000841755
DYNC2H1	-0.931252	-0.898254	-2.15221	0.00107983	0.000511869
ZNF692	-1.48632	-0.539428	-2.34702	0.00170419	0.000754919
MUM1L1	-2.76415	-1.40249	-4.48613	2.92227e-05	1.26475e-05
EFCAB7	-2.23454	-0.596055	-3.14275	2.53247e-05	0.000126137
CCNA2	-2.03374	-0.135563	-2.4669	0.000272221	0.000612326
CNGB3	-1.97165	-0.457215	-2.72626	0.000108545	0.000138905
C5orf34	-2.10018	-0.477046	-2.87128	0.000710826	0.000421093
BCAN	-2.80279	0.215286	-2.88145	0.000413591	0.00451532
CXXC5	-1.66877	-0.266678	-2.22486	0.0143845	0.0028154
C6orf182	-1.56136	-0.387955	-2.2341	0.00402162	0.00242906
FBXL2	-1.15242	-0.703265	-2.13921	0.000625672	0.000552016
PLA2G4F	-0.767485	-1.14246	-2.16647	0.0225126	0.00290787
UBA5	-0.382447	-1.49783	-2.13292	4.38738e-05	1.11409e-06
SPC25	-2.40608	-0.508242	-3.16329	0.00100338	0.000294446
TRAIP	-1.41686	-0.43824	-2.09937	0.000107729	5.51326e-05
LNX1	-1.55448	-0.895516	-2.68872	0.000588333	0.000464427
RFXAP	-2.01595	-0.866269	-3.12065	0.00125303	0.000232768
KCNJ8	-1.65799	-3.06769	-4.94703	0.0010133	4.83693e-05
RAD51	-1.0565	-0.744508	-2.01564	0.00026368	3.09638e-05
DSCAM	-0.542337	-1.36535	-2.12002	0.00304014	0.00012774
TARS2	-2.08586	-0.567486	-2.84805	0.00992831	0.00172377
ASPM	-1.49749	-0.37018	-2.06064	0.000576153	0.000421157
NAP1L2	-2.36311	-0.643151	-3.1918	0.000123748	0.000244611
RGS3	-1.72689	-0.829139	-2.7398	0.00673465	0.000836263
SNX10	-1.14092	-1.45829	-2.76912	0.00553554	0.00315543
C17orf58	-1.48891	-0.658623	-2.31377	0.000262922	5.15389e-05
LOC400986	-1.38872	-1.10366	-2.65332	9.45715e-05	2.38722e-05
ZNF839	-2.24201	-0.322402	-2.70083	1.16452e-05	0.000470706
ZNF180	-1.96573	0.0201932	-2.06779	0.000114133	0.00354886
DUSP19	-0.987151	-0.972907	-2.0683	0.00176988	0.00147963
WDHD1	-1.12526	-1.07224	-2.3019	0.000737245	0.000346193
POLD3	-1.76909	-0.285742	-2.1466	0.00404777	0.00448383
AEBP1	-1.59499	-1.18999	-2.87657	0.00522193	2.10089e-05
PRSS16	-1.71529	-0.895603	-2.67662	0.00312947	0.00180684
NOSTRIN	-1.9152	-1.26396	-3.22121	0.000104022	2.94099e-05
CDH11	-1.46716	-0.937349	-2.44543	0.00188833	0.00404153
SLC24A1	-2.09794	-0.621537	-2.74997	0.000771949	0.00111016
CENPF	-1.86185	-0.384535	-2.25837	0.00428049	0.00285894
FUT10	-1.64494	-0.429242	-2.07452	0.000818868	0.00221814
LRRC20	-1.45446	-0.884849	-2.33282	0.000121673	2.73419e-05
CKAP2L	-2.40342	-0.492302	-2.87546	0.00363511	0.00190394
KBTBD7	-2.03492	-0.339869	-2.34934	0.000347595	0.00107568
CDCA7L	-1.27999	-1.37484	-2.62886	4.93361e-05	3.33305e-06
DDX17	-1.91225	-0.214294	-2.08027	0.000107729	0.00171483
PATZ1	-1.79122	-0.41759	-2.15358	2.45296e-05	0.00043437
LCE2B	-1.07895	-1.15603	-2.1442	0.00553717	0.00127593
PTPN21	-2.16356	-0.418585	-2.48926	0.000186558	0.000963871
PMP22	-0.401306	-3.20227	-3.50593	0.0158237	0.00478049
SOCS2	-2.2361	-0.636305	-2.77367	7.92165e-05	0.000370039
FOXP1	-1.59863	-0.663537	-2.13134	0.000626621	0.000262782
GCNT1	-1.93458	-1.14018	-2.90586	2.975e-05	6.07472e-05
ZBTB3	-1.74451	-0.439381	-2.01343	0.00104049	0.00470228
BRIP1	-1.79132	-0.981307	-2.57802	4.1154e-05	5.65463e-05
PRR15L	-1.47792	-1.61966	-2.83861	0.00570222	0.000904191
BLM	-1.98117	-0.498945	-2.21876	0.000227426	0.00146297
RNF43	-2.72431	-1.69559	-4.15231	0.00648999	0.0032072
KLF8	-1.20463	-1.15277	-2.08619	0.00084599	0.000739621
AMOT	-0.951157	-1.33162	-2.01092	0.00057388	1.64691e-05
HMCN1	-1.22954	-1.30232	-2.2599	0.00041712	2.33481e-05
DOK7	-3.25565	-1.20889	-4.18273	0.00228627	0.000773581
BTBD12	-2.99096	-0.46668	-3.16074	0.00023291	0.00341927
PACSIN1	-1.52476	-1.26122	-2.43774	0.000665445	0.000207978
SMA5	-1.33745	-1.39925	-2.36915	0.000231651	3.69759e-05
PTGER3	-1.11173	-1.35498	-2.08991	0.000188646	0.000141883
EPN3	-1.64547	-1.3465	-2.59994	0.000158944	0.000117337
NAIP	-1.23954	-1.22821	-2.07484	0.000145773	9.02504e-05
SAMD11	-0.784435	-1.64276	-2.0275	1.6697e-05	1.26475e-05
FAM5C	-1.07117	-1.87804	-2.52403	0.00392746	0.00423301
ARAP1	-1.19745	-1.49849	-2.25195	0.000678874	4.5271e-05
SPEG	-1.48713	-1.10355	-2.13248	0.00194351	0.00483582
LOC145837	-1.00204	-2.68481	-3.21754	3.86346e-05	1.12385e-05
NTF4	-0.826386	-1.80128	-2.14291	0.000889077	0.000130308
FLJ36840	-1.85535	-0.882851	-2.23878	0.000632979	0.00483582
AKAP9	-1.71523	-0.878912	-2.0942	0.00363503	0.00234055
ATP6AP1L	-2.53311	-0.777024	-2.79264	1.55505e-05	0.00123746
ZMYND8	-1.67853	-1.08079	-2.23068	0.00146704	0.00205959
CREB3L4	-1.02392	-2.10658	-2.57964	0.000186558	2.43462e-05
LOC440905	-1.19325	-1.65689	-2.2608	0.00206797	0.00154112
KAZALD1	-1.26629	-1.51638	-2.14519	8.59861e-06	4.8327e-05
ATP6V0A4	-1.36113	-1.96139	-2.62852	0.000716589	0.000666623
C8orf85	-1.46231	-1.42939	-2.16656	0.00366599	0.00294514
FLJ41603	-1.3515	-1.80393	-2.39139	0.000247262	5.77036e-05
GRAMD1C	-1.97109	-2.80398	-3.9964	0.000968294	0.000224728
SLC4A10	-0.753693	-2.35494	-2.32835	0.00102582	0.00105941
TGFB3	-1.42546	-1.96348	-2.54044	0.0100252	0.00494218
LOC220115	-0.955049	-2.35049	-2.40873	0.000505397	0.000660443
NGEF	-1.876	-1.55865	-2.46051	5.52635e-05	0.000448358
FSTL5	-0.980622	-2.54431	-2.21694	0.000526421	0.000921883
C1orf64	-1.73831	-2.24578	-2.65895	0.00043911	0.00135342
BCAS1	-0.949534	-2.59304	-2.09547	0.000641881	0.00297195
