# Supplementary material for: Cooperative interactions between p53 and NFκB enhance cell plasticity
Source: Oncotarget. 2014 Oct 21;5(23):12111–25. doi: 10.18632/oncotarget.2545 (PMC4322992; doi:10.18632/oncotarget.2545)
Supplement: Supplementary file 3 [file oncotarget-05-12111-s003.xlsx]

## Sheet: DEGs table
HGNC	logFC D-M	pfp D-M	logFC T-M	pfp T-M	logFC E-M	pfp E-M	logFC DT-M	pfp DT-M	logFC DE-M	pfp DE-M	logFC DTE-M	pfp DTE-M		logFC DT-M+D+T	pfp DT-M+D+T	logFC DE-M+D+E	pfp DE-M+D+E	logFC DTE-M+DT+DE	pfp DTE-M+DT+DE
ATAD3B	-0.0511835	1.385	0.159391	1.12272	0.573111	0.439511	-0.176069	1.33544	-0.0209286	1.34342	-0.157924	1.34849		-0.183562	1.26036	-0.105994	1.22487	-0.108675	1.23602
CHCHD2	0.145723	1.16243	-0.0695078	1.18714	0.0170751	1.20997	0.0636404	1.21008	0.150063	1.14594	0.0815157	1.20432		0.0129192	1.20707	0.0831078	1.16665	0.0280897	1.13844
RPS2P32	0.100256	1.23334	-0.084198	1.18965	-0.061437	1.21095	0.110497	1.19597	0.0662853	1.20429	0.0260781	1.23273		0.0824216	1.17932	0.0339427	1.16824	-0.0181174	1.20593
AGL	-0.639716	0.519534	0.0218698	1.18874	0.487888	0.579401	-0.752965	0.692339	-0.321302	1.18746	-0.767694	0.630879		-0.47719	0.809971	-0.132906	1.18159	-0.499127	0.823809
NMNAT1	0.0568443	1.15692	-0.0317473	1.18854	0.396289	0.757061	0.191838	1.12104	0.489103	0.805175	0.82154	0.470076		0.172921	1.11843	0.38993	0.905831	0.651304	0.468903
SLC35A3	-0.29768	1.06131	-0.203704	1.05871	0.0345572	1.20051	-0.867515	0.549591	-0.77101	0.48871	-0.892496	0.510342		-0.699086	0.441656	-0.647255	0.318354	-0.482865	0.967435
HIAT1	0.293093	0.848629	0.049603	1.18825	0.192904	1.05175	0.0469603	1.208	0.0187393	1.2008	0.22414	1.09258		-0.0905686	1.29157	-0.145659	1.16674	0.207716	1.0667
CCDC76	-0.878977	0.152956	0.490113	0.664671	0.537116	0.455943	-1.2123	0.190128	-0.555878	0.80923	-0.665659	0.800269		-0.919644	0.178778	-0.272035	1.07486	-0.223615	1.20595
DBT	0.0151848	1.11538	-0.116215	1.15092	-0.0207149	1.19024	-0.499624	1.00845	0.157379	1.10908	-0.38893	1.16283		-0.484477	0.668542	0.15462	1.1265	-0.303369	1.06935
RBP7	0.594886	0.337649	0.699033	0.392698	1.93757	0.000807229	0.585077	0.689768	2.24032	0.00611837	3.67959	0.000513274		0.193745	1.08274	1.61676	0.00745161	2.97325	0.000142857
RTCD1	-1.01067	0.071364	-0.11661	1.16639	0.15267	1.14018	-1.56924	0.0561611	-0.8407	0.397044	-1.06695	0.328529		-1.10521	0.0728591	-0.427157	0.884375	-0.464469	0.915342
SLC30A7	-0.201119	1.23557	0.675424	0.416763	0.230956	0.987511	0.414688	0.886109	0.118731	1.14124	0.383336	0.930698		0.376036	0.793626	0.163416	1.07654	0.249981	1.06317
DPH5	-0.222833	1.16676	-0.0373308	1.18339	0.0833049	1.14522	-0.948172	0.44578	-0.789988	0.45747	-0.87918	0.526939		-0.843683	0.22134	-0.708118	0.228527	-0.44464	1.02241
LOC100131646	0.670798	0.177319	-0.323834	0.573511	-0.549168	0.357169	0.497429	0.760796	0.255245	0.95313	0.468894	0.825935		0.264673	0.82913	0.0647402	1.02781	0.280726	1.01425
C1orf159	-0.190467	1.30225	0.48968	0.707509	0.216597	1.06829	0.308526	1.01309	-0.129959	1.31658	-0.0920107	1.3658		0.30004	0.928206	-0.0872418	1.23683	-0.136652	1.21407
UBE4B	0.309939	0.757405	-0.0814861	1.16542	0.399391	0.760512	0.365294	0.972022	1.01015	0.251497	0.967927	0.357079		0.244975	1.08682	0.799667	0.309184	0.624066	0.586039
KIF1B	-0.47634	0.737347	0.464494	0.775874	0.0870994	1.18652	-0.131579	1.33865	0.060519	1.20096	-0.0927347	1.35634		-0.0102726	1.29034	0.252587	1.06914	-0.0749698	1.23401
RNPC3	-0.0171062	1.39958	-0.199873	1.1076	-0.0303618	1.21229	-0.321703	1.2406	-0.286778	1.20755	-0.230837	1.31292		-0.276743	1.18034	-0.273601	1.05507	-0.0787173	1.20483
LOC648740	0.0640463	1.07544	-0.176725	1.09194	-0.551709	0.467804	-0.308497	1.14894	-0.559929	0.719097	-0.382947	1.05905		-0.303381	0.995655	-0.484504	0.536061	-0.16584	1.16474
LOC100129138	-0.382844	0.893594	0.067487	1.17286	-0.297038	0.906499	-0.904092	0.501234	-0.629865	0.706955	-0.895402	0.512204		-0.749252	0.382881	-0.406676	0.830949	-0.511913	0.860157
PGD	0.445271	0.571827	0.0715728	1.18793	0.0346022	1.20949	0.298669	1.02969	0.40357	0.901589	0.0805813	1.20424		0.0904431	1.17783	0.202276	1.11245	-0.0949785	1.20312
APITD1	-0.556389	0.582171	-0.115565	1.17055	0.374879	0.750047	-0.603245	0.915919	-0.827319	0.417699	-0.612638	0.874807		-0.338156	1.18663	-0.654188	0.412353	-0.254997	1.23507
CORT	0.437365	0.622735	0.146561	1.15212	0.0779971	1.19682	0.871402	0.407495	0.388468	0.92072	0.760092	0.535353		0.652574	0.495146	0.182496	1.1213	0.445124	0.896426
DFFA	-0.126737	1.35435	0.210069	1.11357	0.408211	0.734471	-0.0991171	1.36836	-0.0503734	1.33948	0.223403	1.10131		-0.0830577	1.2904	-0.0714657	1.23569	0.260776	0.97088
PEX14	-1.64321	0.000931408	-0.236659	1.04982	-0.310333	0.826794	-1.8345	0.0175593	-1.88981	0.00291732	-1.84674	0.0175424		-1.07122	0.103236	-1.11272	0.0266817	-0.915658	0.32305
CASZ1	0.250719	0.905484	-0.255132	1.06537	-0.232609	1.02778	-0.0666748	1.36972	-0.105367	1.32996	-0.0395325	1.36611		-0.128527	1.27913	-0.171442	1.16307	0.00347798	1.13924
PRMT6	-1.65725	0.000878676	0.00944898	1.18583	0.341955	0.854036	-1.77478	0.0242075	-1.51379	0.0227852	-1.49878	0.0734874		-1.0515	0.103726	-0.852861	0.144705	-0.676637	0.633355
VAV3	-0.695718	0.39708	-1.34778	0.0115145	0.289845	0.957223	-2.07858	0.00600285	-0.158084	1.29663	-1.42458	0.0991815		-1.5215	0.000987342	0.0919469	1.07852	-0.865415	0.0885977
SLC25A24	-0.47039	0.687443	-0.102383	1.13695	0.528955	0.521454	-0.688683	0.771215	0.0317289	1.19169	0.206478	1.09253		-0.46369	0.94479	0.138346	1.00211	0.370717	0.720715
LOC727941	0.483592	0.481577	0.0228346	1.19163	1.05207	0.0567263	0.240726	1.04834	1.16571	0.150767	1.16601	0.221114		0.0248726	1.19266	0.756879	0.288737	0.814405	0.319085
FAM102B	-0.637282	0.430512	-0.76699	0.208655	-0.441392	0.62682	-1.80003	0.0218953	-0.802635	0.442212	-1.22942	0.196204		-1.37741	0.00508845	-0.441063	0.852692	-0.578755	0.62115
C1orf59	-0.095821	1.37775	-0.528085	0.518218	0.0840582	1.1789	-0.613609	0.899456	-0.0303069	1.3395	-0.41012	1.15918		-0.472672	0.844857	-0.00414612	1.21939	-0.249141	1.18854
PRPF38B	-0.62337	0.555386	0.376192	0.934875	0.235791	1.06772	-0.702054	0.779515	-0.526657	0.848578	-0.644131	0.86005		-0.499865	0.872984	-0.298144	1.03072	-0.336953	1.125
STXBP3	0.0699232	1.17375	-0.06087	1.18682	-0.258577	0.949353	0.034325	1.21562	-0.0915128	1.33383	0.149217	1.1387		0.0151468	1.19883	-0.073621	1.21711	0.163514	1.08901
GPSM2	-1.24884	0.0118061	-0.574924	0.43425	-0.340668	0.778529	-2.26019	0.0025434	-1.67466	0.00944862	-2.18647	0.0037329		-1.60602	0.00102083	-1.06442	0.0280042	-1.20276	0.0502455
CLCC1	0.0628951	1.23965	-0.0830797	1.17706	0.143589	1.15523	-0.322432	1.25133	0.0846125	1.18391	-0.0676083	1.36789		-0.334371	1.09971	0.0301729	1.16648	-0.00815332	1.18776
WDR47	1.078	0.0230702	0.0132831	1.18851	0.0432962	1.17948	1.23458	0.178707	1.36466	0.0810534	1.53415	0.0877784		0.760462	0.416795	0.884912	0.255221	0.884345	0.411999
TAF13	-0.0954282	1.19431	1.35362	0.0434133	0.655364	0.419645	0.712721	0.594027	0.649933	0.629032	0.805505	0.517655		0.500667	0.626673	0.568802	0.586148	0.464842	0.907749
TMEM167B	-0.814725	0.158203	-0.340401	0.875097	-0.458148	0.592864	-1.58208	0.0535491	-0.990783	0.235476	-1.33005	0.135591		-1.16181	0.0424482	-0.548438	0.617638	-0.686833	0.549708
C1orf194	0.355735	0.749705	-0.865448	0.150989	0.274428	0.948489	-0.435784	1.11305	1.02307	0.228602	-0.111564	1.35476		-0.429146	0.713079	0.815985	0.224793	-0.258387	0.754803
KIAA1324	0.168644	0.780124	-1.41997	0.00835294	0.244608	0.936146	0.0376759	1.19724	1.36945	0.0890117	0.378511	0.921082		0.230139	0.935617	1.2498	0.042058	0.0267299	1.09528
SARS	0.314807	0.895431	0.309539	0.994032	0.319066	0.88526	0.0206182	1.22695	0.0964533	1.18417	0.293628	1.04673		-0.175148	1.26021	-0.1011	1.23189	0.26436	1.01222
CELSR2	0.72161	0.157597	-0.666727	0.316554	2.15046	0.000241935	0.663148	0.608363	2.38145	0.00364929	1.76876	0.0498683		0.472455	0.729947	1.66253	0.00665169	1.00761	0.185335
PSRC1	-1.96759	1.45985e-05	-0.866188	0.168011	-0.118334	1.17149	-3.94711	0	-2.42828	0.000105882	-3.72404	0		-2.92388	0	-1.54528	0.000346457	-2.13019	0
SORT1	-0.256454	1.20084	-0.576255	0.488234	-0.461228	0.622631	-0.858509	0.545757	-0.594355	0.737559	-1.18794	0.196184		-0.638262	0.506954	-0.395677	0.774593	-0.824724	0.217191
PSMA5	-0.213497	1.26784	0.321515	0.973301	0.0457218	1.2009	-0.114962	1.36666	-0.364765	1.12868	-0.0783648	1.36631		-0.0818409	1.28586	-0.279933	1.12201	0.041567	1.12324
ATXN7L2	-0.0466465	1.39046	0.0983709	1.15242	0.0224195	1.2014	-0.185684	1.32898	-0.440822	0.990765	-0.140147	1.34981		-0.18372	1.2624	-0.424618	0.769786	0.0164792	1.12341
CYB561D1	0.989256	0.0288014	-0.209608	0.922206	-0.367444	0.629957	0.734243	0.474642	0.536098	0.585129	0.734994	0.49583		0.340745	0.771171	0.172194	0.917246	0.417408	0.842827
AMIGO1	0.00530625	1.16792	0.408318	0.87703	0.0622177	1.20713	0.0986087	1.19713	0.371842	0.945202	0.306746	1.04691		0.0197275	1.18428	0.357855	0.946257	0.189133	1.09968
GNAI3	-0.156316	1.25494	-0.184053	1.09649	-0.210966	1.02571	-0.411765	1.14418	-0.0545148	1.33425	-0.243967	1.30079		-0.308866	1.14883	0.0534296	1.15392	-0.127397	1.23821
AMPD2	-0.662628	0.402545	0.719009	0.369691	0.420471	0.720341	-0.0918893	1.35758	-0.113326	1.31667	-0.0775921	1.35062		0.0631961	1.04702	0.0977356	1.06479	-0.0262884	1.23616
GSTM4	0.209339	0.979407	-0.23256	1.04367	-0.31095	0.863154	-0.0676077	1.37094	0.152364	1.15579	-0.254004	1.25374		-0.115588	1.25645	0.119082	1.15109	-0.275193	1.04674
GSTM2	0.3117	0.764996	-0.240661	0.909559	-0.3709	0.626069	-0.178326	1.26954	0.265237	1.01466	-0.17551	1.24012		-0.269571	0.997792	0.198411	1.07979	-0.197238	1.03565
GSTM1	0.43691	0.596668	-0.395422	0.728903	-0.546866	0.433846	-0.0797167	1.36812	0.0451419	1.19167	-0.297015	1.25705		-0.196723	1.15684	-0.0434689	1.17723	-0.288371	1.09494
GSTM5	0.566451	0.332895	-0.572462	0.5412	-0.45577	0.565309	0.0592836	1.12438	0.016927	1.12068	0.520761	0.747807		-0.0812022	1.21063	-0.145439	1.02107	0.501708	0.638754
GSTM3	0.149804	1.10567	-0.20478	1.05703	-0.128432	1.11114	-0.088021	1.36718	0.121377	1.15582	-0.275413	1.26923		-0.115164	1.2857	0.0799188	1.16718	-0.283752	1.0807
EPS8L3	0.0628104	0.717257	-0.804257	0.122461	-0.134755	0.785414	-1.04656	0.25018	-0.500392	0.427395	-0.0458643	1.11836		-0.923244	0.060729	-0.502605	0.141264	0.340874	0.576634
CSF1	0.588978	0.377971	0.454368	0.750776	-0.00245096	1.20997	0.907507	0.394706	0.258017	1.05079	1.24519	0.177301		0.564635	0.602677	0.000798891	1.16492	0.953808	0.197087
AHCYL1	0.447364	0.596092	0.0863632	1.18683	0.0759447	1.2008	0.936198	0.361424	0.606363	0.659282	0.760755	0.542855		0.724284	0.423493	0.396401	0.925541	0.375115	1.00118
FAM40A	0.0494425	1.21782	0.356662	0.951159	0.11816	1.17048	0.246461	1.09459	0.157196	1.15444	0.311534	1.04779		0.157956	1.13985	0.11341	1.16021	0.21062	1.08164
ALX3	1.23153	0.0581177	-0.439772	0.532506	0.111951	1.01842	-0.687646	0.706516	-0.730549	0.47817	-0.236992	1.12794		-1.14398	0.0840707	-1.29033	0.0187143	0.117556	0.935567
KCNC4	-0.0935477	1.15695	0.0634226	1.03922	0.302644	0.795853	-0.458233	1.02522	0.0340885	1.16186	0.0240219	1.18836		-0.429197	0.846786	0.01827	1.1065	0.130058	1.02948
TARDBP	-0.603246	0.533077	0.531329	0.675117	0.460766	0.691569	-0.0320923	1.36989	-0.325838	1.13778	-0.0193075	1.36575		0.132203	1.04153	-0.148312	1.21518	0.0701751	1.11901
LOC100289210	0.500715	0.448921	-0.243505	1.02068	-0.185783	1.02993	0.421828	0.8483	0.911478	0.31296	0.598716	0.706632		0.248423	0.979473	0.72725	0.399264	0.26539	1.06157
RBM15	1.13163	0.0161201	0.126888	1.16462	-0.12884	1.12366	1.20219	0.186356	0.898603	0.328981	0.867922	0.438454		0.683315	0.499654	0.427673	0.858941	0.342723	1.0294
SLC16A4	-0.645508	0.367513	-0.500193	0.424749	-1.11698	0.0205185	-0.405494	1.10081	-1.29044	0.0645868	-1.35796	0.109518		-0.0292979	1.28978	-0.798597	0.109669	-0.93398	0.110641
HBXIP	-0.0540097	1.40146	0.041465	1.18728	-0.0221608	1.21222	-0.168006	1.34787	-0.11321	1.32651	-0.211091	1.32419		-0.152151	1.29105	-0.0854251	1.23608	-0.140787	1.23827
MASP2	0.271209	0.840398	-0.11828	1.16586	-0.217581	1.0335	0.21368	1.07966	0.221616	1.0398	0.335455	1.00066		0.117203	1.10021	0.143759	1.07741	0.226631	1.0664
KCNA2	0.698784	0.16668	-0.971866	0.113957	-0.752934	0.192105	-0.350241	1.08564	-0.157291	1.19589	0.00580399	1.15133		-0.473734	0.436442	-0.321834	0.535365	0.132687	1.02324
SRM	0.363871	0.721204	0.807953	0.271142	0.906642	0.121176	0.844568	0.444242	0.845962	0.389435	0.953935	0.364908		0.533883	0.69885	0.516773	0.693129	0.531303	0.828619
EXOSC10	-0.129294	1.36895	-0.040724	1.19044	-0.114548	1.15676	-0.0398926	1.37329	-0.139954	1.31327	-0.246803	1.30082		0.0243093	1.20269	-0.06191	1.2313	-0.201842	1.21659
C1orf103	-0.106486	1.36268	0.303471	0.973139	0.167748	1.0714	0.0661375	1.17787	0.0796114	1.16166	0.105507	1.14946		0.0558244	1.15622	0.0947463	1.13349	0.0690698	1.11949
DRAM2	-0.152541	1.28478	-0.259515	1.02216	-0.387299	0.742022	-0.715959	0.74883	-0.475845	0.943019	-0.579872	0.928014		-0.600564	0.640471	-0.33649	0.969602	-0.281921	1.21199
MTOR	0.04084	1.05846	0.0866355	1.125	0.108529	1.14313	0.469727	0.856835	0.374173	0.947464	0.310276	1.02964		0.435615	0.852071	0.335957	1.00185	0.0993009	1.12528
CEPT1	-0.0230616	1.38764	0.164765	1.07344	-0.208351	1.04201	0.210803	1.07344	0.0934334	1.13015	0.146769	1.12354		0.189999	0.999706	0.142589	1.0711	0.0707096	1.11747
DENND2D	-0.413391	0.932738	0.361867	0.916553	-0.352338	0.824646	0.320882	1.0072	-0.66546	0.654043	0.114222	1.17538		0.43389	0.729462	-0.418538	0.840072	0.200367	1.0224
CHIA	-0.295305	1.02528	-0.876463	0.113888	0.45229	0.567784	-0.393206	1.12089	0.711415	0.501069	0.220258	1.09601		-0.0996728	1.19528	0.755806	0.281489	0.140706	1.04963
C1orf88	0.192815	1.09851	-0.489752	0.709299	-0.712466	0.256731	-0.426458	1.13937	-0.324505	1.17568	-0.587244	0.894831		-0.418986	0.872793	-0.275274	0.903592	-0.399503	1.00943
OVGP1	-0.214497	1.23336	-0.693009	0.283318	0.206849	1.03613	-0.283557	1.26296	-0.168635	1.27664	-0.701708	0.728576		-0.0597753	1.29046	-0.113577	1.2302	-0.58866	0.477121
WDR77	0.471198	0.566437	0.649947	0.443042	0.555896	0.477622	1.05434	0.268011	0.951256	0.277109	1.25382	0.173792		0.726327	0.400474	0.640877	0.456224	0.752422	0.511256
ATP5F1	0.0461535	1.24828	-0.162039	1.12786	0.00111913	1.20016	-0.189194	1.33615	0.0232914	1.20877	-0.0257796	1.35978		-0.179004	1.26641	0.00288945	1.16903	0.0156962	1.13583
RAP1A	-0.179447	1.10048	-0.308845	0.758554	0.0698041	1.12103	-0.0877105	1.34928	-0.0717286	1.30825	8.18442e-05	1.1846		0.048706	1.13251	-0.00630894	1.23364	0.0399416	1.12171
C1orf183	1.40354	0.00203548	-0.478034	0.712567	0.822728	0.15134	1.44367	0.0946303	1.75184	0.0227861	1.92871	0.0305622		0.919247	0.259101	0.983526	0.173108	1.12983	0.183274
DDX20	-1.02234	0.0743852	0.199043	1.13173	0.384344	0.793899	-0.978442	0.408782	-0.891777	0.342087	-0.745753	0.701022		-0.56849	0.780096	-0.516569	0.696763	-0.278198	1.23126
KCND3	0.334847	0.785084	-0.27387	1.04448	-0.3801	0.810519	-0.00331826	1.37013	-0.173677	1.23554	0.0561442	1.19011		-0.0984631	1.27534	-0.248904	0.95465	0.100393	1.10694
CTTNBP2NL	-1.06688	0.0808323	0.283664	0.864897	0.0395279	1.18933	-0.635154	0.839916	-0.611731	0.696095	-0.611641	0.902317		-0.22158	1.08251	-0.152381	1.03691	-0.29992	1.11579
ST7L	-0.349246	0.980649	0.445971	0.758846	0.0811446	1.18096	-0.233957	1.32027	0.0395739	1.19173	-0.355877	1.05607		-0.164782	1.27316	0.177154	1.07084	-0.307281	0.855859
CAPZA1	-0.0646231	1.34443	-0.162213	1.02133	-0.386694	0.619928	0.146488	1.10106	-0.0204408	1.33412	-0.00528227	1.36596		0.205176	0.995256	0.0803369	1.13442	-0.0367941	1.23974
MOV10	0.29081	0.843009	-0.109954	1.16944	0.0365513	1.19829	0.25423	1.07883	0.421656	0.885877	0.380728	0.960816		0.147617	1.15242	0.287573	1.07072	0.211757	1.06423
RHOC	0.101429	1.1929	-0.0748252	1.1898	-0.361868	0.826016	0.0975454	1.19194	-0.0448235	1.34377	0.0433884	1.2216		0.0671997	1.17812	-0.0213486	1.23697	0.0302079	1.13844
PPM1J	0.778459	0.160853	-0.539283	0.617091	0.573225	0.42347	0.466686	0.843159	1.0647	0.190672	0.763592	0.520994		0.227226	1.02406	0.616643	0.512636	0.380746	0.951048
SLC16A1	0.898042	0.0873235	1.0433	0.101098	0.855937	0.139163	1.99037	0.0233535	1.42325	0.0652068	1.94306	0.0296063		1.40186	0.0351309	0.869872	0.207583	1.08966	0.259985
UBIAD1	-0.388151	0.90517	0.522226	0.676075	0.518834	0.546437	0.022117	1.21707	-0.191714	1.27177	0.019503	1.22117		0.0940157	1.08473	-0.11918	1.23166	0.0619023	1.12153
AFARP1	0.786505	0.148161	1.8982	0.139156	0.00531277	1.20951	0.366172	0.956674	0.500498	0.768934	0.329849	1.01804		-0.333838	0.853243	0.155406	1.12575	0.113182	1.1354
LRIG2	-0.914885	0.157505	-0.0742338	1.18511	-0.199941	1.08418	-1.08129	0.298924	-0.830946	0.402159	-0.968274	0.433268		-0.667113	0.525807	-0.393194	0.824414	-0.490214	0.912468
TNFRSF18	0.508494	0.538605	-0.0810269	1.17117	0.097288	1.17925	0.406456	0.892465	0.587616	0.674231	0.374156	0.972224		0.199183	1.03543	0.346909	0.898882	0.125638	1.12454
MAGI3	-0.071466	1.32676	-0.996689	0.104491	-0.240296	0.899312	-0.663402	0.767455	-0.557429	0.744046	-1.33907	0.114075		-0.445257	0.592398	-0.481107	0.39424	-1.03386	0.0371493
PHTF1	-0.945015	0.110614	-0.0629094	1.15018	0.167902	1.07753	-1.18002	0.223763	-0.736815	0.520605	-1.01409	0.378862		-0.754782	0.324411	-0.354852	0.94055	-0.534876	0.686685
RSBN1	0.610954	0.358991	-0.0544418	1.16621	-0.44163	0.593836	-0.215261	1.313	-0.107073	1.31514	-0.282138	1.26154		-0.472346	0.728819	-0.29156	0.867444	-0.201555	1.23181
AP4B1	-0.797528	0.234311	-0.336177	0.93649	0.412081	0.690598	-1.32989	0.136508	-0.913251	0.313265	-1.18083	0.223808		-0.917939	0.195335	-0.641598	0.442277	-0.620045	0.710976
DCLRE1B	-1.17386	0.0312825	-0.357833	0.884531	0.822602	0.155486	-1.60808	0.0467266	-0.893543	0.327166	-1.42489	0.0960358		-1.02742	0.0985448	-0.534215	0.536553	-0.799488	0.346339
HIPK1	0.0517308	1.12979	0.143963	1.13798	-0.0633417	1.08218	0.437324	0.886048	0.468229	0.834426	0.314522	1.02881		0.387698	0.907418	0.457473	0.83301	0.0881341	1.14094
OLFML3	-0.086103	0.950466	0.215758	1.00596	3.11309	0	-0.247148	1.2086	1.90052	0.0178491	1.55455	0.0982298		-0.249933	1.01034	1.35449	0.0118933	1.14121	0.110658
TNFRSF4	0.0655619	0.876896	-0.295379	0.921229	-0.303	0.815409	-0.334105	1.16624	-0.388136	1.00571	0.0448871	1.14505		-0.307405	0.977472	-0.360007	0.757991	0.225447	0.94246
TRIM33	-0.412368	0.926447	-0.110293	1.14596	0.243073	1.03632	-0.472004	1.02096	-0.301035	1.15614	-0.404665	1.13		-0.270913	1.14448	-0.1662	1.18298	-0.211405	1.23186
BCAS2	-0.317838	1.08524	0.160913	1.13757	0.180222	1.09811	-0.815913	0.615919	-0.26823	1.21894	-0.611971	0.89698		-0.70703	0.458347	-0.162967	1.21725	-0.340935	1.12979
DENND2C	-0.263774	1.1776	-0.688237	0.31706	-0.596011	0.34754	-0.672888	0.797916	-0.186647	1.27407	-0.503222	1.04373		-0.428443	0.8468	0.0405065	1.15132	-0.288339	1.17606
AMPD1	0.547157	0.426949	-0.360333	0.897196	-1.09552	0.022435	-0.0122557	1.37348	-0.0491904	1.33806	-0.307409	1.25628		-0.184074	1.14349	-0.083162	0.965101	-0.292048	1.06558
SDF4	0.340469	0.807233	0.126791	1.16814	0.303364	0.954101	0.438631	0.892021	0.589186	0.683825	0.577126	0.747486		0.265902	1.05959	0.38335	0.937236	0.320172	1.02915
NRAS	-0.049317	1.2893	0.330105	0.93126	-0.081417	1.18897	-0.190085	1.33315	-0.365114	1.1213	0.127295	1.15082		-0.230403	1.22333	-0.328272	0.974601	0.266095	0.91341
CSDE1	-0.281083	1.17286	0.0509792	1.19393	0.0296068	1.21074	-0.220225	1.32491	-0.250365	1.2497	-0.282585	1.28114		-0.10681	1.29067	-0.132942	1.23149	-0.164937	1.23933
SIKE1	-0.232282	1.1206	-0.0644508	1.16534	-0.134918	1.08629	-0.144433	1.34926	-0.222354	1.25333	-0.348343	1.21357		-0.030725	1.29066	-0.0954333	1.22496	-0.256647	1.14524
SYCP1	0.16025	0.573325	-0.281659	0.80383	-0.461824	0.591676	0.0277077	1.19421	0.0356886	1.16118	0.273038	1.02859		0.0104095	1.13902	0.0521714	1.10444	0.257189	0.994103
TSHB	0.361905	0.683467	-0.240036	1.0503	-0.0955513	1.16811	0.303996	1.02749	0.371094	0.943419	0.337366	1.01245		0.190669	1.02887	0.230676	0.997246	0.168594	1.11741
VANGL1	-1.00345	0.0888599	-0.22317	1.02159	0.176329	1.11866	-1.1463	0.230741	-0.869363	0.343269	-0.919505	0.463456		-0.665444	0.533755	-0.463416	0.729518	-0.41559	1.09028
SLC22A15	0.741265	0.160135	-0.274778	1.00123	0.44378	0.641808	0.18133	1.10299	0.966553	0.266203	0.431688	0.857535		-0.0914527	1.18962	0.55904	0.654163	0.144717	1.09526
C1orf161	-0.208582	0.717714	-0.425466	0.683493	-0.0424678	1.08343	0.0569653	1.10673	-0.290035	0.990718	-0.304478	1.00585		0.227995	0.951917	-0.190818	0.876262	-0.246211	0.768939
B3GALT6	-1.41552	0.00457658	0.461015	0.776503	0.322869	0.91618	-1.0901	0.294221	-1.27409	0.0752082	-0.96146	0.407435		-0.557248	0.702768	-0.715337	0.327449	-0.370413	1.16945
ATP1A1	0.69148	0.198926	0.20826	1.07335	0.311173	0.871567	0.887647	0.40027	0.922274	0.304051	0.905574	0.404516		0.546076	0.711272	0.561407	0.692569	0.453094	0.896722
C1orf203	-0.381715	0.862881	-0.681791	0.321606	-0.971016	0.0532437	-1.29471	0.156998	-0.886877	0.336717	-1.19211	0.220713		-0.999872	0.071904	-0.537812	0.405878	-0.646715	0.600565
CD58	0.0348657	1.18575	0.749315	0.290843	0.280323	0.898088	0.201366	1.05813	-0.279785	1.21094	0.447667	0.841406		0.0456154	1.09999	-0.347599	0.920353	0.467272	0.659588
FBXO2	0.130182	0.975802	0.283445	0.935937	-0.349843	0.718856	0.261021	0.953426	-0.120397	1.30711	-0.390979	1.10073		0.15092	0.966479	-0.111757	1.11684	-0.426135	0.684553
IGSF3	0.379716	0.610176	-0.495469	0.664058	-0.26652	0.905904	0.265875	1.07314	0.13451	1.16187	-0.00432077	1.36758		0.19265	1.09983	0.0183562	1.16677	-0.104417	1.21209
FBXO44	0.818913	0.111128	0.485586	0.699315	0.306133	0.88477	1.02033	0.294994	0.803461	0.405651	1.32336	0.144669		0.571009	0.638962	0.387787	0.936657	0.867413	0.321301
FBXO6	0.744697	0.162628	0.259861	1.0457	-0.242031	1.02147	0.88947	0.388842	0.411029	0.878522	0.863765	0.426449		0.514941	0.695368	0.130605	1.12675	0.538641	0.756068
MAD2L2	0.227766	1.00356	-0.20909	1.0992	-0.0432694	1.21435	-0.547845	0.987066	-0.0105339	1.34608	-0.330756	1.24818		-0.608288	0.519715	-0.102069	1.22254	-0.191161	1.23068
PTGFRN	0.0850747	1.19933	0.0449169	1.18839	0.28708	0.971865	0.177124	1.12898	0.329461	0.991541	0.495268	0.835008		0.131482	1.15701	0.238413	1.07761	0.368621	0.897894
TTF2	-0.041276	1.39946	0.303241	1.02626	0.722261	0.242725	0.402417	0.938559	0.671961	0.582369	0.73438	0.560117		0.363617	0.920624	0.554595	0.568726	0.465785	0.826648
TRIM45	-0.142542	1.33518	-1.19141	0.0361563	-0.746863	0.193492	-1.15612	0.234727	-1.0848	0.166239	-1.76153	0.0244967		-0.870365	0.128214	-0.882403	0.0504452	-1.2013	0.0204226
VTCN1	0.0754534	0.87616	-1.25761	0.0236893	-2.92592	0	-0.529957	0.896778	-2.57051	7.24638e-05	-3.01873	4.22535e-05		-0.327167	0.773058	-2.05491	0	-2.24361	0
FAM132A	0.10174	1.18634	-0.120454	1.16994	-0.0889085	1.18928	0.0249648	1.22229	-0.00531365	1.33963	-0.154184	1.34799		0.00303886	1.19447	-0.0331545	1.22449	-0.159097	1.20897
C1orf187	1.56097	0.000673387	-0.0907803	1.03991	0.249888	0.822209	1.4729	0.11184	1.98816	0.0124735	2.03622	0.0257241		0.806997	0.339649	1.25839	0.062398	1.17096	0.191775
MAN1A2	0.385944	0.727396	-0.306368	0.998872	-0.374227	0.779449	0.231538	1.09909	0.384551	0.936144	0.128847	1.17909		0.120132	1.16939	0.285868	1.07048	-0.0251751	1.23442
AGTRAP	0.332002	0.795127	0.210728	1.09435	0.0795446	1.18149	0.140848	1.14656	0.314793	0.980515	0.476562	0.835533		-0.0439141	1.29039	0.154628	1.12536	0.362651	0.911579
FAM46C	0.326581	0.733108	-1.45552	0.00407692	0.115595	1.13601	-0.501158	1.03812	0.064579	1.18733	-1.00681	0.369009		-0.371128	0.675997	-0.0999742	1.17979	-0.897662	0.0698166
GDAP2	0.151284	1.11262	0.285769	0.998538	-0.121245	1.17104	0.416135	0.879959	-0.0809589	1.33318	0.174481	1.1367		0.296367	0.952213	-0.124412	1.20647	0.0906865	1.12151
MTHFR	0.81314	0.0888252	0.00659842	1.16411	-0.242209	0.844213	1.17479	0.220743	1.2622	0.116788	1.02106	0.325391		0.817802	0.398029	0.951868	0.238608	0.411809	1.01416
WDR3	-0.468432	0.738624	0.678355	0.439831	0.740343	0.253444	0.206093	1.0879	-0.362901	1.07403	0.235699	1.06107		0.28384	0.865498	-0.296777	1.06169	0.274901	0.960442
UBE2J2	-0.228011	1.21047	0.271485	1.02952	-0.00963102	1.21466	-0.24812	1.30964	-0.338475	1.15144	-0.0728458	1.36581		-0.199269	1.26031	-0.236914	1.13798	0.0738029	1.10278
CLCN6	-1.52022	0.00235989	-0.324727	0.968367	-0.341258	0.843513	-1.5437	0.0620927	-1.51966	0.0212743	-1.88677	0.0158136		-0.817719	0.311301	-0.790581	0.20015	-1.12093	0.0509267
NPPB	0.215182	0.843736	-0.796497	0.227381	-0.713212	0.220009	-0.388981	1.05484	-0.448603	0.840989	-0.436126	0.823461		-0.33378	0.901102	-0.409018	0.520919	-0.226731	0.910616
LOC100128842	-0.589205	0.420526	-0.13665	0.851606	0.693656	0.262477	-0.706716	0.708628	-0.613945	0.698051	-0.626003	0.839739		-0.423317	0.739735	-0.486228	0.539811	-0.295838	1.0662
WARS2	-0.0925666	1.38911	-0.0386037	1.19029	0.0580252	1.19701	-0.662887	0.808304	-0.474345	0.96482	-0.546906	0.984965		-0.615151	0.553442	-0.444727	0.725121	-0.262597	1.22642
KIAA2013	0.833366	0.118877	0.152407	1.13761	0.238325	1.06674	1.18403	0.20019	1.08007	0.190404	1.06103	0.283761		0.790861	0.397208	0.670786	0.536571	0.494999	0.934595
ZNF697	-1.36451	0.0110714	0.58793	0.563806	0.042758	1.1974	-1.23423	0.172874	-0.890171	0.299074	-1.63288	0.0445781		-0.747493	0.236769	-0.301213	0.777242	-1.10178	0.029107
PHGDH	0.117857	1.16743	0.215958	1.05883	0.190412	1.04601	-0.453578	1.07345	-0.18399	1.27808	-0.290705	1.25139		-0.545633	0.69045	-0.271255	1.0594	-0.131313	1.23407
PLOD1	0.168745	1.08085	0.00553756	1.19372	0.375582	0.825272	-0.112514	1.36309	0.190819	1.11855	-0.107447	1.35272		-0.187378	1.23194	0.046571	1.16722	-0.127023	1.22707
NOTCH2	-0.168324	1.19906	-0.0989918	1.09811	0.0549813	1.1922	0.737294	0.574353	0.342318	0.980147	0.769308	0.549141		0.829496	0.327732	0.405651	0.898836	0.499405	0.805855
MFN2	-0.118377	1.3534	0.175466	1.13325	0.00122121	1.21002	0.186752	1.12116	0.123602	1.16482	0.0569776	1.20973		0.205641	1.07715	0.175163	1.11674	-0.0206109	1.22849
MIIP	0.203919	1.01173	0.254821	1.05919	0.359016	0.806892	-0.549412	0.981809	0.203038	1.09515	-0.308014	1.25081		-0.686406	0.374913	0.0465084	1.1604	-0.22142	1.17691
HIST2H3D	0.463805	0.541687	0.283401	1.03852	-0.161044	1.10053	0.742633	0.527402	0.406917	0.889647	0.550445	0.754089		0.486581	0.745739	0.234199	1.09016	0.263057	1.07713
SRGAP2P1	0.181323	0.991237	-0.475713	0.663616	-0.0660306	1.16089	-0.126468	1.34972	0.214381	1.05241	-0.549521	0.930474		-0.1166	1.25977	0.147433	1.1249	-0.571499	0.362967
LOC647121	0.22481	0.922424	-0.231027	1.08725	0.191108	1.06868	-0.156993	1.35029	-0.169444	1.29037	-0.141048	1.35651		-0.21203	1.18973	-0.303631	0.871051	-0.0594389	1.2252
TNFRSF8	0.510491	0.15091	-0.527768	0.441834	-0.359557	0.565134	-1.22247	0.120531	-0.952222	0.16073	-0.070439	1.18219		-1.34685	0.00235922	-1.10814	0.00572332	0.473233	0.366029
SCNN1D	0.0581665	1.10871	-1.04006	0.103036	-0.423305	0.734825	0.122173	1.13446	-0.0729694	1.29269	0.112472	1.15687		0.291736	0.900568	-0.0190475	1.20937	0.100171	1.10634
ACAP3	0.0969283	1.16802	-0.333322	1.00212	-0.375935	0.809826	-0.162881	1.33534	-0.0536955	1.33225	-0.260734	1.26869		-0.142789	1.26538	-0.0256138	1.22587	-0.20659	1.20936
VPS13D	-0.840168	0.205843	-0.199842	1.0844	-0.359406	0.742488	-0.465306	1.03049	-0.411738	0.992225	-0.60213	0.859553		-0.0602625	1.27633	0.0232247	1.15096	-0.382869	1.0648
PUSL1	-0.286587	1.04522	0.480625	0.705899	0.40001	0.734935	-0.055669	1.36977	-0.0327011	1.34282	0.0777646	1.18341		-0.0204045	1.283	0.0176786	1.12667	0.0998571	1.11908
CPSF3L	0.0379635	1.25943	0.0121812	1.18899	0.00648798	1.21158	-0.113787	1.36591	-0.0964555	1.33133	-0.141196	1.35227		-0.13268	1.28856	-0.114281	1.22632	-0.0886349	1.22956
GLTPD1	0.463978	0.288653	-0.40117	0.579623	-0.0924874	0.867718	-0.377682	0.853394	-0.209659	0.925074	0.149971	1.00036		-0.505453	0.297055	-0.395309	0.379557	0.296807	0.735261
DHRS3	1.7341	0.000311881	1.31273	0.0551181	-0.339361	0.540646	2.29429	0.0130909	2.45369	0.00327094	2.26856	0.0155393		1.28949	0.0964878	1.75865	0.00889848	1.08157	0.399016
DVL1	-0.638447	0.447784	0.122961	1.12908	0.318235	0.923532	-0.597321	0.870032	-0.34643	1.08903	-0.668032	0.758223		-0.341056	1.08908	-0.126779	1.21363	-0.432094	0.987633
C1orf158	0.849016	0.0956169	-0.0368961	1.11289	-0.118802	0.996662	0.560277	0.683789	0.399215	0.799142	0.633659	0.638576		0.195751	1.02302	0.0500453	1.11187	0.393786	0.911851
PRAMEF1	0.385372	0.372976	-1.54093	0.00726316	-1.28006	0.00812179	-1.19381	0.115659	-1.24086	0.0466199	-0.593272	0.634745		-1.07349	0.00886722	-1.16945	0.00134118	0.0153965	0.85896
MXRA8	0.114017	1.01932	-0.517636	0.494379	-0.471287	0.512256	-0.0923886	1.33622	-0.151909	1.21872	-0.0745615	1.30285		-0.0452142	1.2679	-0.113425	1.08301	-0.013487	1.23138
HNRNPCL1	0.266715	0.740841	-0.0746856	1.12992	0.0119733	1.15582	0.371993	0.90905	0.112412	1.08354	0.39447	0.896316		0.269308	0.975936	-0.00652106	1.22423	0.273369	1.03143
AURKAIP1	0.0529074	1.27283	0.0834772	1.18684	0.128228	1.17151	-0.0060869	1.37142	0.118246	1.18035	0.0294702	1.2309		-0.0448858	1.28323	0.0710561	1.16716	0.00143049	1.13778
CCNL2	0.249921	0.934988	0.136202	1.1431	-0.0225482	1.20895	0.272026	1.02819	0.0290903	1.20068	0.128598	1.15112		0.137148	1.14727	-0.0760222	1.22461	0.0533189	1.13596
LOC148413	-0.654764	0.406874	-0.183524	1.12807	0.108979	1.16716	-0.874894	0.528478	-0.930924	0.301876	-0.82946	0.573566		-0.554024	0.741682	-0.664898	0.339082	-0.378006	1.14261
MRPL20	-0.284856	1.1756	0.251598	1.08486	0.263213	1.01337	-0.344496	1.23687	-0.143586	1.3154	-0.171683	1.34909		-0.267046	1.23401	-0.0683143	1.23263	-0.0496629	1.18405
hCG_20426	0.876775	0.106529	-0.108464	1.16143	-0.00652497	1.21076	0.956061	0.34672	0.963936	0.26636	1.04193	0.285959		0.592809	0.600415	0.581571	0.597971	0.561932	0.819115
VWA1	-0.362087	0.898845	-0.466436	0.670379	-0.0200803	1.15203	-0.598138	0.84845	-0.0503071	1.32585	-0.530375	0.905		-0.352268	1.01442	0.111871	1.12512	-0.368264	0.987454
ATAD3C	0.497801	0.466966	-0.317692	0.93732	-0.20676	1.01549	0.478572	0.79553	0.311367	0.919129	0.567786	0.734931		0.320351	0.935896	0.132347	1.09914	0.370301	0.914728
PRDM2	0.23271	0.776848	0.0468338	1.16774	0.098375	1.1787	0.943439	0.362922	0.845398	0.39109	0.7211	0.583098		0.832847	0.334619	0.725142	0.440887	0.273891	1.10076
LOC375010	2.75209	0	-0.0208093	1.0067	0.940723	0.134778	1.15242	0.248042	3.11097	0.000489362	2.16315	0.0204251		-0.0477202	0.192087	1.73055	0.0115631	1.0973	0.145622
LOC100289550	-0.260068	1.14641	-0.490359	0.677437	-0.147915	1.13005	-0.685635	0.798796	-0.60586	0.741616	-0.616182	0.893208		-0.479913	0.891968	-0.464346	0.726361	-0.293308	1.19168
FLJ39739	0.0505084	1.23464	-0.408881	0.833062	-0.592511	0.385843	-0.944882	0.439988	-1.09427	0.158718	-1.23821	0.177926		-0.890314	0.1208	-1.00527	0.0148283	-0.728422	0.466778
FAM72D	-1.30173	0.01126	0.0238452	1.19267	0.508623	0.539945	-1.32707	0.121907	-0.976239	0.246136	-1.46823	0.0760011		-0.762034	0.387008	-0.502099	0.619683	-0.892407	0.217595
LOC728855	-1.02251	0.0735879	-0.45284	0.764392	-0.905529	0.0800422	-2.09234	0.00561176	-2.67565	4.34783e-05	-2.60849	0.000445205		-1.56008	0.00119844	-2.05851	0	-1.41649	0.008504
LOC728875	-0.828293	0.21357	-0.620301	0.449095	-0.717735	0.210228	-1.76147	0.0250067	-2.08846	0.000818182	-2.19214	0.0037377		-1.28279	0.0138018	-1.5915	7.46269e-05	-1.22966	0.0394059
LOC727820	-0.776236	0.256396	-1.08847	0.0633644	-0.721956	0.220901	-1.38811	0.101978	-1.79575	0.00480456	-2.06614	0.00709162		-0.844417	0.212876	-1.32078	0.0013526	-1.27018	0.0161508
C1orf152	0.244715	0.876125	0.580336	0.577436	0.151516	1.10419	0.973724	0.333865	0.978351	0.268019	0.914057	0.389827		0.757848	0.366199	0.842879	0.22306	0.426038	0.980208
NBPF9	-0.340779	0.765223	-0.551312	0.284068	0.392075	0.634399	0.222269	0.944093	0.210489	0.938279	0.461822	0.821929		0.47473	0.599803	0.286065	0.795566	0.353633	0.833196
PDE4DIP	-0.0191445	1.40011	0.0198584	1.19407	-0.139206	1.12121	-0.507978	1.02339	-0.13111	1.31558	-0.583786	0.890613		-0.503326	0.746381	-0.0966328	1.21333	-0.424014	0.912486
SEC22B	-0.33013	0.856753	-0.0897416	0.925016	-0.78444	0.126984	0.12486	1.10263	-0.428138	0.874314	-0.496261	1.02027		0.286119	0.81789	-0.136623	1.07624	-0.420442	0.644873
NOTCH2NL	-0.55445	0.628134	-0.155719	1.0121	0.56817	0.45666	0.0566717	1.19699	0.170136	1.11614	0.357663	0.971479		0.328441	0.874893	0.306176	0.870845	0.300962	0.964403
NBPF10	-0.60853	0.328013	-0.767003	0.13733	0.22392	0.779904	-0.188029	1.06425	-0.168973	1.06849	0.0559733	1.12353		0.222016	0.864413	0.0552735	1.04044	0.145224	1.00185
TXNIP	-0.15572	1.21563	-1.79308	0.000644444	-1.12371	0.0211514	-1.68581	0.0292855	-0.282054	1.15167	-1.52923	0.0697825		-1.28148	0.00351762	-0.00323111	1.1987	-1.03726	0.0405898
POLR3GL	0.0730298	1.22262	-1.25172	0.0203898	-0.221811	1.02486	-0.985656	0.400629	-0.0282157	1.34433	-0.842481	0.581077		-0.78291	0.167319	-0.0185766	1.22849	-0.589013	0.544463
ANKRD34A	-2.73574	0	-1.92691	0.00034375	-0.0299615	1.21421	-2.96942	3.27869e-05	-3.07319	0	-3.96678	0		-1.41124	0.00801957	-1.87069	2.17391e-05	-2.45612	0
RBM8A	-0.355962	1.06526	0.12566	1.16805	0.210168	1.10294	-0.387738	1.18556	-0.112859	1.3312	-0.265737	1.29605		-0.255566	1.24272	0.00346811	1.16615	-0.140588	1.23538
GNRHR2	0.124785	0.8758	0.0960857	1.04449	0.308235	0.720066	-0.0434373	1.3496	0.226986	0.968647	0.336646	0.899269		-0.116047	1.22386	0.114598	1.10832	0.290759	0.928511
PEX11B	-0.741977	0.278898	-0.461386	0.690932	-0.413075	0.643921	-1.137	0.256969	-1.12879	0.140365	-1.0744	0.320179		-0.725874	0.494754	-0.726719	0.26961	-0.507953	0.943327
ANKRD35	-1.83985	5.32544e-05	0.19557	1.12103	-1.2501	0.00903012	-2.25205	0.00237165	-2.64496	3.57143e-05	-3.28393	0		-1.48378	0.00295482	-1.60563	0.000129412	-2.05968	0
PIAS3	-0.843701	0.187152	-0.209023	1.08843	-0.35616	0.776518	-0.996179	0.365485	-0.881585	0.320551	-1.13904	0.224816		-0.587868	0.713281	-0.445686	0.787657	-0.669603	0.601971
POLR3C	-0.825137	0.173989	-0.00402821	1.19114	0.141098	1.12082	-1.43913	0.090225	-0.834927	0.406058	-1.00718	0.386489		-1.07738	0.0767804	-0.500385	0.737817	-0.438667	1.00825
RNF115	-0.517394	0.706617	-0.270018	1.06527	-0.147317	1.15916	-0.956543	0.432649	-0.669003	0.652882	-1.02693	0.354728		-0.679554	0.549618	-0.415021	0.927401	-0.620544	0.661382
PDZK1	0.152228	0.872125	-0.637608	0.198546	3.81958	0	-0.626052	0.693545	3.64217	0.000106383	2.63447	0.00632184		-0.573101	0.410787	2.8594	0	1.88044	0.00853957
RP11-94I2.2	-0.568893	0.343873	-0.77163	0.133052	0.209009	0.781186	-0.0745291	1.18208	-0.106865	1.12152	0.057994	1.1178		0.319042	0.784887	0.102837	0.996876	0.103343	1.06106
PRKAB2	0.434216	0.564756	-0.542205	0.580736	-0.269129	0.977907	-0.00769141	1.37432	0.269863	1.01855	0.193091	1.11113		-0.0959974	1.25388	0.130355	1.13459	0.127548	1.11867
FMO5	-0.244368	1.18581	-0.255268	0.917646	-0.140161	1.08249	-0.357118	1.15257	-0.519179	0.868181	-0.764046	0.590844		-0.202345	1.16431	-0.385988	0.795814	-0.544972	0.57973
CHD1L	-0.281859	1.11925	-0.0764417	1.1896	0.194755	1.08807	-0.598164	0.918707	-0.4814	0.951311	-0.545353	0.977068		-0.460517	0.945098	-0.394603	0.910659	-0.275462	1.22285
ATAD3A	-0.224787	1.23056	0.520799	0.650647	0.904187	0.125734	0.101664	1.18113	0.150698	1.14126	0.0108476	1.22857		0.102358	1.13273	0.0795066	1.11118	-0.0522427	1.23606
C1orf70	0.204156	0.745315	-0.532259	0.614348	-0.395124	0.682998	-0.37541	1.12037	0.0902427	1.09965	0.242952	1.04454		-0.36493	0.790047	0.07501	1.06736	0.314244	0.820974
BCL9	-1.05154	0.0242484	0.438804	0.685327	0.203379	0.997779	-0.802192	0.407201	-0.0883279	1.05271	-0.712458	0.500237		-0.42442	0.363125	0.333586	0.67869	-0.489828	0.563338
ACP6	0.0398017	1.19081	-0.382685	0.777978	-0.256574	0.982266	-0.81267	0.616962	-0.237937	1.25682	-1.0781	0.28017		-0.758329	0.24131	-0.207243	1.07797	-0.815448	0.184764
GPR89B	-0.00374487	1.38065	-0.301118	0.883258	-0.081903	1.11961	-0.276552	1.26179	-0.108827	1.3148	0.00781412	1.20375		-0.218454	1.22868	-0.0918323	1.23208	0.104159	1.08785
SSU72	-0.0913196	1.38549	0.0269448	1.1875	0.1343	1.14302	-0.211081	1.32667	-0.0910411	1.33278	-0.267079	1.28344		-0.176181	1.27843	-0.0762701	1.23676	-0.191549	1.23311
PPIAL4A	0.212424	1.05855	0.0448299	1.18767	-0.0799461	1.19738	0.202242	1.10746	0.41588	0.878126	0.222613	1.10152		0.100901	1.16638	0.337935	0.95048	0.0680821	1.1389
NBPF14	-0.788844	0.185375	-0.59271	0.473346	-0.312505	0.796549	-0.617513	0.795874	-0.492434	0.831216	-0.529793	0.9214		-0.16126	1.2421	-0.0887206	1.21161	-0.252306	1.21225
NBPF15	-0.669318	0.406743	-0.33413	0.868488	-0.0289705	1.17048	-0.183693	1.31352	-0.170685	1.26809	-0.243458	1.28451		0.171783	1.03832	0.127574	1.07673	-0.154864	1.23959
LOC645166	0.602083	0.350279	0.0609336	1.18902	-0.291542	0.895671	0.709574	0.554141	0.609577	0.632537	0.52337	0.774422		0.434737	0.811018	0.40083	0.905735	0.193582	1.11929
LOC100133075	0.412541	0.561197	-0.636896	0.464483	-0.572457	0.450037	-0.190075	1.29509	-0.221373	1.20738	0.153255	1.1124		-0.251143	1.02919	-0.294524	0.787063	0.256117	0.940386
HIST2H4B	1.08711	0.0247338	-0.176479	1.08604	-0.210406	0.98823	0.684108	0.587882	1.02728	0.233805	0.876633	0.41675		0.241588	1.00486	0.591124	0.608127	0.448785	0.912153
HIST2H2AA4	0.679966	0.25227	0.197131	1.1292	-0.518523	0.480351	0.921753	0.36748	0.579319	0.682994	0.738914	0.542595		0.587306	0.619788	0.379057	0.947955	0.363646	1.01451
HIST2H3A	0.707286	0.212139	0.462909	0.757778	-0.116033	1.15978	0.864607	0.409675	0.562174	0.697697	0.756691	0.516283		0.468374	0.79132	0.274493	1.06405	0.399996	0.958268
HIST2H2BE	0.710454	0.22358	-0.22127	1.11163	-0.390523	0.805378	0.224568	1.0964	0.363398	0.944427	0.0166663	1.22753		-0.0447678	1.26049	0.125798	1.13017	-0.130325	1.19049
HIST2H2AC	0.552245	0.426933	0.0563703	1.18793	-0.148108	1.11992	0.694012	0.579983	0.40163	0.899233	0.534698	0.776803		0.441835	0.829654	0.187793	1.12491	0.260787	1.08276
HIST2H2AB	0.887987	0.0922317	0.279976	1.03452	-0.384388	0.71789	1.23343	0.17351	0.887052	0.341751	0.958008	0.356784		0.792445	0.366231	0.57063	0.69459	0.427887	0.975961
BOLA1	-0.740656	0.304393	-0.554784	0.587525	0.0711447	1.19383	-0.84821	0.541339	-0.877296	0.360883	-0.833152	0.582982		-0.420151	1.00753	-0.566598	0.603215	-0.401776	1.10053
SV2A	0.504024	0.463599	-0.293552	1.00691	-0.406018	0.703618	0.455571	0.809673	0.288744	0.968377	0.260033	1.04536		0.290102	0.860291	0.144361	1.03121	0.0739546	1.12629
SF3B4	-0.0554945	1.32157	0.0995158	1.1097	0.301839	0.754089	0.109021	1.12967	0.268158	0.975975	0.190617	1.07888		0.114641	1.1536	0.235842	1.06715	0.0963222	1.11434
MTMR11	-0.168131	1.24588	-1.11765	0.0391618	-0.812136	0.132315	-0.369547	1.18867	-0.224256	1.23138	-0.93977	0.435145		-0.0864308	1.28645	0.00157667	1.16022	-0.791319	0.155104
OTUD7B	-0.246179	0.991569	0.410522	0.81719	0.705142	0.3068	-0.0486849	1.35729	0.396136	0.883264	-0.0725752	1.35022		-0.0179542	1.20051	0.371626	0.853592	-0.159438	1.13181
VPS45	-0.162244	1.27513	-0.621882	0.396497	-0.564151	0.397013	-0.916738	0.481174	-0.474918	0.942576	-0.996785	0.379399		-0.729153	0.351762	-0.298158	1.02383	-0.648871	0.549742
PLEKHO1	-0.180566	1.17898	1.03494	0.121117	0.725345	0.284003	-0.754582	0.676713	-0.272874	1.18581	-0.826595	0.557795		-0.869635	0.167871	-0.329879	0.910788	-0.569731	0.64571
ANP32E	-0.503685	0.668866	-0.0713278	1.17043	0.485257	0.558619	-0.321058	1.24046	-0.507653	0.869487	-0.203887	1.31925		-0.0873221	1.29224	-0.378276	0.853	0.00329121	1.12
CA14	-0.0436135	1.2603	-0.812013	0.277954	-0.676392	0.309524	-0.573226	0.894401	-0.815307	0.403346	-0.535895	0.944067		-0.401893	0.899538	-0.669403	0.270242	-0.188762	1.23544
APH1A	0.219798	0.755362	-0.521019	0.58311	-0.642368	0.306953	-0.511093	0.907016	-0.43195	0.847003	-0.525281	0.863675		-0.509564	0.625733	-0.407668	0.616883	-0.28952	1.15936
C1orf54	0.458151	0.567866	-0.236939	1.07275	-0.557934	0.441019	0.477704	0.834228	0.210371	1.07851	0.284187	1.04199		0.321689	0.934206	0.114543	1.12492	0.112168	1.12189
C1orf51	-0.376663	0.855921	-0.773925	0.251292	-0.649363	0.308913	-1.34986	0.122412	-1.3095	0.060309	-1.99074	0.00953147		-1.03996	0.0606287	-1.02295	0.0176945	-1.3259	0.00917054
MRPS21	0.0631458	1.25798	-0.00245066	1.19138	0.224164	1.06565	-0.22273	1.32553	0.00764633	1.23416	-0.139631	1.35539		-0.249897	1.22665	-0.0620107	1.23516	-0.0858598	1.21411
PRPF3	-0.583422	0.539018	-0.00718863	1.1911	-0.101583	1.16208	-0.825042	0.579105	-0.955249	0.261837	-0.819845	0.589533		-0.568447	0.775354	-0.680955	0.328726	-0.374773	1.11966
RPRD2	-0.91485	0.114457	-0.302813	0.866356	0.211081	1.04311	-0.787073	0.562439	-0.411284	0.910204	-0.892566	0.435808		-0.330049	0.957941	-0.0506154	1.19565	-0.592976	0.605432
TARS2	-2.08586	1.94175e-05	-0.567486	0.583515	0.19369	1.09587	-2.84805	8.75e-05	-2.15623	0.000477124	-2.64163	0.000387597		-1.82908	0.000220588	-1.27999	0.00554	-1.39056	0.0169304
ADAMTSL4	-0.0624429	1.31615	-0.546171	0.638483	-0.188426	1.0193	0.442525	0.834025	0.220385	1.05212	0.320328	0.917001		0.572251	0.575609	0.283033	0.974275	0.1546	1.02966
MCL1	0.191593	0.962368	0.222061	1.09365	-0.124226	1.10417	0.373191	0.94346	0.176808	1.10985	0.252036	1.06871		0.247733	1.05246	0.116278	1.15159	0.114536	1.12497
ENSA	0.35124	0.751091	-0.245894	1.00919	-0.12294	1.09347	-0.129227	1.34466	-0.0740037	1.31826	-0.269099	1.23938		-0.236789	1.13033	-0.20462	1.01078	-0.218291	1.19283
GOLPH3L	-1.22633	0.0195262	-0.646179	0.391168	-0.747406	0.179837	-1.93239	0.0122934	-1.70605	0.00797043	-2.12256	0.00512712		-1.27471	0.0196917	-1.02939	0.0391173	-1.21295	0.0410799
CTSS	-0.123725	1.19732	3.63185	0	-0.78032	0.210103	4.35725	0.000106061	-0.934517	0.275252	3.88697	0.000234694		3.7304	0	-0.734077	0.173962	3.03129	0.0015625
CTSK	0.633885	0.279484	-0.410719	0.862432	-0.886488	0.0906152	0.585832	0.720813	0.55192	0.723317	0.0934291	1.2013		0.385517	0.91607	0.440812	0.853457	-0.191009	0.96069
ARNT	-1.00948	0.074008	-0.0715157	1.08907	-0.742659	0.164747	-0.652173	0.79679	-0.993586	0.212487	-1.27064	0.168931		-0.197117	1.21511	-0.412691	0.796149	-0.859203	0.149423
SETDB1	-1.55342	0.0022507	-0.169925	1.11672	-0.128954	1.10618	-1.64183	0.0414078	-1.53369	0.0213953	-1.63008	0.0441653		-0.930345	0.182283	-0.829888	0.166083	-0.836202	0.35447
LASS2	-0.363241	0.983745	-0.759849	0.257866	-0.293202	0.93601	-1.13062	0.252596	-0.410944	1.05227	-1.12758	0.241146		-0.829227	0.212415	-0.197051	1.19603	-0.742188	0.350807
FAM63A	-0.454885	0.84315	-1.65241	0.00147273	0.139581	1.16638	-2.2669	0.00242586	1.93402	0.0131311	0.881998	0.427997		-1.75806	6.54206e-05	2.10687	0.00039726	0.965217	0.138794
ANXA9	0.373605	0.641402	-0.543088	0.493591	1.3464	0.0149212	0.0305384	1.1968	1.74898	0.0269785	0.782923	0.509458		-0.0310848	1.26016	1.33308	0.0237329	0.338043	0.751557
PRUNE	-0.85243	0.130912	-0.0776207	1.11611	-0.461166	0.524263	-1.54643	0.0621584	-0.493878	0.902714	-1.11563	0.274779		-1.15894	0.0297181	-0.034471	1.22231	-0.605558	0.52528
BNIPL	-0.218728	1.10711	-1.55812	0.00258333	-0.774678	0.158832	-1.63004	0.0437595	-0.59098	0.762755	-1.48637	0.0625812		-1.2422	0.00674664	-0.350034	0.824881	-0.931114	0.0716938
C1orf56	0.256326	0.937498	-0.326786	0.984363	-0.501925	0.52654	0.191412	1.11722	0.218059	1.08318	0.62657	0.675592		0.140542	1.152	0.200028	1.1056	0.524203	0.725327
CDC42SE1	-0.222658	1.23362	-0.00709726	1.17301	-0.484543	0.531069	-0.078246	1.36814	-0.350814	1.06919	-0.461241	1.09505		0.0204978	1.15284	-0.16255	1.12646	-0.353976	0.90038
MLLT11	1.47831	0.00126552	-0.670313	0.397747	0.203003	1.07703	1.3635	0.122687	1.98695	0.0110386	1.45906	0.100368		0.842425	0.331278	1.30213	0.0522849	0.621451	0.739303
GABPB2	-0.475235	0.785236	-0.209074	1.10158	-0.180203	1.09212	-0.680582	0.804176	-0.417973	1.05559	-0.850908	0.552838		-0.433465	1.03956	-0.17627	1.22583	-0.57627	0.672954
SEMA6C	0.64389	0.336548	-0.377296	0.934244	-0.350543	0.843543	0.21237	1.08853	0.444351	0.839428	0.0107569	1.22101		0.00141091	1.17765	0.228376	1.06554	-0.153423	1.09799
LYSMD1	-1.33336	0.00644082	-0.215162	0.850894	-0.47816	0.50867	-1.52239	0.0675739	-1.36494	0.0420669	-1.95255	0.0120996		-0.898704	0.174015	-0.691935	0.244991	-1.23072	0.0158344
SCNM1	-0.0745203	1.40142	-0.122726	1.17468	0.00789167	1.21094	-0.518935	1.02406	-0.243853	1.25859	-0.399861	1.18268		-0.463321	0.898399	-0.21273	1.18001	-0.209165	1.23967
VPS72	-1.47273	0.00286889	-0.125597	1.17108	-0.250316	0.996871	-2.14657	0.00415842	-1.93209	0.00233043	-1.9738	0.0100299		-1.4787	0.00461013	-1.24084	0.00959672	-0.954132	0.247667
PIP5K1A	0.0972657	1.03189	0.0338327	1.15564	0.247339	0.953636	-0.0755387	1.36597	0.0675682	1.17237	-0.181884	1.31939		-0.124436	1.25216	-0.0213616	1.22486	-0.179891	1.21694
PSMD4	-0.144655	1.36401	-0.0581357	1.18982	-0.211907	1.03871	-0.0152586	1.37408	-0.258829	1.24374	-0.0271928	1.36039		0.0589282	1.17711	-0.15581	1.22481	0.0413291	1.13056
ZNF687	-0.732204	0.268639	-0.236779	0.987075	-0.225271	0.872002	-0.595489	0.791383	-0.614737	0.605464	-0.80934	0.51336		-0.230753	1.16837	-0.252159	1.04325	-0.506783	0.801123
PI4KB	-0.153723	1.34093	-0.0311823	1.19168	-0.20312	1.07191	-0.313513	1.24662	-0.443214	0.992154	-0.424731	1.11609		-0.240412	1.23434	-0.337875	0.928535	-0.235549	1.22711
RFX5	-0.446357	0.856608	0.483112	0.700459	-0.650181	0.283615	-0.0249699	1.37121	-0.755645	0.479459	-0.217806	1.31867		0.0797277	1.09968	-0.438455	0.71153	-0.0226519	1.23086
SELENBP1	0.0887654	1.22508	-0.742532	0.321791	-0.984554	0.0548279	0.605521	0.694325	-0.362146	1.12066	0.0487691	1.22325		0.705911	0.414981	-0.216377	0.958384	-0.0120747	1.21322
PSMB4	0.0717868	1.22832	0.358372	0.937454	0.118213	1.16443	0.346344	0.961757	0.334947	0.972467	0.309378	1.02899		0.247743	1.02703	0.281375	1.0427	0.139055	1.1216
POGZ	-1.05911	0.0571386	-0.659626	0.377324	-0.30234	0.769242	-1.06863	0.287891	-0.92729	0.261339	-1.53137	0.0608602		-0.481587	0.785339	-0.40724	0.719606	-1.03239	0.0715254
CGN	0.18217	0.664479	1.03603	0.11967	-0.464281	0.494364	2.5747	0.00598893	-0.180102	1.20996	1.90581	0.0384316		2.30075	0.00104255	-0.172748	0.766161	1.30716	0.0870943
TUFT1	-0.498463	0.720994	0.308049	1.01034	-0.698623	0.205344	-0.625116	0.877404	-0.574199	0.776827	-0.751073	0.680936		-0.464798	0.977628	-0.225129	1.15066	-0.451244	0.990665
SNX27	-0.0393263	1.38539	0.161228	1.13415	-0.261086	0.906718	0.321311	1.0091	-0.0734362	1.32145	-0.0469958	1.3649		0.308286	0.98054	-0.00727726	1.23156	-0.108965	1.22641
CELF3	0.00119439	1.07387	0.0896769	1.13293	-1.50018	0.00131111	-0.329887	1.08409	-0.32016	1.00005	-0.583327	0.824742		-0.347224	0.881079	-0.0393997	0.973677	-0.420815	0.826236
C1orf230	0.623571	0.294932	-0.155804	1.08927	-0.442327	0.562879	0.543741	0.746158	0.368266	0.914428	0.286826	1.01637		0.300142	0.995218	0.17839	1.10435	0.0588245	1.14083
MRPL9	-0.581694	0.551265	0.0225302	1.18889	-0.0373503	1.20976	-0.837323	0.585909	-0.748644	0.528677	-0.688929	0.791222		-0.587057	0.771447	-0.48715	0.787593	-0.292437	1.22119
OAZ3	1.39683	0.00249689	-0.21011	1.06757	-0.207153	1.03568	0.876981	0.401852	1.25012	0.116022	0.766934	0.521465		0.305261	0.922471	0.677849	0.527016	0.235159	1.11027
TDRKH	0.199916	0.99065	-0.621694	0.445041	-0.414634	0.713836	-0.812375	0.616361	-0.0246379	1.345	-0.654603	0.845745		-0.783271	0.19638	-0.0343575	1.2377	-0.44535	0.852251
LINGO4	0.63352	0.253863	-0.0998065	1.15457	-0.550761	0.414754	0.6047	0.658144	0.235302	0.965582	0.284946	0.925544		0.346249	0.827922	0.061405	1.04455	0.0749457	1.09072
RORC	-0.0466797	1.25479	-0.736592	0.346948	-0.775649	0.206949	-0.747991	0.646916	-1.05063	0.180402	-0.779607	0.517778		-0.589458	0.518128	-0.884771	0.0591581	-0.329952	0.966908
THEM5	0.819642	0.0518146	-0.157696	0.831084	-0.0728084	0.783204	0.600883	0.525618	0.492519	0.529312	0.677905	0.487549		0.271857	0.818668	0.147577	0.943275	0.404555	0.763064
THEM4	-0.331533	1.05834	-1.13148	0.0438123	-0.467011	0.566008	-1.84403	0.0168654	-1.17378	0.115709	-2.05364	0.00570765		-1.48684	0.00091453	-0.941167	0.0317132	-1.29918	0.0155102
S100A10	-0.0931848	1.39052	-0.361686	0.926256	-0.270153	0.960194	-0.280536	1.2691	0.0290809	1.22898	-0.194551	1.34199		-0.171952	1.26477	0.120503	1.14814	-0.131687	1.23822
S100A11	0.209147	0.993048	0.152316	1.12788	-0.418732	0.66386	0.0733995	1.19426	0.0768187	1.17378	-0.161078	1.32019		-0.0466615	1.29244	0.0638292	1.1661	-0.198633	1.17379
TCHH	-0.49282	0.579836	-1.29642	0.019659	-0.196134	0.880281	-1.13276	0.236128	-0.115873	1.23579	-1.41861	0.0914248		-0.674073	0.340046	0.136511	1.06876	-1.10645	0.0218504
LCE5A	0.0451791	1.20454	-0.246424	1.0641	-0.113346	1.14669	-0.149412	1.32078	-0.235179	1.20744	-0.0550174	1.35694		-0.122974	1.26403	-0.233692	1.08264	0.0411304	1.12298
CRCT1	0.564865	0.337475	-0.380028	0.811392	-0.679523	0.290383	0.375359	0.882973	0.106805	1.09295	0.329277	0.935913		0.199486	0.98113	-0.0129128	1.17248	0.208736	1.06669
LCE3E	0.527982	0.370802	-0.158851	1.07285	-0.146558	1.03533	0.438746	0.843405	0.444325	0.793414	0.53814	0.758775		0.237538	0.994683	0.240812	0.993654	0.317372	1.00683
LCE3D	0.393563	0.489898	-0.889532	0.171374	-0.494781	0.482183	-0.726447	0.640606	-0.723362	0.456497	0.0707208	1.13795		-0.731844	0.209881	-0.802775	0.0864798	0.433173	0.563642
LCE3C	0.237575	0.715415	-0.124225	0.965007	-0.394345	0.64369	-0.615828	0.796202	-0.708878	0.490801	0.0249613	1.15727		-0.696475	0.295487	-0.738877	0.141526	0.356138	0.64492
LCE3B	0.224419	0.887569	0.338011	0.944397	0.272956	0.925293	0.492008	0.762325	0.44127	0.812864	0.399759	0.8716		0.330448	0.867025	0.291908	0.945428	0.166439	1.09474
LCE3A	0.623125	0.331613	-0.316694	0.981022	-0.519653	0.496286	0.169434	1.12089	0.00904735	1.21325	0.100852	1.17297		-0.0438028	1.28625	-0.166135	1.03176	0.0562321	1.13018
C1orf46	0.785401	0.148324	0.471925	0.624509	0.000352405	1.19705	0.736801	0.554904	0.448712	0.819087	0.212176	1.09756		0.304702	0.872624	0.105033	1.07344	-0.084202	1.00535
LCE2D	0.251585	0.457608	-0.414193	0.552068	-0.82919	0.119006	1.76162	0.0553897	0.901414	0.31393	1.09889	0.267597		1.72922	0.0113737	0.946819	0.136803	0.43313	0.742248
LCE2C	0.143886	1.00309	-0.462299	0.749341	-0.302958	0.861993	0.0588267	1.17824	-0.0213075	1.33219	0.240568	1.05868		0.0825577	1.08821	-0.0274528	1.22507	0.231188	1.02905
LCE2B	-1.07895	0.0108183	-1.15603	0.0494686	-1.3328	0.0062766	-2.1442	0.00324296	-2.31125	0.000210084	-2.03485	0.00512181		-1.45541	0.00272136	-1.58931	0.000134146	-0.920991	0.129079
LCE2A	0.262045	0.7982	-0.367982	0.865344	-0.366376	0.759778	0.0848498	1.15618	-0.0920076	1.31041	0.0865417	1.15158		0.0392019	1.13676	-0.137957	1.15856	0.0883312	1.11823
LCE4A	0.497337	0.386581	-0.301723	0.921875	-0.62109	0.303043	0.0736543	1.12398	0.245305	0.982592	-0.103708	1.33307		-0.0873577	1.21187	0.144174	1.00203	-0.183448	1.12117
LCE1F	0.268659	0.918552	-0.139904	1.15559	-0.230268	1.00035	0.191652	1.11302	0.181092	1.10853	0.354619	0.979252		0.100345	1.1524	0.106729	1.13608	0.261433	1.04744
LCE1D	0.475872	0.396208	0.146682	1.00393	0.382855	0.564194	0.328243	0.928579	0.295534	0.885552	0.565982	0.71878		0.0925459	1.10829	0.0155549	1.12527	0.410038	0.816004
LCE1C	0.598441	0.194335	0.103466	0.914244	0.0639166	0.814694	0.560178	0.629241	0.53674	0.588769	0.617521	0.600224		0.27896	0.909098	0.262938	0.917613	0.343291	0.917471
LCE1A	0.217023	1.02241	-0.1957	1.10078	-0.254177	0.953153	0.118078	1.13856	0.105141	1.1615	0.177088	1.11325		0.0598242	1.15456	0.0578517	1.16464	0.121283	1.10524
SPRR1A	0.419689	0.688179	-0.464453	0.811484	-0.356234	0.878653	0.333362	0.982448	0.182645	1.09375	0.287117	1.04014		0.236833	1.03235	0.0658253	1.14405	0.158116	1.09866
SPRR3	0.502294	0.466796	0.96388	0.174251	-0.368543	0.733866	0.691271	0.576484	0.249622	1.03382	0.404893	0.918939		0.29079	0.933538	0.09897	1.12502	0.169669	1.09105
SPRR2D	0.188214	0.975586	0.69485	0.363906	-0.597404	0.347185	0.301075	0.954652	-0.0811203	1.33211	0.0332106	1.20763		0.0884475	1.06643	-0.0514504	1.18011	-0.0217782	1.23917
SPRR2E	0.37609	0.771342	-0.253706	1.094	-0.13633	1.15717	0.355992	0.967458	0.154024	1.12889	0.3703	0.979652		0.239023	1.03532	0.0150466	1.16516	0.242796	1.06529
SPRR2C	0.692629	0.175753	0.13905	0.918933	0.318148	0.48609	0.664955	0.598073	0.635775	0.586719	0.6751	0.615524		0.335858	0.812828	0.273097	0.875162	0.349917	0.898097
LOR	-0.0774793	1.31802	-0.250002	0.983851	-0.291857	0.844513	-0.177177	1.3239	-0.143203	1.29048	-0.0699938	1.35691		-0.0964043	1.29107	-0.0545821	1.23217	0.010101	1.12431
PGLYRP3	0.0279736	0.69401	-1.2691	0.0208587	-1.13291	0.0237939	-1.33884	0.1007	-1.3811	0.0364043	-1.18131	0.115735		-1.11312	0.0182419	-1.18091	0.00364444	-0.501326	0.417368
PGLYRP4	-0.47773	0.668873	3.04331	0.000133333	-0.606347	0.401996	3.27615	0.00106207	-0.615425	0.672819	2.79743	0.0040307		2.91453	0.000240385	-0.292728	1.07051	2.13225	0.0102549
S100A9	0.929587	0.039141	7.25465	0	0.962439	0.0954729	6.48499	0	1.38662	0.100289	5.9696	0		4.71805	0	0.799466	0.333888	4.0017	0.000176471
S100A12	0.251962	0.679095	2.40879	0.000780952	-0.833963	0.15078	1.52575	0.0774313	-0.510608	0.835755	1.88013	0.0346888		0.963873	0.144599	-0.464474	0.487139	1.62634	0.0212284
S100A8	0.751137	0.134054	8.1333	0	0.859316	0.127954	8.03147	0	0.623263	0.606149	7.56117	0		6.17785	0	0.133519	1.0688	5.39749	0
S100A6	0.108957	1.21283	-0.198328	1.11753	-0.268105	0.978769	0.0527111	1.21594	-0.0216236	1.34562	-0.0967152	1.36586		0.0422291	1.19348	-0.0190225	1.23319	-0.104487	1.23831
S100A4	0.155837	0.97938	-0.136383	0.789368	-0.598847	0.350123	-0.0792467	1.32553	-0.410088	1.01512	-0.467467	1.04059		-0.121854	1.13413	-0.365983	0.696724	-0.345133	1.03262
S100A2	0.0360928	1.22194	0.282898	0.994031	-0.289677	0.826324	0.301967	0.954609	-0.157858	1.29254	-0.209101	1.31819		0.233133	0.96438	-0.119334	1.17805	-0.245129	1.06515
S100A16	-0.427803	0.841899	-0.202982	1.10478	-0.447994	0.622946	-0.839375	0.582965	-0.689951	0.61065	-1.18977	0.192018		-0.614152	0.669713	-0.418788	0.835463	-0.807434	0.250014
S100A14	-0.465921	0.776176	-0.19667	1.12147	-0.239629	1.0201	-1.11977	0.261057	-1.02013	0.211735	-1.27278	0.15521		-0.879055	0.214103	-0.771362	0.174244	-0.737807	0.48793
S100A13	0.297801	0.887759	-0.299087	0.949897	-0.402443	0.686509	0.177132	1.11296	-0.00331285	1.34269	-0.111118	1.3637		0.102923	1.15437	-0.0581426	1.17482	-0.154573	1.21276
RP1-21O18.1	-0.7132	0.355671	1.00847	0.133755	1.28119	0.0170377	0.491872	0.834799	0.116279	1.1639	0.600863	0.728134		0.614808	0.449097	0.188082	0.843808	0.448825	0.823875
C1orf77	-0.770455	0.296534	0.0562906	1.19377	0.0882494	1.19369	-0.83376	0.588378	-0.819501	0.429166	-0.816027	0.597717		-0.507241	0.907274	-0.498974	0.766339	-0.402712	1.13865
SNAPIN	-0.691969	0.359321	-0.269713	1.013	-0.248456	0.958641	-1.04942	0.341982	-1.12246	0.141309	-1.11178	0.275985		-0.696108	0.543081	-0.773142	0.192273	-0.568811	0.824708
ILF2	-0.0403889	1.40017	0.280243	1.03906	0.268632	0.997523	0.0082171	1.22707	0.218084	1.08389	0.0946574	1.1928		-0.0266583	1.27708	0.185386	1.08548	0.0380822	1.14073
INTS3	-1.2125	0.0235192	-0.175573	1.10961	-0.0765847	1.16609	-1.21392	0.188909	-1.12183	0.134118	-1.37664	0.0996108		-0.650534	0.574451	-0.577004	0.50115	-0.792706	0.416968
SLC27A3	-0.149794	1.3482	-0.97054	0.106964	0.140937	1.16678	-0.972033	0.413024	-0.108477	1.33042	-0.910425	0.446548		-0.724522	0.297127	-0.0693676	1.23523	-0.640297	0.445405
GATAD2B	-0.164026	0.582481	-0.0426155	1.00157	-0.0729277	0.854752	0.104668	1.09904	-0.166391	0.932586	-0.0154475	1.23477		0.18442	0.995609	-0.0809561	0.867665	-1.6635e-05	1.21848
DENND4B	0.251419	0.834548	0.137107	1.07997	0.279417	0.885988	0.439048	0.886911	0.417726	0.888476	0.438373	0.899347		0.303344	1.01797	0.25534	1.08009	0.224179	1.07618
CRTC2	0.0464805	1.14973	-0.00446339	1.18933	-0.122887	1.09825	0.38604	0.959541	0.380992	0.946526	0.302084	1.05095		0.366542	0.944837	0.383698	0.942759	0.110326	1.13276
SLC39A1	-0.331683	1.04052	-0.148224	1.16746	-0.217112	1.06025	-0.544742	0.993443	-0.793243	0.459792	-0.587647	0.911625		-0.371838	1.12136	-0.607424	0.432225	-0.253151	1.22842
CREB3L4	-1.02392	0.0615831	-2.10658	9.52381e-05	-0.64248	0.290527	-2.57964	0.000340278	-1.55384	0.018487	-2.77075	0.000190909		-1.7367	0.000138211	-0.985409	0.0448919	-1.73738	0.00039
JTB	-0.145443	1.34915	0.162403	1.13665	0.214702	1.05211	-0.469483	1.09376	-0.181292	1.29752	-0.245749	1.31059		-0.436303	0.99766	-0.157917	1.22497	-0.0830552	1.21245
RAB13	0.322898	0.844846	-0.652776	0.425113	-0.0657386	1.18903	-0.360389	1.20469	0.0547056	1.20618	-0.439202	1.1187		-0.379262	0.82421	-0.0742362	1.20763	-0.362782	0.980343
RPS27	0.0414998	1.28459	-0.0370244	1.19064	-0.128163	1.16218	0.119842	1.18846	0.0399404	1.22366	0.0482525	1.22145		0.108628	1.17049	0.0458148	1.16682	0.00830693	1.13742
NUP210L	-0.179853	1.29955	-0.215147	1.1092	-0.175906	1.12056	-0.661335	0.807973	-0.47493	0.946055	-0.648953	0.806416		-0.542309	0.732824	-0.363262	0.910819	-0.364887	1.12709
TPM3	0.133364	1.16565	-0.103109	1.18141	0.23228	1.03834	0.0649427	1.21001	0.405092	0.893022	0.18158	1.13709		0.025929	1.20038	0.303192	0.994848	0.0640719	1.13874
C1orf43	-0.148199	1.32565	-0.120225	1.16895	0.152857	1.09007	-0.587153	0.933202	-0.372552	1.11608	-0.575925	0.928914		-0.499773	0.839155	-0.336375	1.0146	-0.335999	1.15862
UBAP2L	0.110406	1.10142	0.379206	0.913801	0.459537	0.646069	0.273592	1.05576	0.336216	0.983362	0.238116	1.09914		0.154188	1.14487	0.20175	1.10591	0.0856638	1.12925
HAX1	-0.301941	1.10485	-0.0396007	1.19156	-0.00394054	1.21487	-0.625657	0.888515	-0.463009	0.97792	-0.564995	0.963796		-0.486133	0.921305	-0.330171	1.05715	-0.292828	1.2012
AQP10	0.603794	0.248325	-0.583886	0.387122	-0.401183	0.548486	-0.506791	0.798096	-0.247705	1.00572	-0.0510419	1.17655		-0.661473	0.191201	-0.436643	0.404639	0.137582	0.913411
ATP8B2	-0.294869	1.12418	-1.15631	0.0423719	-0.503086	0.515925	-1.52885	0.0594502	-0.259784	1.19461	-1.86089	0.0156101		-1.18304	0.0138592	-0.0364505	1.22606	-1.41373	0.00174026
IL6R	0.722194	0.187759	-0.432156	0.7639	0.229363	1.06799	1.28044	0.159763	1.3947	0.0731552	1.85948	0.0373674		1.04551	0.158688	1.03573	0.112504	1.19069	0.113362
TDRD10	0.638585	0.291773	-0.000327489	1.19177	-0.264059	0.968927	0.893121	0.418575	0.617989	0.588651	0.6415	0.671219		0.613802	0.57289	0.388119	0.749704	0.263722	0.984476
UBE2Q1	0.229121	0.992522	0.0365757	1.18892	-0.0115829	1.21418	0.256587	1.07669	0.15247	1.1435	0.270381	1.07741		0.149489	1.15151	0.0544018	1.16653	0.168116	1.11996
CHRNB2	0.785929	0.143072	-0.220753	1.04318	-0.303252	0.856744	0.324154	0.967492	0.28399	0.975923	0.409236	0.898971		0.0217009	1.15216	-0.00299473	1.16754	0.2572	1.04126
ADAR	-0.344534	0.948854	0.321322	0.928399	0.0489745	1.1759	0.57963	0.735263	0.0920391	1.16577	0.406924	0.927004		0.670116	0.481365	0.23359	1.06988	0.239007	1.06618
PMVK	-0.255198	1.18064	-0.557517	0.602106	-0.12925	1.17484	-0.716787	0.753818	-0.388861	1.08546	-0.677078	0.795265		-0.500604	0.848027	-0.252978	1.15076	-0.400665	1.087
PBXIP1	0.764297	0.15142	-0.481444	0.66416	-0.785899	0.156111	-0.0273449	1.36918	0.382025	0.924017	-0.258061	1.26095		-0.271454	0.832359	0.195002	1.07682	-0.346731	0.82367
PYGO2	-0.675302	0.439538	-0.248652	1.06451	-0.147307	1.11457	-0.780106	0.64688	-0.831333	0.395479	-0.957526	0.416839		-0.438039	0.990497	-0.508268	0.660287	-0.554666	0.821299
SHC1	-0.574039	0.573601	-0.0198498	1.18843	-0.0785216	1.17063	-0.689143	0.75032	-0.683151	0.579336	-0.864889	0.490319		-0.434279	0.986987	-0.417286	0.848164	-0.521816	0.857887
CKS1B	0.0342774	1.2686	-0.361725	0.8887	0.449144	0.661143	-0.351569	1.22996	0.188539	1.10941	-0.28208	1.28104		-0.298742	1.14159	0.0893282	1.15075	-0.241323	1.17952
FLAD1	-0.484327	0.725494	0.49644	0.665361	0.5331	0.491199	-0.691485	0.782845	-0.467257	0.964386	-0.443044	1.10995		-0.572674	0.781019	-0.35532	1.04192	-0.153358	1.23248
ZBTB7B	-1.0461	0.0677321	-0.00429469	1.1896	0.066771	1.18379	-1.23683	0.172762	-1.1512	0.116803	-1.42108	0.0884		-0.778357	0.363073	-0.706051	0.284563	-0.824074	0.343468
DCST2	0.708187	0.181905	-0.269806	0.779346	-0.205279	0.903356	0.561951	0.720902	0.347224	0.919773	0.55207	0.76208		0.302707	0.801103	0.0758824	1.05609	0.324776	0.927994
ADAM15	0.892695	0.0799988	0.391646	0.884527	0.46564	0.644801	1.0071	0.306413	1.10272	0.172269	1.23832	0.187771		0.54311	0.721027	0.624863	0.586161	0.710864	0.539955
EFNA4	-0.303644	1.13865	0.498957	0.666344	-0.105863	1.18231	-0.0069763	1.37141	-0.69962	0.60572	-0.320042	1.24234		0.0323136	1.12299	-0.546926	0.50981	-0.143392	1.20907
EFNA3	0.17653	1.01104	1.09449	0.0937317	0.0507561	1.19596	1.73191	0.0459593	-0.161021	1.29577	0.757969	0.542624		1.44946	0.0271439	-0.247769	0.943811	0.365246	0.754395
EFNA1	-1.08794	0.0541146	1.52312	0.0147178	-1.95706	3.84615e-05	0.67778	0.579095	-2.35937	0.000147059	0.122286	1.1527		0.868167	0.179059	-1.51645	0.000123457	0.542683	0.618326
RAG1AP1	0.498376	0.502053	-1.06455	0.0505093	-0.303997	0.925137	0.0783889	1.19805	0.285135	1.01606	0.164334	1.15218		0.0599526	1.14523	0.124095	1.1349	0.0734536	1.12889
DPM3	0.126045	1.16525	-0.427938	0.798305	-0.201488	1.04559	-0.264942	1.28949	-0.0901578	1.33388	-0.0731763	1.36552		-0.239848	1.206	-0.107523	1.22478	0.0155986	1.13108
KRTCAP2	-0.159555	1.34485	0.263069	1.05896	0.0284449	1.21043	-0.124371	1.36348	-0.133847	1.31982	0.0270191	1.22862		-0.103892	1.2931	-0.0693753	1.23297	0.0915737	1.11845
TRIM46	0.554332	0.387077	0.775107	0.328438	0.947515	0.106466	0.837856	0.448375	0.995886	0.249379	1.37641	0.162103		0.450003	0.699243	0.575706	0.493551	0.917971	0.322006
MUC1	-0.390763	0.652296	0.799964	0.205455	-0.283221	0.801324	0.904469	0.400489	0.0710475	1.14985	0.853913	0.449401		0.925435	0.205403	0.295111	0.942782	0.610034	0.628308
THBS3	-0.0881807	1.36873	-0.407947	0.872448	-0.572768	0.437436	-0.288936	1.26911	-0.360137	1.10728	-0.427585	1.12181		-0.173866	1.26928	-0.214164	1.10448	-0.265317	1.2093
MTX1	-0.0526428	1.40121	0.0371082	1.19378	-0.0216032	1.21417	-0.0564372	1.37356	-0.173995	1.30101	-0.153339	1.35216		-0.0403638	1.27941	-0.146913	1.22348	-0.0957314	1.23217
GBAP1	0.0299	1.26534	-0.419983	0.838466	0.231964	1.01369	-0.54362	0.977657	-0.0586444	1.33472	-0.531569	0.979838		-0.477954	0.779494	-0.115219	1.22514	-0.381003	1.00447
GBA	-0.192358	1.29997	-0.480964	0.712938	0.298857	0.960387	-0.927734	0.458057	-0.29424	1.19161	-0.831159	0.54796		-0.753397	0.310855	-0.266119	1.11457	-0.525666	0.744641
FAM189B	-0.967313	0.0954218	-0.147745	1.11711	0.236156	1.05261	-1.06295	0.297826	-0.858437	0.344592	-1.15102	0.223988		-0.612053	0.607899	-0.479517	0.66334	-0.670673	0.59098
SCAMP3	0.0146908	1.29195	0.312616	1.00868	0.27268	0.99386	0.263082	1.07354	0.190302	1.13192	0.400417	0.951902		0.198039	1.08472	0.132747	1.13004	0.287071	1.01913
CLK2	-0.290132	1.12674	-0.304513	1.01038	0.0202588	1.20063	-0.624887	0.865244	-0.463503	0.97166	-0.486283	1.04409		-0.440858	0.958112	-0.340369	1.02846	-0.214185	1.23956
HCN3	0.383556	0.726658	-0.766389	0.299	0.0227668	1.18032	0.91392	0.373855	0.511679	0.749837	0.709283	0.564803		0.889813	0.242484	0.339605	0.958648	0.352883	0.986893
PKLR	0.532324	0.447415	-0.216194	1.01679	-0.482217	0.488619	0.180016	1.07302	0.0645033	1.15572	-0.134186	1.30702		-0.0123394	1.27797	-0.0779725	1.14911	-0.195316	1.09308
FDPS	-0.294559	1.12054	0.0453619	1.18702	0.0401512	1.2011	-0.702803	0.775869	-0.337782	1.16753	-0.531286	1.00998		-0.582439	0.741711	-0.216441	1.20613	-0.27114	1.22614
RUSC1	0.114859	1.20451	-0.69277	0.396079	0.138141	1.15117	-0.203563	1.32499	-0.0148575	1.34546	-0.325992	1.21206		-0.12392	1.26052	-0.0910098	1.22906	-0.271387	1.11929
ASH1L	0.281299	0.541513	-0.0458354	0.97724	0.365021	0.673726	0.802185	0.487847	0.770615	0.418074	0.922953	0.387974		0.68771	0.509801	0.579105	0.52978	0.529753	0.790858
TMEM51	0.592258	0.349094	0.940495	0.150335	0.218323	1.08596	1.22896	0.172478	0.788826	0.437553	1.02991	0.299062		0.793504	0.339539	0.488778	0.797928	0.525466	0.846674
LOC645676	-1.04361	0.0594991	-0.138269	1.12787	-0.0299864	1.1838	-0.777234	0.658343	-1.11052	0.148883	-0.723859	0.716027		-0.294731	1.18928	-0.648317	0.452327	-0.251921	1.22722
MSTO1	-0.793559	0.187743	0.53067	0.648622	0.946209	0.094732	-1.26577	0.162725	-0.661664	0.629418	-0.839739	0.497791		-1.01809	0.107421	-0.491896	0.668814	-0.35788	1.06056
YY1AP1	-0.392997	0.893886	-0.203652	1.07059	-0.312694	0.827863	-0.481322	0.996299	-0.346375	1.06372	-0.39032	1.13416		-0.271201	1.15858	-0.115809	1.21	-0.183396	1.23914
DAP3	-0.586072	0.527696	0.0960281	1.18272	0.209714	1.09541	-0.540337	0.993438	-0.587376	0.776495	-0.498981	1.03979		-0.301936	1.21264	-0.370291	0.997213	-0.217052	1.23981
GON4L	-0.856241	0.162001	-0.121148	1.07099	-0.0436918	1.1258	-0.485999	0.968318	-0.299918	1.11007	-0.517594	0.948979		-0.0886784	1.2399	0.0828793	1.0861	-0.321115	1.12606
RIT1	-0.878051	0.162931	-0.468203	0.663894	-0.751081	0.175272	-1.43899	0.0945032	-1.31756	0.0581797	-1.57208	0.0560455		-0.967051	0.140774	-0.792586	0.137188	-0.882945	0.256973
KIAA0907	0.0754648	1.18571	-0.314383	0.99846	-0.301887	0.910661	0.058776	1.20537	-0.282351	1.21182	-0.224887	1.31862		0.0847069	1.17762	-0.258763	0.985389	-0.168994	1.22683
RXFP4	-0.0455272	1.11492	-1.0356	0.0785153	-0.484337	0.418658	-0.913516	0.315287	-0.879126	0.226505	-0.150627	1.14341		-0.699423	0.194217	-0.768395	0.0825739	0.297534	0.660686
ARHGEF2	-0.784081	0.14596	0.0859701	1.1746	0.135054	1.13312	-1.22225	0.182626	-1.04351	0.180267	-0.706315	0.621888		-0.895338	0.191672	-0.725793	0.266057	-0.139875	1.2088
SSR2	-0.043971	1.40053	0.120728	1.1701	-0.172456	1.09942	-0.225454	1.32545	-0.150303	1.3156	-0.340685	1.24043		-0.228853	1.2598	-0.0987298	1.23644	-0.246746	1.20903
UBQLN4	0.00514144	1.24842	1.0601	0.0970267	0.679366	0.31456	0.556499	0.739933	0.671615	0.583006	0.757147	0.549134		0.355481	0.826994	0.541984	0.596489	0.450119	0.828331
ROBLD3	0.254958	0.975476	-0.297172	0.901365	-0.191318	1.07673	0.140023	1.14831	0.256343	1.04834	0.0898352	1.18872		0.084199	1.16999	0.180671	1.1147	-0.00925645	1.21267
RAB25	-0.178646	1.28992	-0.270287	1.0548	-0.165569	1.12279	-0.774836	0.651317	-0.444213	0.998599	-0.888207	0.474837		-0.646	0.52593	-0.335011	1.00634	-0.583444	0.656537
MEX3A	-1.09712	0.055585	1.91471	0.00395531	0.713874	0.280428	-0.0889977	1.36331	-0.551115	0.801618	-0.262657	1.26975		0.0319839	0.831754	-0.204978	1.05517	-0.102628	1.2385
LMNA	-0.150271	1.32453	-0.638558	0.440412	-0.212319	0.980493	-0.114944	1.34547	-0.0105116	1.33524	0.0365314	1.22379		0.0705295	1.17717	0.0950417	1.15308	0.0678952	1.12193
SEMA4A	-0.138715	1.05665	-0.916279	0.17967	-0.774813	0.217397	-0.939574	0.385764	-0.933883	0.27517	-0.643531	0.714845		-0.707084	0.312714	-0.727918	0.208436	-0.175167	1.21174
SLC25A44	0.376748	0.70284	0.204733	1.12588	0.0861066	1.1897	0.673076	0.617739	0.625093	0.640842	0.577777	0.752881		0.469862	0.815342	0.444121	0.891899	0.253234	1.10123
PMF1	-0.0272653	1.40068	-0.0652883	1.17472	-0.158409	1.10788	-0.107326	1.36629	-0.187537	1.29242	-0.496079	1.04233		-0.0831561	1.29055	-0.145907	1.21222	-0.422363	0.859601
BGLAP	-0.103602	1.35858	0.0643501	1.18983	0.0564303	1.19889	-0.0756049	1.36619	0.0686768	1.18798	-0.178427	1.34319		-0.0423445	1.2906	0.103422	1.13275	-0.176695	1.21214
PAQR6	0.387538	0.509274	-1.31219	0.0235833	-0.978527	0.0597099	0.571442	0.709083	0.578047	0.640566	0.174065	1.09716		0.647929	0.479595	0.591973	0.492406	-0.113307	0.966496
SMG5	-0.0882621	1.35639	0.313225	0.972713	0.285897	0.965079	0.325198	1.01119	0.0822135	1.18492	0.168	1.14947		0.305083	0.975195	0.0672224	1.16674	0.0661472	1.14021
TMEM79	-0.499477	0.752119	-1.00588	0.106657	-0.506533	0.54086	-1.98869	0.00819701	-0.616704	0.707714	-1.84887	0.0170966		-1.58156	0.000495	-0.303208	1.03593	-1.19752	0.0237479
C1orf85	-0.115332	1.36512	-0.634019	0.362712	-0.741239	0.188989	-0.715846	0.74862	-0.46444	0.942405	-1.00477	0.370421		-0.546509	0.673729	-0.275	0.966731	-0.7097	0.380584
VHLL	-0.0197874	1.39455	0.570533	0.575385	0.031508	1.19233	0.521834	0.77625	0.0413728	1.18668	0.232181	1.08549		0.423516	0.766834	0.044122	1.14927	0.091379	1.12582
CCT3	-0.365902	1.04047	0.302348	1.02195	0.333427	0.885212	-0.719148	0.753294	-0.579668	0.796977	-0.67648	0.785455		-0.615757	0.668496	-0.482104	0.750608	-0.351776	1.16538
C1orf182	-0.346598	0.820212	-0.117783	1.11709	0.0282658	1.17739	-0.403455	1.13807	-0.532743	0.816937	-0.292168	1.23354		-0.229734	1.24114	-0.386406	0.940599	-0.0581182	1.20495
RHBG	-0.340513	1.04781	-0.806324	0.208368	-0.771832	0.170217	-1.0325	0.354409	-0.938538	0.282714	-1.37725	0.104648		-0.732343	0.361843	-0.644845	0.26336	-0.884493	0.204756
MEF2D	0.314484	0.899656	-0.136661	1.17053	-0.0126019	1.21313	0.292773	1.0505	0.197484	1.10069	0.480094	0.854746		0.18081	1.11592	0.0622601	1.15985	0.35753	0.942952
MIB2	1.15857	0.0163943	-0.252048	1.0542	-0.307804	0.894878	1.65104	0.056806	1.42503	0.063714	1.42878	0.108114		1.19142	0.106645	0.975866	0.206444	0.659766	0.74225
IQGAP3	0.802355	0.153702	-0.0425084	1.17894	-0.111921	1.14677	0.775128	0.496363	0.485155	0.779923	0.624536	0.670588		0.432068	0.800309	0.15511	1.10273	0.309465	1.05883
APOA1BP	0.136884	1.15367	-0.0853858	1.17506	0.0770483	1.18019	-0.0789614	1.3705	0.0167234	1.21862	0.0622772	1.20759		-0.122838	1.291	-0.0576097	1.23525	0.0778367	1.1207
GPATCH4	-0.365689	0.870311	0.586137	0.577325	0.921507	0.135622	0.35206	0.953605	0.565118	0.710133	0.629542	0.675359		0.402148	0.796146	0.552325	0.500143	0.400247	0.918537
BCAN	-2.80279	0	0.215286	0.769248	0.558869	0.467748	-2.88145	5.6338e-05	-2.274	0.000227642	-2.21279	0.00302098		-1.6956	0.000504854	-1.15256	0.00487967	-0.92393	0.222755
NES	-0.354592	0.766381	-0.384414	0.789472	0.668632	0.313108	-0.318497	1.15265	0.276325	1.00204	-0.453441	0.952087		-0.0912858	1.25941	0.306091	0.845588	-0.442898	0.597409
CRABP2	0.209653	0.970685	0.0510486	1.15486	-0.642348	0.325532	0.188961	1.09126	-0.173969	1.2714	0.0152148	1.21859		0.0876661	1.16024	-0.145252	1.0772	0.0114669	1.13153
ISG20L2	-0.389451	0.970234	0.162505	1.12239	0.649697	0.318599	-0.496741	1.02778	-0.220042	1.25763	-0.237668	1.29927		-0.356826	1.12387	-0.171475	1.21037	-0.0584728	1.20415
C1orf66	-0.0158039	1.39984	-0.670727	0.416517	-0.511704	0.526963	0.00154097	1.23522	-0.276201	1.20776	-0.402177	1.14687		0.134216	1.13265	-0.173342	1.14653	-0.333513	1.00025
MRPL24	-0.356931	1.02424	-0.373782	0.911978	0.255703	1.00552	-0.77929	0.665996	-0.449419	1.00618	-0.665829	0.806209		-0.553048	0.77742	-0.341206	1.05809	-0.358652	1.13966
HDGF	-0.216967	1.25097	0.438357	0.69892	0.60561	0.380371	-0.214266	1.29317	-0.272315	1.11787	-0.0261337	1.36668		-0.201535	1.20309	-0.290944	0.900009	0.0955115	1.0994
PRCC	-0.385009	1.00898	0.191686	1.12856	0.1689	1.12005	-0.151816	1.34953	-0.293691	1.19528	-0.268273	1.2818		-0.0193158	1.27949	-0.156918	1.21368	-0.156896	1.23899
SH2D2A	0.768594	0.112758	-0.466324	0.5987	0.13709	0.780695	0.350446	0.837015	0.733392	0.436672	1.14584	0.240875		0.101622	1.00849	0.371427	0.758348	0.874876	0.229398
PEAR1	0.269417	0.894168	-0.447704	0.811299	-0.330862	0.882815	-0.0247467	1.36766	-0.122797	1.30023	0.0307908	1.20784		-0.058672	1.29003	-0.17863	1.14086	0.0676766	1.12449
ARHGEF11	-0.351188	0.890976	-0.138087	1.07922	-0.179161	0.938367	0.000719913	1.21746	0.0257525	1.19167	-0.182673	1.27666		0.180256	1.07698	0.21299	1.05732	-0.189291	1.18467
MMP23B	0.584933	0.31996	-0.00386367	1.18601	-0.177127	1.06084	0.913967	0.370397	0.61025	0.606453	0.589821	0.684261		0.658783	0.478656	0.387553	0.835681	0.208767	1.08018
ETV3	-0.531418	0.697146	0.0357374	1.1913	-0.753766	0.165862	-0.17571	1.34454	-0.44672	0.964266	-0.331383	1.24033		0.0500848	1.1522	-0.0728938	1.23157	-0.175775	1.23277
EFHD2	0.429012	0.640205	0.507119	0.693029	0.355252	0.853456	0.984851	0.320629	0.735364	0.499585	0.943088	0.364993		0.702074	0.437868	0.481061	0.771527	0.513034	0.856614
CTRC	0.38683	0.728027	-0.168777	1.12828	-0.376168	0.802808	0.25011	1.05801	0.107279	1.16195	0.135292	1.15022		0.112518	1.10868	0.00857284	1.16648	0.0459446	1.11854
FCRL2	-0.597771	0.187388	-0.179109	0.99139	-0.249176	0.650873	-0.713742	0.640869	-0.735783	0.430133	-0.869585	0.236783		-0.418635	0.683034	-0.427538	0.445454	-0.507204	0.164061
CDK11B	-0.265081	1.07987	-0.197661	0.992941	0.323507	0.889182	0.151122	1.1506	0.00142924	1.19739	0.0950034	1.18834		0.304156	0.979717	0.0567448	1.13273	0.0568657	1.13312
CELA2A	0.681485	0.252466	-0.06079	1.1857	-0.504862	0.509839	0.860675	0.406333	0.201019	1.10233	0.465167	0.847555		0.573924	0.472118	-0.0024691	1.20375	0.199744	1.08203
CELA2B	0.377919	0.444079	-0.512053	0.494368	-0.575842	0.249698	-0.214553	1.06095	-0.653543	0.463998	0.0257548	1.11499		-0.283883	0.763238	-0.710913	0.113273	0.242779	0.839453
CASP9	-0.425485	0.85703	-0.818912	0.168991	-1.25822	0.00719205	-1.89801	0.0133402	-1.62424	0.0122986	-2.81799	0.000152381		-1.55831	0.000754464	-1.20218	0.00264286	-1.93743	0
OR6K2	0.279578	0.448379	-1.41286	0.01	-0.904514	0.054156	-1.33816	0.0816416	-0.82406	0.211177	-0.264388	0.835358		-1.19557	0.00613991	-0.776779	0.0481946	0.276167	0.597995
OR6N1	-0.314133	0.600685	-0.136327	0.940126	-0.742733	0.105429	-0.211507	1.13301	-0.106666	1.14106	-0.0535788	1.24129		-0.0485126	1.12506	0.170029	0.948397	0.0259645	1.06392
DNAJC16	-0.301267	1.16903	0.102247	1.17995	-0.652449	0.273588	-0.137671	1.35589	-0.347748	1.08441	-0.473922	1.0765		-0.0250385	1.283	-0.0936094	1.19411	-0.352567	0.998549
AGMAT	0.687953	0.19065	0.540716	0.629614	0.563124	0.472223	0.745503	0.522553	0.91781	0.32258	0.990301	0.347592		0.343139	0.954057	0.511244	0.749616	0.574473	0.761914
CADM3	0.789167	0.0890349	-0.428533	0.677834	-0.508797	0.43368	-0.0185912	1.26413	-0.221628	0.972323	0.0690015	1.06172		-0.283502	0.622269	-0.471489	0.221165	0.129056	0.94247
RP11-345P4.4	-0.248785	1.1459	-0.21582	1.06388	0.0444606	1.14543	-0.388974	1.12721	-0.131141	1.28547	-0.349673	1.1621		-0.239664	1.20271	-0.0306336	1.2368	-0.219645	1.22337
OR10J5	0.274353	0.707758	-0.747759	0.271032	-0.808094	0.174162	-0.175687	1.2436	-0.175182	1.15155	-0.363191	1.0441		-0.155511	1.10102	-0.143694	0.941763	-0.275474	0.986339
DUSP23	-0.113853	1.37065	-0.0948731	1.16379	0.0983487	1.17991	0.0114474	1.21838	-0.0862748	1.33183	-0.124437	1.35705		0.0790468	1.1599	-0.0549045	1.23087	-0.10573	1.23754
LOC100286989	0.355647	0.802784	0.291282	1.03293	0.135124	1.11282	0.423586	0.887296	0.508192	0.790334	0.382495	0.951387		0.213375	1.0674	0.32726	0.974608	0.149551	1.1202
RSC1A1	-0.679017	0.431334	0.160752	1.15505	0.0114764	1.21205	-0.709788	0.760502	-0.798181	0.444277	-1.00731	0.359676		-0.442859	0.962206	-0.503263	0.62311	-0.630323	0.601804
TAGLN2	0.0763347	1.23925	0.319914	0.97208	0.0764723	1.18455	0.129062	1.17024	-0.0844176	1.33331	0.134206	1.16778		0.0356817	1.18469	-0.132153	1.21875	0.123045	1.11751
IGSF9	-1.1938	0.0230107	-0.0751592	1.13899	-0.111708	1.08884	-1.47318	0.0692843	-1.03759	0.182214	-1.77026	0.0215794		-0.936798	0.132513	-0.494358	0.586823	-1.14256	0.0420143
DDI2	0.920839	0.0613543	0.310579	0.984256	0.0634257	1.18067	0.897099	0.402367	0.841855	0.395207	0.62299	0.687535		0.435999	0.87766	0.427095	0.914051	0.188252	1.12303
SLAMF9	0.345435	0.798855	-0.328846	0.946549	-0.1841	1.0883	0.126032	1.16786	0.19589	1.10027	0.370297	0.978626		0.0365627	1.17725	0.0792804	1.15118	0.289816	1.00761
PIGM	-1.33852	0.00820301	-0.0423383	1.18791	0.452885	0.653209	-1.94481	0.0108787	-1.09102	0.16135	-1.46237	0.0864325		-1.35127	0.0136379	-0.590338	0.523495	-0.703408	0.485914
KCNJ10	0.0899066	0.585035	-1.01014	0.0491365	-1.24882	0.0099	-0.756018	0.479461	-1.15641	0.0727849	-0.431955	0.701142		-0.605951	0.285189	-0.961593	0.0128129	0.0461528	0.897952
IGSF8	0.304952	0.874975	-0.163389	1.1554	0.362542	0.857319	-0.163181	1.34965	2.58426	0.00526891	-0.201932	1.31851		-0.265962	1.11371	2.38287	0.00190598	-0.807202	0.341907
ATP1A4	0.981601	0.045906	0.255499	1.0632	0.134796	1.1429	0.997796	0.31745	0.929421	0.30023	0.969954	0.35271		0.52044	0.739001	0.474696	0.800389	0.48815	0.869109
CASQ1	0.358287	0.509997	-0.115347	1.00221	-0.343463	0.627371	0.265649	0.953667	-0.0730342	1.18025	-0.199069	1.22639		0.130526	0.944994	-0.165385	0.833965	-0.247223	0.847185
PEA15	0.284722	0.929777	0.107826	1.18312	0.149567	1.16201	0.352132	0.974338	0.396512	0.915518	0.450354	0.886303		0.207349	1.09277	0.243902	1.08398	0.263193	1.07067
DCAF8	0.206723	0.984497	-0.168267	1.13885	-0.30289	0.900949	0.0936563	1.18479	-0.0918771	1.33284	0.0317723	1.22243		0.0347653	1.18547	-0.125526	1.17756	0.0313275	1.14065
PEX19	0.260648	0.900551	-0.110959	1.12333	-0.410418	0.664394	-0.218155	1.32551	0.0787555	1.17836	-0.182363	1.34327		-0.311384	1.08543	0.0416755	1.16665	-0.147513	1.23997
COPA	0.271312	0.920459	0.0708395	1.18771	-0.173569	1.10885	0.123498	1.18018	0.101354	1.18439	0.08601	1.20778		-0.00848379	1.28259	0.0151993	1.16967	0.0297971	1.13878
SUMO1P3	0.265719	0.896111	-0.0707293	1.17038	-0.244181	0.948282	0.319487	0.967489	0.289339	0.976321	0.186731	1.07635		0.216497	1.04147	0.218871	1.06662	0.0345249	1.12856
NCSTN	0.379855	0.737818	-0.105079	1.14668	-0.398269	0.626466	0.422815	0.898227	0.434274	0.880972	0.25946	1.08491		0.276331	1.02808	0.342763	0.987583	0.0451877	1.13706
PLEKHM2	0.162675	1.10124	0.0612133	1.18147	-0.202	1.03553	0.267415	1.06905	-0.0503789	1.33401	0.173096	1.1361		0.184767	1.11625	-0.0836744	1.22116	0.118837	1.11388
FBLIM1	-0.118916	1.36947	0.842648	0.214734	-0.36394	0.828057	0.0505768	1.2217	-0.517182	0.8675	-0.0944598	1.35651		-0.0553939	1.29334	-0.396918	0.757656	0.0221915	1.12242
F11R	0.225049	0.996223	-0.170847	1.11744	-0.50745	0.465695	0.148734	1.15637	0.135225	1.16182	-0.0283542	1.36349		0.082309	1.17866	0.131913	1.14639	-0.0993442	1.23684
TSTD1	0.231193	1.00586	-0.75804	0.291202	-0.357256	0.800557	-0.173802	1.34888	0.0535618	1.20084	-0.14475	1.35676		-0.132816	1.25154	0.0194003	1.1659	-0.11469	1.23861
PVRL4	-2.85154	0	0.0504945	1.18915	-0.877505	0.0913957	-3.35074	0	-3.41383	0	-3.55488	0		-2.11266	0	-2.00175	0	-1.86374	0.000261364
KLHDC9	-0.755619	0.237273	-0.821168	0.193087	-0.727516	0.202142	-0.679453	0.804026	-1.25546	0.0783938	-0.759882	0.665947		-0.194901	1.27436	-0.788465	0.15729	-0.276155	1.1946
PFDN2	0.022812	1.29286	0.466648	0.770748	0.526737	0.542008	0.0368902	1.22244	0.276714	1.05209	0.143008	1.16416		-0.0605866	1.28649	0.16797	1.09535	0.0646068	1.13748
NIT1	-0.136018	1.34172	-0.671337	0.367798	-0.116207	1.17721	-0.949646	0.433543	-0.382162	1.09003	-0.923705	0.456683		-0.764263	0.282626	-0.300865	1.08069	-0.590753	0.649865
DEDD	-0.499309	0.691527	-0.21845	1.05658	-0.268404	0.95912	-0.776589	0.673274	-0.850988	0.385743	-1.00214	0.3705		-0.517182	0.878532	-0.582214	0.500089	-0.595246	0.725746
UFC1	0.108407	1.21022	-0.200028	1.09885	-0.214633	1.08086	-0.333781	1.24369	-0.0901412	1.33247	-0.389567	1.18604		-0.343704	1.091	-0.0973259	1.22229	-0.283587	1.16541
USP21	-0.481288	0.744731	-0.0073693	1.18825	-0.0484835	1.18136	-0.810101	0.591698	-0.668241	0.601883	-1.00378	0.360135		-0.598156	0.669227	-0.448587	0.751192	-0.634197	0.596909
PPOX	-0.35878	0.978323	-1.18023	0.0307212	-0.719264	0.221626	-1.59909	0.0514693	-0.959929	0.268353	-1.76448	0.02261		-1.22083	0.0138613	-0.6681	0.261629	-1.12473	0.0517761
B4GALT3	0.247662	0.975513	0.110758	1.16765	-0.0964097	1.18913	-0.311139	1.25928	-0.0982169	1.33168	-0.258352	1.29748		-0.440258	0.86068	-0.188492	1.11442	-0.156013	1.23988
NDUFS2	-0.201375	1.30216	-0.190218	1.12419	-0.126329	1.1718	-0.49727	1.0537	-0.397148	1.0767	-0.687305	0.75325		-0.373502	1.08919	-0.28536	1.07689	-0.4637	0.906757
FCER1G	0.535256	0.45014	-0.147242	1.13368	-0.0467408	1.18955	0.288364	1.01187	0.51597	0.734667	0.497334	0.811125		0.0817974	1.14737	0.29056	0.974445	0.296251	1.03636
NR1I3	-0.217901	1.04442	-0.392197	0.687179	-0.5151	0.476607	-0.444727	1.03776	-0.599161	0.698938	-0.441075	1.06926		-0.275859	1.06721	-0.407248	0.690244	-0.180103	1.23513
TOMM40L	-0.935666	0.109344	0.152621	1.14707	0.18712	1.10941	-1.47419	0.0808459	-0.813307	0.433783	-1.05411	0.340291		-1.09345	0.0767078	-0.439038	0.867433	-0.482235	0.926848
PCP4L1	0.493707	0.47436	-0.657972	0.402187	-0.514954	0.543746	0.0568281	1.18558	0.20678	1.0631	0.231516	1.07225		-0.035799	1.26439	0.0873373	1.13117	0.165613	1.07591
SDHC	0.231056	0.881435	-0.672824	0.33167	-0.50298	0.439579	0.165552	1.09859	-0.214032	1.24079	0.0327356	1.1894		0.190619	1.04249	-0.22081	0.979524	0.0448556	1.12502
FCGR2A	0.567081	0.418253	0.130476	1.12585	0.220677	0.975628	0.710994	0.541273	0.261405	1.03465	0.342666	0.998164		0.438432	0.727809	-0.0280705	1.22445	0.0995662	1.1239
HSPA6	1.60277	0.000483051	0.284646	0.984062	-0.287845	0.86594	1.93867	0.02814	1.95538	0.0121551	2.22212	0.015599		1.18409	0.115015	1.30814	0.0510272	1.24861	0.15301
hCG_2008140	-0.310423	1.12987	-0.232514	1.05971	-0.184438	1.07018	-0.120062	1.36351	-0.332431	1.152	-0.305857	1.25721		0.0593442	1.1707	-0.162039	1.20978	-0.192734	1.22784
FCGR2B	0.192408	0.417214	-1.13887	0.0208108	-0.0597126	0.794918	-0.0461026	1.17043	0.0786743	0.983063	0.310672	0.868113		0.0832566	0.856951	0.00569211	1.04853	0.302529	0.842712
FCRLB	0.423821	0.526336	0.316854	0.805002	0.447446	0.501072	0.274523	0.999654	0.311317	0.920971	0.576177	0.72096		0.0296906	1.17368	0.0419988	1.13219	0.429717	0.804045
DUSP12	-0.448032	0.818331	0.543997	0.588441	0.260438	0.972749	-0.456346	1.10647	-0.529219	0.878195	-0.161409	1.35218		-0.362332	1.12256	-0.382037	0.987452	0.0849826	1.06771
ATF6	-0.586358	0.544757	0.0298654	1.18886	-0.00606478	1.21521	-0.625363	0.88652	-0.560907	0.827839	-0.488434	1.06056		-0.374431	1.11283	-0.303238	1.13194	-0.191867	1.2394
OLFML2B	-0.19013	1.14894	-0.424328	0.793642	-0.0810058	1.15596	-0.478861	1.02916	-0.281574	1.17575	-0.271786	1.24498		-0.316117	1.09678	-0.183203	1.15036	-0.0816777	1.21121
NOS1AP	-0.0421612	1.2588	-0.050665	1.17421	1.31144	0.0162596	-0.133712	1.32653	1.71468	0.0277352	1.4824	0.0999037		-0.105766	1.16872	1.48723	0.0117143	1.08716	0.114959
C1orf226	-0.477075	0.573979	-0.732854	0.311919	1.57159	0.00453521	-0.486924	0.988592	1.44595	0.0691832	0.854496	0.442951		-0.140793	1.16062	1.36	0.0221637	0.614739	0.448398
UHMK1	0.13534	1.1538	0.299532	0.995638	-0.1017	1.11033	0.461266	0.83335	0.208557	1.08222	0.156655	1.13764		0.345893	0.880737	0.168414	1.10542	-0.010801	1.23862
UAP1	-0.582764	0.39798	0.0500139	1.13038	-0.206226	1.03114	0.219982	1.01328	-0.630002	0.629491	-0.154871	1.33381		0.465563	0.582485	-0.336376	0.929625	-0.0523661	1.23277
SPEN	-0.247373	0.946963	0.0425531	0.908284	0.198111	0.91233	0.480236	0.813309	0.568772	0.693918	0.351516	0.949261		0.580482	0.594245	0.639852	0.496887	0.089264	1.12485
ZBTB17	-0.00409606	1.37881	0.17308	1.05607	0.0796259	1.13653	0.343023	0.962442	0.164858	1.10812	0.14696	1.13634		0.312363	0.974753	0.15172	1.12952	0.0199898	1.1328
HSD17B7	0.440055	0.526021	0.0975525	1.13325	0.412768	0.628763	0.126321	1.13271	0.745319	0.44117	0.477523	0.803807		-0.0844944	1.28827	0.475401	0.717538	0.259613	1.02915
NUF2	-1.16891	0.0220737	-0.257135	1.00737	0.128166	1.13564	-2.07373	0.00614607	-1.42532	0.0355559	-1.85493	0.0165992		-1.51412	0.00266355	-0.937949	0.0943161	-0.980165	0.191146
C1orf64	-1.73831	0.00022043	-2.24578	0	-1.47863	0.00143011	-2.65895	0.000258065	-2.49642	6.75676e-05	-3.05471	2.94118e-05		-1.47736	0.00297626	-1.45867	0.000401515	-1.76587	0.000830645
CLCNKA	0.0125904	0.653007	-0.436609	0.207791	-0.894491	0.0623296	-0.549972	0.66323	-0.441444	0.570712	-0.412836	0.808371		-0.473616	0.554708	-0.279235	0.67256	-0.164983	1.13405
CLCNKB	0.305202	0.637883	-0.599372	0.47188	-0.493174	0.50846	-1.01548	0.28694	-0.980193	0.216694	-0.0453787	1.27845		-1.03663	0.0329771	-1.02125	0.0173325	0.45354	0.439395
FAM131C	0.631558	0.216174	-0.0384011	1.12278	0.0571008	0.953853	0.40681	0.824603	0.276637	0.880221	0.710122	0.549307		0.137703	1.06228	-0.0103763	1.07987	0.539261	0.633275
EPHA2	1.625	0.000450644	1.63559	0.01056	0.155531	1.08846	2.71335	0.00442041	2.68837	0.00137662	3.23094	0.00155556		1.69574	0.0189326	1.94827	0.0020084	1.88051	0.021801
PBX1	-1.07767	0.0534313	-0.724528	0.290513	-0.732897	0.168338	-1.63865	0.0387639	-1.47513	0.0249701	-2.13598	0.00440798		-1.03132	0.0822962	-0.866231	0.0759216	-1.35753	0.00937023
LMX1A	0.340588	0.699322	-0.433949	0.648008	-0.429537	0.565162	0.0266662	1.19995	-0.136164	1.27666	0.249519	1.0307		-0.0409754	1.27497	-0.204633	1.05396	0.276893	0.953908
ARHGEF19	-1.31719	0.0105786	-0.518932	0.670317	0.531075	0.543203	-1.74317	0.0270129	-1.45428	0.031266	-1.87587	0.0139776		-1.0696	0.0984528	-0.977584	0.0758994	-1.07651	0.111359
C1orf89	-0.122955	1.25639	0.127387	1.09864	0.368456	0.797823	-0.718486	0.7406	-0.257396	1.22055	-0.277932	1.27594		-0.688578	0.427088	-0.272689	1.08027	-0.0339619	1.20338
MGST3	0.183927	1.10805	-0.694192	0.353915	-0.199174	1.08898	-0.205239	1.33164	0.119798	1.16405	-0.255286	1.30444		-0.155546	1.24604	0.0766755	1.16515	-0.233926	1.18778
ALDH9A1	0.279025	0.874402	-0.586239	0.554856	0.0385847	1.18079	-0.323263	1.22467	-0.0324346	1.33795	-0.146521	1.3521		-0.335417	0.913658	-0.161743	1.12177	-0.0575969	1.22681
TMCO1	0.335988	0.738876	0.00643402	1.18683	-0.183697	1.06566	0.0551459	1.194	0.285699	0.990918	0.146282	1.13768		-0.0930551	1.28925	0.173148	1.10848	0.0610711	1.13125
FBXO42	-0.165344	1.34703	0.098349	1.1799	0.0128708	1.2126	-0.0469985	1.37347	0.0703397	1.20039	0.0475782	1.22377		0.00689924	1.20046	0.140265	1.12967	0.0417429	1.14046
UCK2	-1.09422	0.0378025	0.559844	0.597432	0.999757	0.07722	-1.09527	0.296077	-0.635838	0.682628	-0.608736	0.886563		-0.721524	0.489653	-0.344572	0.894416	-0.175959	1.23946
CDK11A	-0.43926	0.861777	-0.13712	1.08247	0.274627	0.956901	-0.719282	0.528917	-0.392527	1.06794	-0.889569	0.476314		-0.501396	0.410753	-0.251844	1.07342	-0.611616	0.323732
POGK	-0.995882	0.0840321	0.637426	0.463857	0.0695731	1.20175	-0.27455	1.29469	-0.982264	0.241643	-0.496515	1.05663		0.0416314	1.01106	-0.559611	0.614797	-0.182312	1.21692
TADA1	-0.646361	0.420635	0.320198	0.952721	0.237651	0.983451	-0.586766	0.9335	-0.68344	0.608732	-0.599945	0.908376		-0.36402	1.11547	-0.445217	0.825994	-0.282394	1.2016
SLC35E2	0.310498	0.879945	0.0640849	1.18701	0.283273	0.969338	0.283324	1.05796	0.275025	1.05045	0.239313	1.10765		0.135465	1.15277	0.0860681	1.16578	0.099726	1.12682
GPA33	-0.200399	0.996036	-0.961994	0.113724	-0.486774	0.437455	-1.32214	0.11534	-0.635684	0.413072	-0.273754	1.18355		-1.05409	0.0423574	-0.456739	0.289037	0.215702	0.696031
C1orf144	0.0798915	1.24062	0.170941	1.13299	0.0819963	1.19072	0.337664	0.976879	0.0323134	1.21316	0.312058	1.02919		0.27066	0.995376	-0.0180134	1.22352	0.219563	1.07941
POU2F1	0.416907	0.546884	-0.0872147	1.14655	0.0932113	1.1845	0.940723	0.378098	0.968246	0.28383	0.984082	0.353101		0.77468	0.412884	0.768372	0.357994	0.506839	0.896864
CREG1	0.240896	0.975564	-0.373749	0.877091	-0.429997	0.638389	0.10861	1.17897	0.077601	1.19175	0.0653571	1.20765		0.0732954	1.17255	0.0528333	1.16538	0.0188045	1.13849
NECAP2	-0.089356	1.37345	0.787674	0.253001	-0.509423	0.49842	0.566257	0.70831	-0.385365	1.09275	0.442988	0.85933		0.457662	0.667753	-0.250755	1.0545	0.397765	0.843081
MPZL1	-0.305146	1.02974	0.249802	1.06957	0.28712	0.944624	-0.467811	1.08635	-0.12611	1.31563	-0.205575	1.32158		-0.381147	1.09922	-0.0464431	1.22892	-0.057095	1.21016
BRP44	0.0243416	1.25478	-0.491135	0.573583	-0.130145	1.13421	-0.451356	1.11458	-0.129201	1.31713	-0.454901	1.10503		-0.369918	1.00737	-0.115448	1.22438	-0.309762	1.12142
DCAF6	0.00593158	1.28198	-0.244348	1.06715	-0.0480179	1.21257	-0.189991	1.34063	0.136245	1.1574	-0.297152	1.26933		-0.146771	1.28672	0.142653	1.12953	-0.283715	1.11613
GPR161	1.11468	0.0208682	0.703014	0.372602	0.0207751	1.20992	1.07378	0.261755	1.22025	0.119409	1.09783	0.254487		0.454293	0.847616	0.728684	0.450026	0.524325	0.884104
CROCCL2	0.484665	0.470225	0.048858	1.09546	-0.248121	0.891204	0.569001	0.691143	0.143045	1.06594	0.494704	0.805015		0.347799	0.856808	-0.022473	1.15024	0.316693	0.968934
TIPRL	-0.707367	0.3173	0.107025	1.15801	-0.175394	1.07725	-1.01117	0.379217	-0.871506	0.365446	-0.865014	0.550426		-0.721768	0.506232	-0.529147	0.700697	-0.394344	1.10972
SFT2D2	-0.287439	0.984104	0.588915	0.511021	0.169046	1.07689	-0.0557012	1.37019	0.056841	1.16193	0.296656	1.01904		-0.0403682	1.29039	0.1509	1.05594	0.296371	0.917503
ANKRD36BP1	0.204178	0.977166	0.219102	1.08722	0.0847029	1.17877	0.585571	0.70593	0.422055	0.886331	0.739289	0.549514		0.455162	0.772901	0.316845	1.00444	0.487382	0.791487
TBX19	0.723963	0.247335	0.214998	1.12482	-0.393808	0.701133	1.07084	0.270251	1.13203	0.170476	1.05016	0.286611		0.713796	0.426734	0.889134	0.196499	0.499444	0.896865
NADK	0.223586	0.976543	0.0527871	1.18854	0.14438	1.14503	0.201662	1.11035	0.0546023	1.1998	0.18044	1.13689		0.0939452	1.17071	-0.0702881	1.23182	0.116374	1.11875
XCL2	0.0375132	1.11192	0.719736	0.44108	0.221673	1.0567	0.557376	0.752446	-0.257925	1.09758	0.343048	1.00026		0.406014	0.800349	-0.315901	0.770782	0.268186	0.99298
XCL1	-0.355008	0.810625	0.696398	0.422152	0.258304	0.96603	0.745592	0.533239	-0.0317793	1.32847	0.447786	0.847009		0.770333	0.338058	0.0751047	1.12547	0.269333	1.01433
LOC100132147	0.939679	0.0130448	-0.546528	0.286829	-0.211244	0.422124	0.0402868	0.846485	0.199583	0.630282	0.501936	0.523241		-0.268349	0.275898	-0.171919	0.366001	0.441969	0.50144
DPT	0.121241	1.05175	-0.45883	0.637628	-0.622328	0.342603	-0.0501047	1.34757	-0.182447	1.20261	-0.171379	1.26928		-0.0171171	1.29151	-0.118803	1.12883	-0.113241	1.24016
MGC4473	0.431838	0.622902	0.143751	1.10249	-0.371642	0.825303	0.214445	1.09909	0.197892	1.08772	0.190163	1.12709		-0.00143787	1.29307	0.0786461	1.10494	0.0870789	1.12493
NBPF1	-0.741455	0.252027	-0.292007	0.984475	0.0418634	1.16662	-0.584358	0.859825	-0.380834	1.03018	-0.48564	1.02913		-0.20522	1.22081	-0.0642969	1.22605	-0.244342	1.21274
ATP1B1	-0.0849046	1.38029	1.47233	0.0188078	-0.771576	0.149986	0.940953	0.35808	-0.7763	0.444564	-0.125986	1.35148		0.702038	0.346627	-0.594484	0.250608	-0.16715	0.818648
NME7	-0.73353	0.273252	-0.758526	0.24709	-0.167777	1.11908	-2.08072	0.00587106	-1.23665	0.0861858	-1.8039	0.0193393		-1.61758	0.000511962	-0.88427	0.100809	-0.974562	0.168002
BLZF1	-0.590179	0.526296	0.0288164	1.18755	0.0450558	1.17998	-0.824897	0.604396	-0.763624	0.487869	-0.525424	1.00485		-0.572097	0.772296	-0.513869	0.653772	-0.128294	1.23563
C1orf114	0.874467	0.102207	-0.0333188	1.17885	0.123657	1.0496	1.31545	0.138718	0.504649	0.713631	1.14461	0.223948		0.939122	0.202303	0.0988843	1.10741	0.689585	0.554571
SLC19A2	-0.186381	1.223	0.30912	0.974039	1.71223	0.00239655	0.29273	0.967857	0.595259	0.632417	0.816522	0.457667		0.316312	0.898197	0.355757	0.598016	0.594525	0.595153
CROCCL1	-0.988765	0.0945126	-0.401989	0.811457	-0.284396	0.894851	-1.37312	0.113663	-0.8863	0.328899	-1.40612	0.105332		-0.865159	0.270895	-0.400391	0.911069	-0.841271	0.25001
F5	-0.13262	0.776831	-0.703383	0.342397	0.562269	0.326045	-0.842566	0.468849	-0.551001	0.653877	-0.391066	1.00204		-0.65266	0.393936	-0.598405	0.33323	-0.0426742	1.23193
C1orf156	-1.21441	0.0227908	0.196479	1.09817	-0.414058	0.626873	-1.01641	0.370058	-1.781	0.00534483	-1.4373	0.0960454		-0.521942	0.779329	-1.17205	0.00813356	-0.737952	0.354889
MST1P2	-0.756267	0.249258	-1.27719	0.0292136	-0.763868	0.191721	-0.918538	0.440566	-0.991241	0.204212	-1.34256	0.115488		-0.348198	0.977504	-0.517149	0.435681	-0.865112	0.19015
C1orf112	-1.14274	0.036608	0.429548	0.824988	0.528555	0.540032	-1.10397	0.288352	-1.43942	0.0329285	-1.35844	0.123239		-0.684561	0.485849	-1.03858	0.0317677	-0.722591	0.47741
SCYL3	-0.350797	1.05735	-0.0403127	1.18546	-0.479366	0.526893	-0.249516	1.31066	-0.437436	1.01033	-0.412727	1.15854		-0.0884839	1.2914	-0.194081	1.15159	-0.240989	1.18941
KIFAP3	-0.342442	1.00805	-0.547572	0.580762	-0.633249	0.311341	-0.782867	0.637141	-0.528914	0.832018	-0.894752	0.47371		-0.530379	0.787593	-0.260361	1.09909	-0.566806	0.739422
GORAB	-1.28879	0.0124706	0.480948	0.666002	-0.0848212	1.16836	-1.57394	0.0557096	-1.43414	0.0327524	-1.42781	0.0976276		-1.10027	0.0578476	-0.85439	0.110243	-0.67579	0.595703
FMO4	-0.633615	0.45154	-1.10079	0.0471546	-0.579774	0.415063	-1.3038	0.144589	-0.48408	0.927271	-0.706889	0.596995		-0.820191	0.200058	-0.0981654	1.22447	-0.25992	0.97768
BAT2L2	-0.16641	1.05226	-0.128692	0.608627	0.388227	0.670458	0.533247	0.734423	0.478341	0.741288	0.620054	0.689452		0.630181	0.503138	0.478352	0.667309	0.367157	0.91376
VAMP4	0.0534042	1.15295	0.13621	1.13358	0.00475551	1.20964	-0.130633	1.35557	-0.0450799	1.33771	-0.176722	1.34149		-0.179537	1.25175	-0.0693359	1.23143	-0.132794	1.23949
GNB1	-0.0959389	1.37362	-0.202022	1.12283	-0.225274	1.05154	-0.410391	1.14543	-0.294266	1.19745	-0.58835	0.882244		-0.330538	1.13078	-0.210054	1.16292	-0.412185	0.977506
METTL13	-0.428042	0.92833	0.155257	1.15758	0.169993	1.14374	-0.382888	1.18728	-0.160329	1.30346	-0.305405	1.25723		-0.22473	1.26242	-0.00493471	1.22175	-0.169601	1.23963
PIGC	-1.26583	0.0136688	-0.134908	1.14648	-0.108023	1.1711	-1.61693	0.0467974	-1.68922	0.00854805	-1.49807	0.0743948		-1.03783	0.107023	-1.11516	0.0215711	-0.671534	0.612037
C1orf9	0.0160401	1.25851	0.32641	0.972173	0.504785	0.553238	0.582133	0.718364	0.11971	1.14625	0.497788	0.808233		0.513913	0.693516	0.0180452	1.16718	0.322327	1.00102
CROCC	0.439706	0.509973	-0.241485	1.01076	-0.397799	0.688845	0.136248	1.11339	0.0304565	1.1593	0.0817388	1.15269		-0.0108451	1.28772	-0.0873277	1.15295	0.0400627	1.13069
ATP13A2	0.577789	0.419342	0.243034	1.06105	0.201228	1.06104	1.19665	0.18258	1.29035	0.0928089	1.83923	0.0396902		0.8983	0.251234	0.999836	0.120938	1.21748	0.0957892
PRDX6	0.340914	0.803003	-0.0901751	1.17491	0.0961464	1.1872	0.384351	0.9326	0.34911	0.96228	0.331362	1.01475		0.252109	1.05068	0.181933	1.12627	0.147997	1.12196
SDHB	0.22213	1.03554	0.145377	1.1427	0.114688	1.1647	0.0533748	1.20267	0.267146	1.03998	0.166099	1.14977		-0.0710653	1.29183	0.14846	1.1258	0.085969	1.12487
KLHL20	-0.334568	1.09529	-0.163808	1.13455	0.0801175	1.18941	-0.754707	0.701246	-0.640606	0.676088	-0.655952	0.834132		-0.57762	0.701954	-0.509255	0.602848	-0.307124	1.20958
CENPL	-0.913384	0.089763	-0.16036	1.04715	0.297954	0.85274	-1.30981	0.142653	-0.921933	0.294074	-1.13213	0.250308		-0.880137	0.228895	-0.578194	0.532559	-0.574189	0.834566
DARS2	-0.259434	1.13715	-0.239211	1.03043	0.4367	0.640282	-0.706281	0.736161	-0.13716	1.29684	-0.516431	0.988218		-0.547927	0.715863	-0.105539	1.22998	-0.305571	1.1436
GAS5	0.489967	0.51649	-0.162588	1.12208	-0.0885712	1.18106	-0.0798308	1.36775	-0.0810011	1.33364	-0.141087	1.34918		-0.263706	1.08169	-0.278755	0.863995	-0.100879	1.23891
SERPINC1	3.60493	0	0.996072	0.166166	0.200456	0.913798	4.65937	5.45455e-05	4.17804	3.84615e-05	4.36384	5.08475e-05		2.89545	0.000272727	2.5633	0.00047561	2.15449	0.034675
RC3H1	0.398668	0.580219	-0.0970283	1.13388	0.00363895	1.20917	0.619795	0.680491	0.840736	0.396783	0.53318	0.785327		0.463571	0.827715	0.665636	0.533219	0.168047	1.12161
PADI2	0.403313	0.360283	-1.06035	0.0536647	-0.554144	0.225753	-0.341188	0.802357	0.707617	0.444329	0.904485	0.388361		-0.318821	0.572393	0.635069	0.353961	0.812877	0.243187
RABGAP1L	-0.824681	0.19881	0.107128	1.16907	0.238852	1.03451	-0.683175	0.795709	-0.778692	0.462153	-0.671346	0.785397		-0.342464	1.10906	-0.462679	0.716882	-0.30588	1.21722
CACYBP	-0.149848	1.33892	0.00493154	1.18908	0.606076	0.385945	-0.697814	0.784086	-0.057956	1.33955	-0.588864	0.930378		-0.633181	0.571077	-0.106037	1.23178	-0.399922	0.988055
MRPS14	0.0646282	1.24792	-0.198519	1.09932	0.0310815	1.20494	-0.306933	1.25929	-0.00168356	1.34614	-0.269845	1.28277		-0.297986	1.15903	-0.0357862	1.23255	-0.192691	1.23218
KIAA0040	0.426386	0.487815	-0.781243	0.164814	0.539315	0.444423	-0.203139	1.30814	0.0816599	1.16056	-0.665149	0.795585		-0.2432	0.984384	-0.206005	1.04339	-0.634779	0.303066
TNR	0.566404	0.23746	-1.01688	0.0983119	-0.978101	0.0571605	-0.351597	1.06854	-0.348055	0.964929	-0.233169	1.1653		-0.408734	0.593604	-0.412463	0.417458	-0.0582557	1.23616
RFWD2	-0.327514	1.10188	-0.0210583	1.19365	-0.0120988	1.21271	-0.400649	1.18133	-0.309664	1.19451	-0.324502	1.25145		-0.253413	1.25034	-0.164108	1.22274	-0.146924	1.2318
RCC2	0.0270191	1.24073	0.226696	1.10251	0.033401	1.21015	0.698301	0.590202	0.407263	0.917236	0.646441	0.669295		0.643975	0.520284	0.389179	0.928064	0.37005	0.994309
SEC16B	0.492141	0.504932	-0.159788	1.11596	0.0442618	1.12521	0.269555	1.01336	0.241941	1.01478	0.295355	1.01744		0.0842034	1.1477	0.0183305	1.16503	0.167481	1.12035
LOC730102	0.448203	0.56677	-1.20385	0.0318419	-0.359413	0.827215	-0.623252	0.885962	-0.21988	1.2669	-0.779884	0.630604		-0.59362	0.281022	-0.348579	0.634167	-0.569101	0.618941
RASAL2	-0.392965	0.854239	0.331641	0.952806	0.551778	0.538183	-0.0339685	1.36339	0.102478	1.16136	-0.135083	1.31934		0.0757712	1.15455	0.170942	1.07695	-0.152211	1.21438
LOC646976	2.86186	0	0.106341	1.10938	0.36459	0.664342	2.97144	0.00244792	4.19248	4e-05	3.51463	0.000859375		1.69943	0.0330756	2.87205	0	1.72366	0.0652765
RALGPS2	-0.660235	0.406735	0.0991902	1.16797	0.613816	0.39805	-1.16061	0.235	-0.340198	1.07848	-0.817653	0.580055		-0.890353	0.174724	-0.166436	1.11082	-0.442451	0.889046
FAM20B	-0.11895	1.36462	0.136576	1.15197	0.343388	0.888946	-0.138877	1.34941	0.0155148	1.22827	-0.0624706	1.36652		-0.112445	1.29141	0.00316993	1.16667	-0.03163	1.20505
TOR3A	0.681696	0.220317	0.0740905	1.18785	0.321102	0.889925	0.746935	0.532571	0.732847	0.495168	0.91303	0.384938		0.434801	0.83155	0.374399	0.950236	0.543085	0.778368
ABL2	-1.21134	0.0271901	0.432186	0.837427	0.211945	1.10322	-0.866798	0.525392	-0.936762	0.273161	-0.772663	0.642951		-0.417874	0.9027	-0.446542	0.724999	-0.321773	1.21172
LOC100290630	-0.0276424	1.40104	-0.0111463	1.17992	0.233346	0.920351	0.25902	1.04646	-0.10409	1.28521	0.325765	0.969978		0.273203	0.970468	-0.135748	1.1462	0.287033	0.971267
SOAT1	0.177222	1.00808	-0.465188	0.689581	0.0840998	1.17999	-0.33265	1.23436	-0.0684931	1.33345	-0.756377	0.674104		-0.322962	0.996324	-0.161797	1.11246	-0.656091	0.325456
TOR1AIP2	-1.01869	0.0812702	0.137497	1.15159	-0.124754	1.08372	-0.584698	0.917322	-0.820883	0.405357	-1.10614	0.285793		-0.164802	1.25186	-0.351815	0.987025	-0.754745	0.288746
TOR1AIP1	-0.525015	0.653576	-0.0309988	1.18346	-0.021237	1.19706	-0.77403	0.664893	-0.673981	0.620743	-0.920664	0.473708		-0.538524	0.798218	-0.440305	0.780491	-0.558662	0.726224
CEP350	-0.228274	1.06732	0.184336	1.03796	-0.0220535	1.12487	0.381047	0.923981	0.19112	1.08406	0.326586	0.998228		0.446354	0.800095	0.295125	1.02432	0.183544	1.09583
QSOX1	0.184632	1.05884	0.340299	0.977245	0.339284	0.883281	0.35172	0.954627	0.653982	0.602811	0.201129	1.12007		0.207137	1.0654	0.509589	0.692222	-0.0502961	1.20962
FLJ23867	0.204788	0.976543	0.225481	1.07332	0.328451	0.897772	0.292719	1.05265	0.547446	0.747588	0.176471	1.1444		0.160847	1.14776	0.396266	0.928942	-0.0335702	1.23693
ARHGEF10L	-0.959469	0.101477	0.219672	1.08036	0.118623	1.16653	-0.260671	1.26409	0.115479	1.15938	0.564214	0.747572		0.117909	1.01442	0.513005	0.514471	0.600512	0.444023
LHX4	-1.69991	0.000431111	-0.342888	0.463939	2.07647	0.000513514	-1.95453	0.00861408	-0.483214	0.633109	-0.0950017	0.970023		-1.14653	0.0354807	-0.128839	0.509529	0.514435	0.221912
ACBD6	-0.525217	0.691637	-0.0073901	1.19155	-0.0317855	1.21489	-0.772001	0.675175	-0.737334	0.535575	-0.840644	0.580695		-0.540833	0.818833	-0.501592	0.692724	-0.46331	1.00921
XPR1	0.207811	1.03541	-0.461958	0.667578	-0.402987	0.666465	-0.293975	1.27194	0.0273878	1.22206	-0.490177	1.06365		-0.298275	1.05375	0.0120306	1.16866	-0.423531	0.843081
STX6	0.581336	0.342797	0.407767	0.823778	0.409287	0.750617	1.02287	0.303442	0.977928	0.262749	1.4128	0.114378		0.692076	0.50958	0.646852	0.508684	0.912602	0.29071
MR1	-1.1827	0.0208722	-0.589215	0.395613	-0.360831	0.76507	-0.986366	0.401835	-1.04129	0.194367	-0.491323	1.06053		-0.358456	1.04051	-0.456202	0.798269	0.0155916	0.960067
IER5	0.94543	0.0632811	0.783985	0.282265	-0.186105	1.0644	1.22798	0.170437	0.716573	0.508433	1.24333	0.17716		0.667355	0.525566	0.337842	0.967975	0.757188	0.518105
ACTL8	0.264153	0.782069	1.20324	0.0649512	1.96507	0.000679487	0.383233	0.88735	1.21343	0.147131	1.1554	0.239685		0.0420581	1.15095	0.729412	0.25292	0.756239	0.438797
CACNA1E	1.57563	0.000452586	0.579288	0.262181	0.571246	0.144623	1.21719	0.17476	1.00355	0.184113	1.37468	0.140891		0.419238	0.654936	0.207101	0.836269	0.819494	0.34485
LOC730144	-0.448955	0.754345	0.111786	1.14206	-0.352571	0.833616	-0.64797	0.822282	-0.839923	0.378766	-0.614311	0.873566		-0.472512	0.957883	-0.577398	0.503539	-0.242338	1.21217
GLUL	0.669953	0.229277	-0.941525	0.0945914	-0.211654	0.99299	0.338212	0.943106	0.398359	0.884815	0.220664	1.08061		0.221644	0.99036	0.14494	1.12599	0.0365212	1.14063
RNASEL	-1.01037	0.0927815	-0.529368	0.584124	-0.238608	0.940526	-0.808574	0.600427	-0.639179	0.654957	-0.558449	0.953898		-0.267279	1.16677	-0.152401	1.17454	-0.196511	1.23726
RGS16	1.9453	5.73248e-05	1.13537	0.0806161	-0.0165188	1.13188	2.37958	0.00952532	2.29587	0.00466522	2.1881	0.0174311		1.31563	0.0799385	1.4479	0.031972	1.01924	0.495153
NPL	1.73625	0.000209424	0.543384	0.612253	0.333992	0.828188	2.35211	0.00986687	2.27526	0.00472103	2.44024	0.00947213		1.49062	0.0339115	1.45303	0.0236735	1.2834	0.188359
DHX9	-0.158427	1.31774	0.369901	0.94749	0.429736	0.734602	0.326813	0.988176	0.256624	1.04824	0.273686	1.05735		0.326769	0.938664	0.24536	1.0321	0.127827	1.12636
LAMC1	0.764555	0.145219	0.800708	0.294961	0.0454965	1.19845	1.56805	0.0773681	1.50922	0.0542922	1.95536	0.0314701		1.08342	0.167278	1.1662	0.0804449	1.18604	0.145775
LAMC2	-0.519492	0.518367	4.08226	0	0.5994	0.432603	3.18038	0.00133758	0.364648	0.946963	4.17861	6.57895e-05		2.64223	0.000616	0.479538	0.604037	3.29236	0.000157895
NMNAT2	0.176471	0.884405	0.816224	0.272908	0.00736784	1.19859	0.720483	0.55299	0.564727	0.699706	0.922378	0.397828		0.490235	0.72976	0.48614	0.771839	0.601075	0.647154
DKFZP564C196	0.563782	0.264039	-0.532461	0.46257	-0.688223	0.222255	0.0803651	1.09334	-0.163323	1.14914	-0.155738	1.24185		-0.066453	1.14874	-0.280936	0.70633	-0.134999	1.18927
SMG7	0.355326	0.625096	0.0936001	1.13771	0.273521	0.953944	0.917347	0.393586	0.803496	0.442848	0.898264	0.417822		0.744342	0.443273	0.596755	0.649768	0.468053	0.88433
NCF2	-2.03512	1e-05	1.31521	0.0596929	0.728588	0.341355	-1.44004	0.0720105	-1.34843	0.0376055	-0.692214	0.573386		-0.796276	0.109215	-0.594681	0.193648	0.00490373	0.77086
ARPC5	0.043498	1.23228	-0.0876744	1.1724	0.131576	1.14615	-0.0746312	1.369	-0.0500993	1.33322	-0.0605619	1.36776		-0.0772226	1.29278	-0.0938003	1.22187	-0.0293793	1.20694
RGL1	0.0517	1.24853	0.898766	0.179924	-0.165494	1.08669	0.479597	0.831778	-0.00580868	1.34498	0.272408	1.0735		0.28846	0.9429	0.00260263	1.16751	0.153961	1.121
TSEN15	-0.871429	0.105254	0.0241054	1.18145	0.061948	1.16376	-1.29546	0.147645	-1.17025	0.119375	-0.691816	0.771354		-0.918732	0.196804	-0.80062	0.208027	-0.0753872	1.23457
C1orf21	-0.587216	0.568798	-0.757751	0.260108	-0.34886	0.801461	-1.81296	0.0193042	-0.878694	0.350953	-2.01668	0.00848148		-1.41398	0.00311594	-0.556376	0.533979	-1.34376	0.00765126
EDEM3	-0.270338	1.20411	0.3465	0.962315	-0.377856	0.694552	0.245321	1.06453	-0.401244	1.05312	-0.0318432	1.364		0.298625	0.922932	-0.212123	1.15029	0.00713738	1.12532
CALML6	0.0404519	1.02208	-0.938158	0.150421	-0.433628	0.604116	-0.0492546	1.32472	0.197097	1.00488	-0.208075	1.30851		0.108952	1.00749	0.260705	0.878144	-0.245036	0.90007
TMEM52	1.45677	0.00140956	0.0196734	1.19286	0.790118	0.171974	1.14321	0.210877	1.47921	0.0539382	1.09059	0.253242		0.502184	0.704834	0.693725	0.511508	0.434989	0.967702
WASH5P	0.639732	0.339819	-0.231179	1.10458	-0.256893	1.02509	0.516321	0.772382	0.433305	0.843653	0.446799	0.86945		0.279784	0.964186	0.20159	1.06844	0.209393	1.11642
RNF2	-0.99486	0.0548004	0.0413015	1.17632	-0.208998	1.03931	-1.51162	0.0705539	-1.29557	0.0613685	-1.45832	0.0864248		-1.08411	0.0793114	-0.82113	0.140544	-0.756519	0.442109
C1orf25	-1.11344	0.0505335	-0.417523	0.800855	-0.340248	0.802852	-1.78472	0.0233081	-1.1867	0.108102	-1.62703	0.0465438		-1.2193	0.0266514	-0.635778	0.375888	-0.884179	0.237509
C1orf26	-0.699295	0.315588	-0.595693	0.437423	-0.788189	0.152929	-1.90093	0.0139858	-1.31274	0.0578275	-2.0954	0.00655467		-1.4833	0.00194521	-0.859012	0.0759366	-1.29198	0.0123455
IVNS1ABP	-1.26166	0.0116832	-0.293104	0.92195	0.25422	1.00822	-2.33864	0.00159031	-1.66599	0.010084	-2.18268	0.00379683		-1.7317	0.000291667	-1.16168	0.016379	-1.18153	0.0598745
HMCN1	-1.22954	0.0210361	-1.30232	0.0210317	-0.608132	0.368426	-2.2599	0.00211719	-1.70147	0.00832626	-2.45109	0.001		-1.47779	0.00240193	-1.04952	0.027317	-1.46074	0.00535616
PRG4	-0.368392	0.503931	-0.742328	0.248323	0.0383112	1.06749	-0.0127876	1.32517	0.325294	0.930102	-0.163335	1.21375		0.28757	0.897707	0.479282	0.692375	-0.241462	0.929148
TPR	-0.55299	0.493903	-0.445511	0.611872	0.221488	0.963205	-0.503219	0.898778	-0.225071	1.14982	-0.649508	0.70565		-0.177753	1.10008	-0.0246662	1.20596	-0.467436	0.749808
C1orf27	0.281536	0.903402	0.0807342	1.19017	0.0963699	1.17875	-0.164487	1.3493	0.179819	1.11755	0.0678777	1.20139		-0.302797	1.10778	0.0385775	1.16619	0.0640447	1.12581
KLHDC7A	0.536062	0.377894	-0.266243	0.890185	-0.501881	0.439052	-0.384433	1.09052	0.0772082	1.14639	-0.160393	1.30695		-0.569039	0.444239	-0.0632163	1.13625	-0.0835867	1.23698
FAM5C	-1.07117	0.00930275	-1.87804	0.000447368	-1.31245	0.00625352	-2.52403	0.000391892	-2.18099	0.000356164	-2.58596	0.000373016		-1.70326	0.000224638	-1.46627	0.000203883	-1.4097	0.00282081
PAX7	-0.10721	1.20938	-0.729638	0.282551	-0.829452	0.158565	-0.478278	1.02382	-0.466401	0.886357	-0.459333	0.982202		-0.294567	1.08612	-0.263975	0.949965	-0.223164	1.19918
ALDH4A1	0.575201	0.389013	-0.617732	0.473112	-0.509704	0.500424	-0.0889569	1.36806	0.221385	1.10516	-0.297342	1.2407		-0.224782	0.998736	0.0653045	1.1649	-0.33045	0.932343
IFFO2	0.807673	0.094161	1.11053	0.090788	-0.185559	0.924579	2.14968	0.0168522	1.32283	0.0974	1.77135	0.0501443		1.5881	0.0214768	1.00427	0.188235	0.903221	0.446611
RGS2	3.23253	0	-0.559789	0.51691	-0.530329	0.431114	3.72952	0.000363636	3.07233	0.000561224	3.21242	0.00163855		2.42025	0.00220886	1.75754	0.0141167	1.51195	0.131802
UCHL5	-0.243066	1.2321	-0.0509157	1.18792	0.415007	0.727788	-0.607315	0.915953	-0.124726	1.32932	-0.389229	1.1876		-0.491427	0.888796	-0.0961981	1.23546	-0.206219	1.2333
TROVE2	0.156363	1.11519	-0.0998873	1.17886	0.0179835	1.19761	-0.150537	1.34428	0.0145927	1.22104	-0.043677	1.36431		-0.200217	1.23075	-0.057188	1.23561	-0.00969093	1.19825
GLRX2	-0.437662	0.859695	0.0845827	1.18416	0.402412	0.726212	-0.854417	0.562609	-0.421404	1.05064	-0.597221	0.921505		-0.6788	0.55532	-0.305379	1.12242	-0.278266	1.20934
CDC73	-1.5773	0.00128477	-0.120109	1.13295	-0.307143	0.859756	-1.86092	0.0164805	-1.74615	0.00642229	-1.8213	0.0197327		-1.14833	0.0609324	-0.998488	0.0669662	-0.919532	0.26215
UBR4	0.170879	0.841926	-0.150128	1.03447	-0.166769	0.899653	0.328525	0.975927	0.450136	0.839528	0.107741	1.13634		0.281915	1.02508	0.406646	0.916839	-0.0869244	1.12162
KIAA0090	0.33273	0.785811	0.24549	1.07754	0.416729	0.741638	0.485985	0.820122	0.466744	0.817932	0.651027	0.652807		0.294386	1.00552	0.243037	1.06844	0.412845	0.924288
MRTO4	-0.0517886	1.37924	0.77588	0.28898	1.17848	0.0309815	0.144352	1.1335	0.424034	0.855568	0.646558	0.649042		0.021532	1.16669	0.225726	0.916522	0.504462	0.688922
AKR7L	0.198039	0.712312	-0.403014	0.859206	-0.0365497	1.21406	0.132074	1.16817	0.363289	0.944277	0.158766	1.15435		0.120997	1.11693	0.2835	1.03101	0.0349252	1.13842
AKR7A3	0.561693	0.426738	-0.512908	0.709135	-0.163984	1.12506	0.0327698	1.21706	0.226336	1.07206	0.0192159	1.224		-0.116801	1.22127	0.0113425	1.1666	-0.0455606	1.23477
GABRD	0.50163	0.51189	-0.648936	0.442696	-0.0102826	1.21467	-0.364844	1.19937	0.360402	0.949184	0.165909	1.15289		-0.462632	0.630293	0.142866	1.12496	0.167019	1.04899
AKR7A2	0.292035	0.909309	-0.466223	0.73102	-0.104992	1.17679	-0.204167	1.33201	0.162486	1.13532	-0.0674551	1.36762		-0.244516	1.14453	0.0544068	1.16714	-0.0570349	1.21909
LOC100131053	1.22722	0.0104218	0.721755	0.463502	0.465755	0.707174	1.78009	0.0472212	1.45553	0.0744739	1.68773	0.0674443		1.10785	0.179252	0.831286	0.396732	0.878826	0.542511
CAPZB	0.200983	1.0626	-0.178208	1.12196	-0.173846	1.09638	0.298762	1.02885	0.226619	1.085	0.201279	1.12671		0.244246	1.04142	0.171285	1.11691	0.0699339	1.13855
ASPM	-1.49749	0.00317413	-0.37018	0.82283	0.339708	0.88864	-2.06064	0.00542515	-1.05644	0.160684	-1.91199	0.0118117		-1.33608	0.0071663	-0.464983	0.540034	-1.13272	0.0566156
ZBTB41	-0.0858784	1.3658	-0.0278019	1.17546	-0.150362	1.05472	-0.565775	0.952225	-0.282956	1.19787	-0.645121	0.824738		-0.52299	0.740059	-0.217191	1.09545	-0.432939	0.815363
DENND1B	0.0385465	1.16803	-0.290275	0.981517	0.125396	1.14353	-0.624692	0.872799	-0.349004	1.08721	-0.868909	0.533886		-0.587129	0.496902	-0.38938	0.63748	-0.625485	0.491674
C1orf53	0.0608201	1.20689	-0.180711	1.11465	-0.134108	1.12034	-0.238071	1.31502	-0.121283	1.32305	-0.19596	1.33307		-0.230796	1.22964	-0.122746	1.21516	-0.106121	1.22101
NEK7	0.906486	0.0656253	-0.202599	1.04995	-0.343438	0.796875	0.913887	0.357899	0.658145	0.542124	0.75076	0.518125		0.555286	0.610444	0.325952	0.929322	0.357752	1.01811
C1orf151	0.198101	1.01987	-0.000662363	1.19328	0.424996	0.704633	0.310305	0.996389	0.542865	0.715521	0.864621	0.422607		0.22376	1.07666	0.376509	0.898587	0.651329	0.501978
NBL1	0.0676822	1.1467	0.0340577	1.1731	0.405504	0.662687	0.129524	1.15404	0.204816	1.07762	0.990565	0.324323		0.0935272	1.09944	0.0991729	1.0697	0.90698	0.153759
NR5A2	0.22631	0.727098	-0.939633	0.150909	-0.273016	0.784286	-0.567507	0.786729	-0.380771	0.958065	-0.133185	1.2742		-0.490337	0.501814	-0.428591	0.614599	0.103885	1.02877
TMCO4	0.496977	0.51631	-0.439157	0.796867	-0.512426	0.511615	0.386103	0.953858	0.277154	1.05149	0.343528	1.01427		0.251018	1.05043	0.155806	1.1301	0.177714	1.11117
ZNF281	0.231185	0.918726	0.177059	1.12005	0.0335395	1.20101	0.0539405	1.21568	0.23675	1.07865	0.0168271	1.22622		-0.0804016	1.29003	0.129318	1.15161	-0.0558455	1.2367
KIF14	-2.44963	0	-0.376881	0.675354	0.52018	0.451182	-2.79684	0.000108434	-2.14372	0.00056875	-2.44528	0.000947644		-1.65447	0.000169231	-1.16954	0.00169841	-1.21014	0.0329667
DDX59	-0.00539307	1.39981	-0.100138	1.16986	-0.101433	1.15945	0.127183	1.15572	-0.224309	1.26331	-0.051819	1.36461		0.148319	1.10447	-0.202931	1.1229	-0.0275376	1.22751
CAMSAP1L1	0.553113	0.362749	0.468451	0.77003	0.236661	1.05373	0.654343	0.629452	1.06559	0.20645	0.75697	0.544389		0.324521	0.986274	0.77923	0.362844	0.326986	1.03016
GPR25	0.35038	0.813842	0.0232193	1.18822	-0.0373773	1.17752	0.256705	1.07373	0.208686	1.10297	0.400762	0.954902		0.0990597	1.16283	0.062403	1.16643	0.284414	1.0207
C1orf106	-0.0627916	1.26303	0.755643	0.346155	-0.0736849	1.05014	-0.384011	1.12839	0.029946	1.17037	-1.02673	0.310437		-0.498222	0.59871	0.0712332	1.14966	-0.93821	0.0390565
KIF21B	0.48874	0.475844	0.13111	1.09574	-0.185594	1.02143	0.556657	0.735299	0.44421	0.834196	0.401727	0.922673		0.31825	0.885196	0.265185	0.930587	0.151511	1.11757
CACNA1S	0.590914	0.214515	-0.64321	0.34045	-0.486705	0.423353	0.129364	1.06937	0.12272	1.03488	0.251074	1.0128		-0.00855931	1.1683	-0.044548	1.04677	0.188053	1.04108
ASCL5	0.15182	1.08309	-0.186891	1.05689	-0.296704	0.915279	0.192846	1.10741	0.0266928	1.19219	0.300413	1.04009		0.161467	1.09007	0.0159036	1.16653	0.245528	1.04087
TMEM9	0.319502	0.810113	-0.259384	1.04923	-0.288472	0.940582	-0.500592	1.03734	-0.335324	1.16284	-0.610698	0.880221		-0.591739	0.489673	-0.421018	0.595261	-0.401719	1.03262
IGFN1	0.168512	0.972128	0.2624	1.03052	-0.280247	0.876621	0.307286	1.00212	-0.0596245	1.33128	-0.112775	1.35537		0.184362	1.02531	-0.0808023	1.19129	-0.174691	1.14374
PKP1	-1.70698	0.000272251	0.237262	1.03841	-0.0518868	1.07139	-2.1602	0.00346713	-2.13058	0.000453333	-2.69869	0.000262712		-1.45789	0.00550721	-1.37405	0.002345	-1.62599	0.00157616
TNNT2	0.329015	0.674218	-0.40594	0.758909	-0.645045	0.312062	1.38551	0.118802	-0.165643	1.23213	0.501465	0.749736		1.31768	0.0422348	-0.188641	1.00302	0.196498	0.942666
LAD1	-1.20643	0.0181955	0.834945	0.253282	0.358329	0.886952	0.211109	1.10685	-0.579228	0.741934	0.133654	1.16114		0.582368	0.440545	-0.118603	1.1533	0.225684	1.01252
TNNI1	0.295392	0.557686	-0.620021	0.31659	-0.829126	0.113494	-0.203959	1.19786	-0.449435	0.726121	-0.0958506	1.24087		-0.216939	1.00159	-0.423208	0.381342	0.067498	1.03137
PHLDA3	0.685796	0.227491	-0.139977	1.14978	-0.579543	0.41433	0.841067	0.440419	0.745284	0.488855	0.758864	0.526011		0.567276	0.65308	0.553912	0.679523	0.362277	1.03293
CSRP1	-0.220045	1.19408	0.273529	1.0345	-0.462528	0.619508	0.00538605	1.22962	-0.565534	0.816935	-0.492126	1.00468		0.0503689	1.16099	-0.38254	0.814832	-0.352089	0.922333
RPS10P7	0.0285331	1.25934	-0.598948	0.491335	-0.609537	0.342875	-0.128165	1.35657	-0.475804	0.938199	-0.205019	1.29819		-0.0283459	1.29024	-0.373999	0.780097	-0.0540267	1.24047
IPO9	0.0225851	1.26823	0.0389541	1.18899	0.448186	0.680561	-0.0550589	1.37096	0.119797	1.1668	0.103906	1.20546		-0.0722438	1.29383	0.0258811	1.16679	0.0877213	1.12154
SHISA4	0.116413	1.19956	0.0307495	1.19406	-0.249479	0.967558	0.276413	1.05099	0.144808	1.16173	0.165915	1.15577		0.219717	1.05494	0.140654	1.13258	0.0606096	1.13984
LMOD1	0.266509	0.814646	-0.279254	0.950062	-0.507817	0.517101	0.180702	1.08581	0.330119	0.887261	0.0633196	1.17489		0.116465	1.09963	0.308737	0.874118	-0.0643858	1.21166
TIMM17A	-0.19012	1.27194	0.532154	0.619996	0.449427	0.650224	-0.11936	1.36415	0.0969669	1.15695	-0.0707402	1.36565		-0.135962	1.29131	0.0958769	1.10846	-0.0651419	1.23202
RNPEP	0.624333	0.298442	-0.133685	1.16592	-0.0293092	1.21194	0.416254	0.899751	0.584184	0.669094	0.433197	0.897826		0.168174	1.11814	0.316534	0.9982	0.183087	1.11116
ELF3	-0.40628	0.901935	0.162932	1.13208	-0.736851	0.188731	-0.0549924	1.3673	-0.612332	0.701295	-0.292623	1.25282		0.0922054	1.1003	-0.296425	0.94154	-0.125792	1.23889
GPR37L1	0.348817	0.602327	-0.0217094	1.1798	0.265809	0.864954	0.489063	0.788251	-0.0369624	1.3345	0.561402	0.743126		0.340526	0.779468	-0.239409	1.01567	0.448377	0.748152
LOC284570	-0.601707	0.360022	-0.043934	1.17787	0.446464	0.663014	0.826076	0.461454	-0.140144	1.29338	1.19069	0.207831		1.09756	0.113516	0.0393904	1.04658	1.01921	0.143454
ARL8A	-0.0506645	1.39601	0.348875	0.97189	-0.31048	0.826901	0.0997753	1.19789	0.541143	0.749449	0.18125	1.13774		0.056527	1.17784	0.621524	0.503548	0.0210201	1.13923
LGR6	0.337171	0.727493	-0.444794	0.749059	-0.459679	0.626628	0.154988	1.1027	-0.0777935	1.30783	0.191699	1.08849		0.090875	1.10191	-0.139116	1.10749	0.1724	1.0764
UBE2T	-1.28987	0.0118294	-0.157198	1.12163	0.799359	0.178568	-1.98567	0.00862712	-0.269146	1.21159	-1.33179	0.129101		-1.39187	0.00838298	0.145292	0.749833	-0.768089	0.18951
OTUD3	1.2164	0.0101378	0.411358	0.898241	0.412753	0.766006	1.32267	0.143002	1.64903	0.0349449	1.13624	0.238693		0.71337	0.481484	1.03946	0.151326	0.393313	0.991158
PPP1R12B	-0.55619	0.596624	-0.199618	1.05698	0.0200133	1.20724	-0.45403	1.05201	0.147222	1.14915	-0.62759	0.838958		-0.173268	1.23934	0.386803	0.823494	-0.550888	0.507804
SYT2	0.338964	0.77473	0.0387469	1.16838	-0.308184	0.937922	0.524797	0.776568	0.317984	0.978656	0.495793	0.831546		0.369235	0.881401	0.227472	1.0368	0.285098	1.04099
KDM5B	0.665228	0.227464	0.0667197	1.18191	-0.623412	0.323729	0.90578	0.394736	0.975234	0.264925	0.886366	0.41986		0.602233	0.659322	0.801087	0.370547	0.416112	0.981387
LOC148709	-0.213025	1.18071	-0.044001	1.18797	-0.0827657	1.17099	-0.641072	0.823257	-0.601894	0.723354	-0.655236	0.743057		-0.539624	0.767625	-0.493177	0.660291	-0.344495	1.12946
RABIF	-1.07785	0.0472319	0.0837037	1.18253	0.0560219	1.19658	-1.22157	0.197957	-1.28419	0.0699482	-1.37697	0.114146		-0.765711	0.440858	-0.82314	0.197477	-0.750531	0.452062
KLHL12	-0.589983	0.49125	-0.35235	0.875209	-0.446707	0.617756	-0.730629	0.736653	-0.954247	0.275905	-0.697912	0.77885		-0.406446	1.08544	-0.612372	0.468848	-0.276693	1.21474
ADIPOR1	0.0993268	1.1679	-0.254466	1.05526	-0.267568	0.995514	-0.299954	1.25951	-0.170682	1.29236	-0.381902	1.17613		-0.295698	1.147	-0.163969	1.18012	-0.264243	1.20052
CYB5R1	-0.212108	1.21576	-0.0300186	1.16099	-0.501603	0.458049	-0.509614	1.02458	-0.303843	1.18034	-0.54207	0.97613		-0.411188	0.981954	-0.116995	1.21727	-0.338705	1.12569
TMEM183B	0.00839447	1.25241	-0.195313	1.09592	-0.0158504	1.21201	-0.259766	1.30318	-0.257937	1.23481	-0.242784	1.30858		-0.226817	1.24128	-0.258637	1.0868	-0.113359	1.23229
MYOG	0.273494	0.823614	-0.565678	0.574367	-0.484432	0.567326	-0.13784	1.31506	-0.359375	1.00554	0.229657	1.02871		-0.151429	1.22473	-0.388198	0.730274	0.353961	0.784247
ADORA1	-1.07478	0.0313088	1.89183	0.00400543	1.83748	0.00135165	-0.0696658	1.3644	1.51343	0.0533438	3.21953	0.00158537		0.0458311	0.805267	1.63912	0.00599422	2.85859	0.000130435
MYBPH	-0.0476922	1.39517	0.869885	0.193671	0.24203	1.00142	-0.522118	1.0177	0.489944	0.779223	0.61462	0.667911		-0.664356	0.522654	0.465429	0.673666	0.622663	0.441892
PRKCZ	-0.424836	0.905802	-0.118923	1.16351	-0.593239	0.367867	-0.639552	0.838054	-0.596164	0.734237	-0.793761	0.61287		-0.431388	0.986812	-0.299066	0.996642	-0.484832	0.927163
BTG2	2.26985	0	0.494934	0.673561	-1.8515	7.69231e-05	2.51919	0.00673356	2.50711	0.00261202	2.60297	0.00660584		1.43333	0.0610816	1.8612	0.0105	1.34639	0.216721
PRELP	0.609048	0.262594	0.233902	0.98283	0.0927481	1.04907	0.603388	0.60753	0.313881	0.944278	0.187517	1.08045		0.293073	0.746138	0.0300321	1.10621	-0.0418	1.18429
OPTC	0.179883	0.778979	-1.04146	0.0748802	-1.1581	0.0227867	-0.85007	0.528187	-0.300921	1.09586	-0.130808	1.27785		-0.733496	0.196314	-0.162475	0.890122	0.156939	0.917761
ATP2B4	-1.00159	0.0694522	-1.30743	0.0169815	-0.190771	0.939743	-0.943243	0.409364	-0.863202	0.324327	-1.12181	0.238883		-0.259904	1.11241	-0.389237	0.766479	-0.670203	0.564109
LAX1	0.254361	0.206193	-2.22498	9.09091e-05	-1.20185	0.00667785	-1.46066	0.0436621	-0.997343	0.0925565	-0.850591	0.248116		-1.15476	0.00290244	-0.883279	0.0124042	-0.236089	0.95144
LOC647252	0.269942	0.740398	0.509301	0.612664	-0.302912	0.644043	0.506952	0.752621	0.230977	0.99888	0.57209	0.697819		0.293359	0.923059	0.169673	1.07728	0.387608	0.895815
ZC3H11A	-0.365222	1.01374	0.00405039	1.19199	-0.262231	0.875992	-0.207296	1.31286	-0.236204	1.21862	-0.510369	1.00175		-0.0482704	1.29028	-0.0272509	1.23568	-0.399494	0.936543
SNRPE	0.12088	1.16248	0.229526	1.07495	0.561067	0.477113	-0.0784302	1.36561	0.259353	1.05712	0.269587	1.08041		-0.174352	1.24001	0.101268	1.15136	0.224356	1.0493
SOX13	-0.602435	0.459054	-0.190282	1.05798	-0.279461	0.830038	0.522863	0.789585	-0.0290107	1.31572	0.34494	0.998978		0.822107	0.304791	0.286954	0.982678	0.221476	1.05884
ETNK2	-0.229631	0.924589	0.283557	0.974465	0.482712	0.58344	-0.0496367	1.36843	0.344195	0.953137	0.588986	0.735008		-0.00234016	1.28619	0.35415	0.802035	0.515346	0.629873
REN	0.645742	0.234641	-0.322222	0.681083	-0.900093	0.0542025	-0.229379	1.07537	-0.389965	0.718452	0.609329	0.702655		-0.451475	0.580702	-0.50371	0.203167	0.764165	0.238432
KISS1	0.213774	0.962693	0.0605444	1.17202	-0.0351598	1.17362	0.297254	1.02003	0.405658	0.896313	0.275049	1.07396		0.192376	1.07948	0.318724	0.974516	0.0993211	1.12463
GOLT1A	-0.221713	1.12643	-0.214739	1.06328	-0.620375	0.330015	-0.654566	0.853584	-0.615878	0.733955	-0.829879	0.558467		-0.517303	0.807004	-0.402559	0.749636	-0.512268	0.867132
PLA2G5	-0.186524	0.984686	-0.709153	0.257486	-0.692987	0.249562	-0.627637	0.757454	-0.753967	0.382708	-0.350893	1.01459		-0.413067	0.768445	-0.542428	0.298377	-0.00549161	1.23841
PLEKHA6	-0.288955	0.942381	-0.776038	0.252086	-0.421372	0.593994	-0.734166	0.616634	0.0381028	1.17367	-1.01752	0.322177		-0.462241	0.608114	0.243528	1.02542	-0.843507	0.101627
PPP1R15B	-0.437384	0.825903	0.312825	0.975793	-0.33402	0.813174	0.37386	0.914601	-0.36861	1.09739	-0.115477	1.35696		0.506561	0.589192	-0.114625	1.23053	-0.116789	1.18758
PLA2G2D	0.430589	0.469275	-0.431964	0.710338	-0.45961	0.554373	-0.0818887	1.32977	-0.0966545	1.25921	0.0291697	1.16989		-0.189278	1.12261	-0.19886	0.975673	0.0738056	1.10442
PIK3C2B	-1.58236	0.00168788	-0.181315	1.02198	-0.659206	0.221153	-1.14158	0.223765	-1.56015	0.0162675	-1.89545	0.012121		-0.415303	0.800832	-0.744263	0.155766	-1.22002	0.02351
MDM4	-1.0952	0.0392049	0.344412	0.961544	0.195676	1.09979	-1.10553	0.280094	-1.19683	0.102511	-0.94745	0.437923		-0.690958	0.539573	-0.754372	0.272388	-0.371859	1.17432
LRRN2	0.315966	0.789337	0.564815	0.597554	-0.418102	0.615669	1.45524	0.0970175	0.325677	0.9937	0.980579	0.352887		1.2111	0.0721924	0.265836	1.0723	0.535351	0.738923
CNTN2	0.147748	1.05502	-0.589553	0.608801	-0.328519	0.916445	-0.497474	1.00023	-0.510366	0.880197	-0.366466	1.08775		-0.451572	0.759599	-0.513409	0.516542	-0.114506	1.22654
TMEM81	1.44203	0.00171333	0.25362	1.04011	-0.0185636	1.19202	1.567	0.0740985	1.36361	0.084426	1.23651	0.194684		0.888562	0.303663	0.736208	0.454721	0.503859	0.913601
RBBP5	-0.206384	1.18696	0.521744	0.631062	0.136451	1.14193	0.000196159	1.22242	-0.147165	1.31572	0.051877	1.20792		-0.00733796	1.28493	-0.0824567	1.23207	0.0886191	1.12097
DSTYK	0.0272874	1.26835	-0.0512743	1.18656	0.0381844	1.20938	0.174652	1.14526	0.175761	1.13245	0.503745	0.834513		0.172328	1.10976	0.156664	1.11648	0.416141	0.832001
TMCC2	0.834299	0.10258	0.149772	1.07097	-0.447082	0.606412	2.17896	0.0154919	1.2273	0.115015	1.51668	0.0974105		1.78588	0.00689683	0.946125	0.189891	0.665111	0.638686
NUAK2	0.156779	0.509986	4.53494	0	0.525176	0.64498	4.46882	8.47458e-05	1.28515	0.139744	4.17345	4.54545e-05		3.54993	1.72414e-05	1.11809	0.132293	2.73495	0.00271053
CDK18	-0.341218	0.891324	0.18705	1.09728	0.10051	1.14369	-0.02319	1.36791	-0.237626	1.20321	-0.342949	1.14905		0.0910209	1.12154	-0.107189	1.2163	-0.277745	1.05336
ELK4	-0.322391	0.964808	0.898553	0.214679	1.00662	0.0887568	0.533464	0.757595	0.102782	1.13584	0.256704	1.04366		0.506031	0.63474	0.0550879	1.08931	0.0976421	1.12181
SLC45A3	0.342473	0.567956	0.817631	0.291567	0.594789	0.476048	1.10237	0.262487	1.2763	0.116743	1.43933	0.117965		0.799231	0.391993	1.01495	0.134504	0.844658	0.434893
NUCKS1	-0.0813467	1.3912	-0.517625	0.671879	0.0930659	1.17904	-0.0855645	1.36819	-0.179437	1.28233	-0.141275	1.35307		0.0470794	1.1883	-0.161298	1.18318	-0.0750249	1.23226
RAB7L1	-0.325816	0.947827	-0.627326	0.426469	-0.441378	0.670432	-1.04892	0.332772	-1.03669	0.199433	-0.9147	0.456196		-0.788755	0.296914	-0.811385	0.138144	-0.393298	1.11426
SLC41A1	0.659066	0.259424	0.286224	1.03815	0.0206747	1.20845	1.12192	0.241345	1.04443	0.223305	1.14878	0.245448		0.779914	0.416144	0.752209	0.415506	0.607191	0.701068
CTSE	0.0634779	1.09845	0.26773	0.94677	-0.216788	1.02481	-0.0857309	1.34891	-0.160849	1.23397	-0.197074	1.29264		-0.163702	1.23546	-0.147973	1.12161	-0.135429	1.23006
SRGAP2	-0.584408	0.469254	-0.787868	0.224975	-0.247087	0.827809	-0.639111	0.750319	-0.225603	1.18015	-0.874966	0.465501		-0.235708	1.04818	0.0764038	1.1383	-0.658787	0.374469
IKBKE	-0.418786	0.542285	4.44931	0	1.26275	0.0323571	4.41814	0.000107692	0.031438	1.08966	4.03939	0.000175824		3.76712	0	-0.0221084	1.07022	2.927	0.00211111
LGTN	0.194631	1.05306	-0.366594	0.938705	-0.196126	1.10595	-0.180019	1.34027	-0.12839	1.32476	-0.170171	1.34937		-0.196434	1.23421	-0.176768	1.15274	-0.0930688	1.22053
DYRK3	-2.91673	0	-0.362937	0.714813	0.290643	0.884282	-2.76237	0.00014433	-2.4397	0.000103448	-3.47819	0		-1.41825	0.00267391	-1.21813	0.00181771	-2.17767	0
MAPKAPK2	0.0991369	1.18626	-0.0161276	1.19003	-0.25417	0.979104	0.329953	1.00824	-0.0577686	1.33413	0.178134	1.13637		0.289605	1.01564	-0.0534841	1.22995	0.110087	1.1209
IL20	-2.62415	0	0.0874935	1.11676	1.67454	0.00391852	-2.52879	0.000441558	-1.14805	0.1007	-0.380311	0.873955		-1.39713	0.00272531	-0.313965	0.0824873	0.538899	0.220554
FAIM3	0.464065	0.572003	0.12834	1.14269	0.568468	0.46694	0.909312	0.37603	1.04426	0.213272	1.31695	0.152515		0.68222	0.460451	0.734643	0.333828	0.828556	0.392864
FCAMR	0.205463	0.820866	-0.376235	0.871703	-0.497905	0.612339	0.0352872	1.15201	-0.132116	1.27194	-0.134451	1.30327		0.0159414	1.10677	-0.128649	1.07653	-0.110244	1.21704
PFKFB2	0.977692	0.0554161	-0.19069	1.10696	0.529896	0.408667	0.878358	0.401054	1.47073	0.0610244	1.76529	0.048606		0.486372	0.699145	0.943635	0.154913	1.17802	0.100947
C4BPA	0.650762	0.106609	-0.361638	0.627795	0.0985989	0.715659	0.0826996	1.03589	0.247856	0.86924	0.048953	1.0785		-0.134202	0.892638	-0.0553398	0.893035	-0.0336859	1.19977
CD55	0.641083	0.279487	0.134543	1.1321	-0.800882	0.150537	0.126254	1.14667	-0.310541	1.18079	-0.343246	1.21329		-0.179447	1.18717	-0.440849	0.313922	-0.297174	1.06123
CR2	0.553699	0.375824	-0.340614	0.915752	-0.281544	0.889723	0.212585	1.05561	0.202764	1.0284	0.544751	0.736999		0.0342068	1.15092	0.0133102	1.13739	0.440914	0.784068
CD46	0.624216	0.270884	0.247564	1.01657	-0.577975	0.355195	0.871404	0.395288	0.612291	0.606883	0.523596	0.73816		0.551891	0.608209	0.447567	0.789579	0.152672	1.10381
CAMK2N1	-0.155102	1.35817	0.770385	0.290782	-0.423614	0.664499	0.0918137	1.19993	-0.379457	1.09314	-0.559559	0.959009		0.0152235	1.17387	-0.232172	1.10072	-0.487649	0.611696
MUL1	0.118194	1.18216	0.337834	0.973492	0.151709	1.1479	0.181461	1.13379	0.0189623	1.22357	0.190503	1.14014		0.0664068	1.17764	-0.061193	1.23598	0.140397	1.11949
FAM43B	0.498244	0.327507	-0.250177	0.821653	-0.442056	0.428053	0.750294	0.499361	0.740671	0.436871	0.446955	0.783417		0.57922	0.549789	0.605575	0.460073	0.0742135	1.12055
CDA	0.0553748	0.885671	-0.668517	0.448659	-0.743578	0.225715	-0.948142	0.392741	-1.03944	0.175931	-0.86299	0.308114		-0.847022	0.154753	-0.92425	0.0531384	-0.366093	0.549683
PINK1	0.804634	0.127817	-0.198601	1.10142	-0.887309	0.0974424	0.675784	0.606182	0.447357	0.856054	0.28016	1.06146		0.360995	0.936553	0.261701	1.03715	-0.000625227	1.22526
CAMK1G	0.0856096	1.02211	-0.504056	0.582571	-0.00936432	0.926827	-0.465177	1.05063	-0.56744	0.754126	-0.465371	1.03752		-0.40812	0.892142	-0.603139	0.346679	-0.207217	1.18452
LAMB3	0.0602658	0.847594	2.55974	0.000549451	0.263045	1.0106	2.51363	0.006777	0.435816	0.889002	2.70531	0.00556693		2.00731	0.00517621	0.360129	0.966745	1.96795	0.00887755
DDOST	0.399183	0.665849	-0.205993	1.10688	-0.203875	1.07352	0.315956	1.00203	0.252094	1.0537	0.291939	1.05151		0.179937	1.10047	0.115678	1.15219	0.149926	1.12022
KIF17	0.160084	0.84929	-0.85075	0.204047	-0.765764	0.212668	-0.608694	0.776644	-0.666329	0.579506	-0.493131	0.871982		-0.519216	0.522825	-0.592785	0.312494	-0.174375	1.12757
C1orf74	-0.957826	0.109806	0.179869	1.12524	0.407606	0.715141	-1.26246	0.172498	-1.02995	0.210734	-1.03178	0.368139		-0.87714	0.228493	-0.687327	0.321155	-0.458681	0.914675
IRF6	-1.13452	0.0338087	0.00878388	1.19175	-0.55644	0.452123	-0.55669	0.971872	-1.0372	0.200109	-0.493477	1.04407		-0.0619837	1.28949	-0.436519	0.867534	-0.0950038	1.22074
C1orf107	-0.901267	0.144069	0.813397	0.24702	0.869248	0.134971	-0.452119	1.10275	-0.371417	1.09818	0.0800756	1.1743		-0.210327	1.1934	-0.140097	1.16073	0.28596	0.822544
C1orf133	0.90648	0.069952	0.7058	0.355121	-0.496563	0.455456	1.89043	0.0333967	0.708862	0.505158	1.16682	0.222266		1.36151	0.043056	0.405383	0.859306	0.516997	0.739657
SERTAD4	0.499777	0.409276	1.08256	0.0849649	0.0525477	1.2013	1.45529	0.0957005	0.635102	0.607287	0.562406	0.761613		1.03366	0.164784	0.406597	0.926229	0.0398072	1.12484
SH2D5	-0.590747	0.450363	1.00974	0.119713	0.984285	0.0772518	-0.044942	1.37011	-0.625439	0.682318	-0.102591	1.35815		0.0241829	1.04174	-0.551541	0.564257	0.0650039	1.10316
HP1BP3	-0.159526	1.33126	-0.374359	0.872322	-0.230994	1.00068	-0.399071	1.15187	-0.356627	1.12532	-0.457585	1.09498		-0.259087	1.21579	-0.243523	1.13356	-0.26866	1.21225
HHAT	-0.0697899	1.38231	-0.00475581	1.19044	-0.278284	0.893444	0.164152	1.13334	-0.210402	1.26871	-0.146882	1.35214		0.195577	1.05293	-0.127691	1.22952	-0.135319	1.22526
EIF4G3	-0.420948	0.776434	0.156646	0.947543	0.388203	0.780656	0.138803	1.14412	0.127721	1.13272	0.0810386	1.19217		0.293597	0.95368	0.239098	1.02044	0.0144076	1.13836
RCOR3	0.113064	1.17544	-0.0459712	1.18922	-0.0237827	1.21377	0.0341594	1.21814	1.65114	0.0717762	0.114979	1.17449		-0.00668659	1.27909	1.60613	0.0256159	-0.306346	0.957866
TRAF5	-1.30564	0.0135859	-0.281456	0.872627	-0.515712	0.403398	-1.94577	0.010741	-1.52143	0.0216008	-2.15589	0.00457567		-1.32178	0.0148718	-0.85352	0.118695	-1.28909	0.0121496
C1orf97	-0.406049	0.845762	0.113764	1.16391	-0.184802	1.07226	-0.578811	0.952231	-0.544226	0.847129	-0.433547	1.12459		-0.422496	1.04473	-0.331929	1.03581	-0.152787	1.22561
C1orf86	-0.174078	1.32352	0.453965	0.746615	0.30398	0.888614	-0.107397	1.36417	-0.109542	1.33256	-0.000287516	1.35449		-0.116357	1.28847	-0.0903795	1.23536	0.0539474	1.12615
SLC30A1	1.83776	9.46746e-05	0.0932212	1.16395	-0.0280434	1.21264	2.27971	0.0119246	2.10306	0.00779026	2.43439	0.00944337		1.45821	0.0447505	1.3043	0.0672958	1.3387	0.139409
NEK2	-1.74688	0.000289216	-0.258827	0.954798	-0.375507	0.648	-2.55638	0.000407895	-1.99818	0.00148276	-2.51095	0.00085		-1.74359	0.000293413	-1.16351	0.0118681	-1.37231	0.0157358
LPGAT1	0.488603	0.495961	0.486098	0.692641	-0.353205	0.801929	0.604208	0.673875	-0.0832628	1.33238	0.308782	1.02281		0.299301	0.998751	-0.230801	0.880499	0.178546	1.09672
INTS7	-1.2843	0.0127312	-0.0494899	1.17111	0.262128	0.952701	-1.49639	0.0733977	-1.22342	0.0928213	-1.40981	0.105035		-0.925229	0.181295	-0.710682	0.301195	-0.729856	0.431778
DTL	-1.5637	0.00263588	-0.82564	0.192226	2.04684	0.000367647	-3.02007	1.85185e-05	-1.00773	0.220661	-2.44281	0.000994975		-2.18115	0	-0.707393	0.104841	-1.43586	0.00280233
PPP2R5A	-0.146324	1.3461	-0.505756	0.663735	0.0895649	1.18342	-0.524445	1.02024	-0.142618	1.31758	-0.411326	1.16794		-0.365599	1.07767	-0.0953946	1.23553	-0.24456	1.21237
TMEM206	0.118761	1.09563	0.967181	0.134127	0.456321	0.619275	-0.0597736	1.37032	0.436083	0.826295	0.13725	1.14074		-0.293078	1.13738	0.298564	0.942591	0.0431729	1.12687
NENF	0.585542	0.372764	-0.0443976	1.18291	-0.00843851	1.21506	0.444224	0.848127	0.609014	0.622162	0.609912	0.685425		0.196374	1.08762	0.354422	0.965645	0.346603	0.991336
ATF3	4.03443	0	1.68178	0.00800943	0.849884	0.136611	5.16794	0	4.31073	5e-05	5.19798	0		3.08754	8.04598e-05	2.38632	0.000903846	2.82831	0.003625
BATF3	0.813227	0.0636278	-0.574566	0.405603	-0.730632	0.189151	1.6648	0.0619886	1.30936	0.0850766	1.86793	0.04255		1.41675	0.0343124	1.09056	0.0894978	1.12439	0.196162
NSL1	0.158109	0.946644	-0.285446	0.909553	-0.0260804	1.16775	-0.316659	1.22815	0.031229	1.16577	-0.546778	0.958706		-0.332311	1.01268	-0.0330537	1.23072	-0.475421	0.651034
TATDN3	-0.73434	0.199675	-0.394392	0.775267	-0.0511741	1.19949	-1.66418	0.0398172	-1.08245	0.160185	-1.57467	0.0511052		-1.26896	0.0172793	-0.751584	0.233974	-0.88801	0.240066
LQK1	0.0307734	1.22498	-0.487285	0.608977	-0.00731866	1.20397	-0.567523	0.952324	-0.0937331	1.33127	-0.492889	1.04076		-0.48962	0.749086	-0.105824	1.21311	-0.327575	1.09848
FLVCR1	0.100487	1.15825	0.173253	1.13063	0.293006	0.964987	0.0290034	1.21597	0.31364	0.983275	0.173587	1.12644		-0.0474447	1.29072	0.214738	1.0782	0.0879266	1.12493
VASH2	0.00746245	1.11482	0.726454	0.358252	0.245508	0.892093	1.45157	0.0990848	-0.0317087	1.33131	0.654499	0.66132		1.3121	0.051056	-0.0810062	1.1479	0.299534	0.914243
ANGEL2	0.0545391	1.16823	-0.0297731	1.17427	-0.161966	1.06226	0.0259877	1.20957	-0.0629311	1.33205	-0.064895	1.36399		0.00770928	1.19292	-0.0564233	1.22438	-0.0556591	1.23961
RPS6KC1	-0.626877	0.515173	0.252	1.06429	-0.0824872	1.18336	-0.316357	1.23891	-0.862583	0.368601	-0.328487	1.23798		-0.0893485	1.29105	-0.572858	0.463622	-0.0337523	1.20989
SMYD2	-0.477763	0.598188	-0.28599	0.881942	-0.443325	0.563421	-0.638945	0.857428	-0.915519	0.307285	-0.974547	0.397365		-0.376301	1.09527	-0.623374	0.34425	-0.585931	0.694887
PTPN14	-0.158559	1.26019	-0.108398	1.1178	-0.211085	0.950206	-0.00710219	1.36437	-0.327848	1.05049	-0.388847	1.05361		0.082592	1.15258	-0.2189	0.945588	-0.30511	0.897488
LOC643454	0.517305	0.390135	0.130607	1.12976	-0.202157	0.968407	0.446255	0.824314	0.498936	0.729819	0.507576	0.762382		0.195445	1.06372	0.310519	0.966384	0.271278	1.06231
CENPF	-1.86185	4.21687e-05	-0.384535	0.562646	-0.00450832	0.966713	-2.25837	0.00178008	-1.6135	0.0108681	-2.37823	0.00113744		-1.37171	0.00410909	-0.798094	0.0784885	-1.41026	0.00915564
ECE1	-0.123166	1.33685	0.935467	0.169813	0.467487	0.647522	2.07776	0.0192765	0.464524	0.830525	2.26083	0.0148113		1.95624	0.00414063	0.430755	0.801892	1.62526	0.0262831
KCTD3	-0.711219	0.355688	-0.886354	0.154225	0.153193	1.14435	-1.45965	0.0809032	-0.970034	0.261491	-1.57019	0.053914		-0.9823	0.0999265	-0.6876	0.308256	-0.962767	0.153131
ESRRG	-0.362391	0.598309	-0.264173	0.920155	-0.769863	0.199698	0.0820398	1.05524	-0.767519	0.461849	-0.662723	0.775238		0.290118	0.767177	-0.464623	0.554979	-0.491353	0.590459
GPATCH2	-0.593275	0.56224	-0.106331	1.16629	-0.21567	0.98387	-0.968477	0.415389	-0.602075	0.742499	-0.708209	0.733383		-0.688982	0.471027	-0.302079	1.02956	-0.315571	1.20702
SPATA17	-0.609307	0.464809	-1.05964	0.049193	-0.679532	0.225078	-1.47895	0.0759385	-0.679321	0.613691	-1.49304	0.0698549		-1.0137	0.0741651	-0.285337	1.08275	-0.953471	0.138029
NBPF3	-0.680335	0.326611	-0.510399	0.542831	0.0855809	1.07353	-0.423745	0.964687	-0.252676	1.13147	-0.222696	1.23463		-0.0303982	1.25662	0.0289239	1.11179	-0.0535903	1.23579
RRP15	-1.68677	0.0006	0.896092	0.190643	0.857051	0.150096	-1.26845	0.166636	-1.28966	0.069555	-0.901437	0.487462		-0.698507	0.358409	-0.712396	0.240472	-0.261908	1.21231
TGFB2	-2.01306	1.66667e-05	-0.201091	0.981242	-1.66124	0.000436364	-2.05816	0.00570058	-4.01518	0	-3.95576	0		-1.13974	0.0482209	-2.82298	0	-2.43742	0
RAP1GAP	0.0668495	1.1843	-0.873449	0.166262	-0.970155	0.054	-0.0415014	1.36779	-0.756631	0.4773	-0.526261	0.924592		0.0930237	1.15417	-0.603974	0.202856	-0.326728	0.961042
LYPLAL1	-0.585341	0.547751	-0.258156	1.04672	-0.00730372	1.21495	-1.31784	0.13722	-0.818266	0.42687	-0.958957	0.436592		-1.01335	0.0977568	-0.56081	0.591468	-0.424931	1.06402
USP48	-0.451719	0.877384	-0.0425987	1.18803	-1.81835e-05	1.21413	-0.532929	0.984211	-0.361065	1.12457	-0.506067	1.03867		-0.327315	1.1546	-0.163434	1.22343	-0.282569	1.21294
EPRS	-0.474689	0.767802	0.318552	0.952788	0.269985	0.942577	-0.664594	0.79373	-0.418318	1.01597	-0.363526	1.19574		-0.516646	0.850304	-0.261264	1.14885	-0.092798	1.21017
BPNT1	0.236147	0.845847	0.233045	1.03971	0.747598	0.237537	-0.173873	1.32779	0.64368	0.594275	0.000410506	1.22277		-0.320883	0.97702	0.400192	0.840479	-0.117041	1.1465
IARS2	0.185019	1.04347	-0.0342638	1.19316	0.127414	1.15613	-0.114062	1.36648	0.145039	1.15278	-0.143086	1.35319		-0.188583	1.24349	0.0402032	1.16671	-0.15083	1.23842
RAB3GAP2	-0.824443	0.221458	0.0353663	1.19328	0.013911	1.20938	-0.952819	0.431847	-0.771577	0.477171	-0.804047	0.617225		-0.598756	0.737101	-0.413492	0.910871	-0.372948	1.09236
RPLP0P5	0.0186228	1.27543	-0.187221	1.13915	-0.152431	1.15249	-0.192549	1.33605	-0.10448	1.33366	-0.311666	1.25607		-0.165592	1.28806	-0.0840462	1.23674	-0.237408	1.19348
MARK1	-0.468249	0.783496	0.60438	0.496062	0.0565977	1.17875	0.135068	1.14467	-0.488261	0.831917	-0.256842	1.27369		0.226606	0.935593	-0.294014	0.924679	-0.168544	1.09145
C1orf115	-0.548122	0.56233	-0.365306	0.86497	-0.782619	0.158087	-0.394416	1.14491	-1.16842	0.11167	-0.90411	0.457516		-0.0861177	1.29145	-0.781875	0.140544	-0.513401	0.702131
MOSC2	-0.278946	1.12937	-0.0656062	1.18978	0.0233704	1.21051	-0.348661	1.23339	-0.5528	0.841752	-0.639387	0.845627		-0.214321	1.26833	-0.435143	0.798607	-0.414022	1.00531
MOSC1	0.213961	0.897896	0.203433	1.09408	-0.270531	0.92684	0.327727	0.963827	-0.886809	0.343156	-0.310257	1.25742		0.195975	1.04711	-0.929693	0.0272601	-0.170486	1.07714
HSPG2	0.578854	0.31207	-0.167493	1.08161	-0.727121	0.232763	0.732407	0.505244	0.021939	1.16167	0.637144	0.620399		0.510563	0.638863	-0.0949746	1.00288	0.448558	0.789498
DUSP10	0.692294	0.166998	0.88054	0.225396	-0.829171	0.0977444	1.37211	0.136653	0.545876	0.6938	0.195167	1.0762		0.90413	0.24113	0.398467	0.80166	-0.284329	0.496652
HHIPL2	0.0325245	1.1977	-0.660606	0.353913	-0.557456	0.40656	0.057323	1.1973	-0.0647343	1.33116	-0.265045	1.24291		0.166957	1.0792	0.0255592	1.16593	-0.263192	1.09099
TAF1A	-1.4878	0.00236088	0.214926	1.09865	0.184653	1.0807	-1.62188	0.044506	-1.79951	0.00467	-1.3887	0.104672		-1.01126	0.114871	-1.18323	0.00888704	-0.533352	0.732883
MIA3	-0.199206	1.16775	-0.267494	0.94325	-0.297309	0.810508	-0.723669	0.658123	-0.440213	0.889285	-0.787874	0.581722		-0.586362	0.489234	-0.297316	0.840937	-0.496903	0.801278
AIDA	0.359271	0.602183	-0.212108	0.915828	-0.378142	0.626604	-0.0205707	1.37067	0.360054	0.91704	-0.253638	1.27802		-0.137981	1.20133	0.273775	0.965072	-0.338509	0.835199
C1orf58	-0.583223	0.498665	0.28883	1.00743	-0.00946739	1.20961	-0.472576	1.07916	-0.585291	0.775337	-0.742167	0.705512		-0.271572	1.19497	-0.328356	1.0229	-0.4777	0.834509
DISP1	-0.671165	0.420247	-0.304472	1.00029	-0.591724	0.371104	-0.524035	1.00144	-0.700869	0.569068	-0.5448	0.978022		-0.173312	1.28868	-0.296286	1.06976	-0.238574	1.22728
TLR5	1.28455	0.00923544	-0.477953	0.330521	0.248618	0.82872	2.05756	0.0252506	3.08547	0.000422222	3.43319	0.000992593		1.58519	0.0232105	2.47687	9.30233e-05	2.14744	0.00531858
SUSD4	0.173636	1.02729	0.168207	1.13015	1.34065	0.013398	1.8351	0.0362817	1.2447	0.121162	2.2804	0.0139391		1.7276	0.00778409	0.917359	0.140375	1.51045	0.0363306
HSPC157	-0.272268	1.14961	-0.430631	0.591279	-0.417804	0.627275	-0.488159	1.06011	-0.571116	0.742033	-0.480363	1.05882		-0.288299	1.19377	-0.37366	0.743537	-0.215545	1.23225
CAPN8	0.327727	0.858877	0.273255	0.974213	1.05231	0.0526163	0.336867	0.961241	1.47018	0.0596555	1.48901	0.0968845		0.142251	1.08948	1.12949	0.0608015	1.03725	0.140054
SKI	0.675809	0.118207	0.320032	0.652196	0.626849	0.428808	1.89956	0.0332215	1.59047	0.0441034	1.60484	0.0803279		1.54388	0.0289374	1.17727	0.0873493	0.732332	0.678832
CAPN2	-0.0447445	1.39289	-0.213675	1.0894	-0.217708	1.00044	-0.371886	1.18051	-0.00712693	1.34416	-0.115262	1.35624		-0.312246	1.13178	0.053269	1.16694	-0.020509	1.1823
TP53BP2	0.506392	0.417594	0.564389	0.587063	0.235244	1.01166	1.00386	0.31672	1.00631	0.244127	0.677815	0.627441		0.67649	0.53814	0.740657	0.416286	0.175273	1.12422
CDC42	0.215234	1.01044	0.208151	1.08864	-0.12497	1.14189	0.236538	1.07279	0.0921962	1.16511	0.300231	1.02666		0.103344	1.1698	0.0214631	1.16752	0.218048	1.0773
FBXO28	0.00532839	1.24993	0.326643	0.966935	0.187316	1.07681	-0.00557924	1.37345	0.169514	1.11954	0.210669	1.10729		-0.069156	1.29255	0.132061	1.1267	0.169685	1.09964
DEGS1	0.479153	0.494101	-0.48462	0.591969	0.306722	0.886588	-0.702234	0.779412	0.285744	1.01096	-0.394443	1.18067		-0.820997	0.119845	0.0186037	1.16695	-0.290321	1.05236
NVL	-0.675766	0.410064	-0.231333	1.09343	-0.0791929	1.19285	-1.00845	0.37442	-0.869557	0.364413	-0.900039	0.510249		-0.66943	0.617747	-0.559061	0.619551	-0.430537	1.06107
WNT4	1.4904	0.00113978	2.58357	0.00041573	0.0161609	1.2087	2.77423	0.00365766	1.64399	0.0340367	2.86332	0.0036381		1.63776	0.0239561	0.988907	0.196217	1.75877	0.030026
CNIH4	0.343657	0.778573	0.176173	1.13411	0.0503218	1.20149	0.398866	0.901262	0.377462	0.909919	0.520453	0.776877		0.215484	1.07964	0.217677	1.1033	0.326371	1.00701
WDR26	-0.0949699	1.39191	0.075214	1.18884	-0.306509	0.895103	0.00805766	1.23731	0.00507164	1.23538	-0.0998546	1.36466		0.0355044	1.19682	0.104091	1.16509	-0.103137	1.2393
CNIH3	-0.657989	0.304785	0.0714642	1.1428	-0.230745	0.785708	-1.39746	0.102521	-0.629252	0.641231	-1.31901	0.124123		-1.12299	0.0344833	-0.298117	0.867779	-0.81233	0.237708
DNAH14	-0.520412	0.468439	0.298067	0.959964	0.715235	0.221189	-1.09177	0.297098	-0.533923	0.854717	-0.503594	1.03614		-0.919977	0.175955	-0.440349	0.785121	-0.0971714	1.23392
LBR	-0.6233	0.431027	0.355052	0.951742	0.28651	0.947113	-0.417583	1.13417	-0.432049	0.992733	-0.331533	1.22533		-0.211461	1.25642	-0.213076	1.18286	-0.119125	1.22254
ENAH	0.188985	0.931407	0.69201	0.40719	0.323426	0.937412	0.782252	0.516175	0.579498	0.707074	0.613854	0.70776		0.569819	0.666641	0.436175	0.89813	0.273416	1.09545
SRP9	0.0168753	1.21027	-0.154216	1.0845	-0.186097	0.987654	-0.0717276	1.36702	-0.0122869	1.3396	-0.0821901	1.35705		-0.050195	1.28728	0.0152233	1.1677	-0.0611864	1.23584
EPHX1	2.23054	0	0.225978	1.09541	0.169577	1.13178	3.02002	0.00192818	2.40573	0.0032598	2.9554	0.00292424		2.00179	0.006375	1.39807	0.0590256	1.59896	0.0792232
TMEM63A	-0.27689	1.1279	0.177562	1.1218	0.144505	1.13572	0.213519	1.10159	-0.208458	1.25335	0.0949825	1.18349		0.301365	0.944981	-0.114414	1.23157	0.0937175	1.11856
PYCR2	0.832528	0.118911	0.0941602	1.15411	0.416866	0.746077	0.867574	0.423463	1.02657	0.222966	1.14074	0.228324		0.485688	0.790374	0.584177	0.641534	0.667207	0.643745
C1orf55	0.838064	0.10658	0.592749	0.551379	0.0664629	1.19707	1.15263	0.212473	1.12775	0.170253	0.85921	0.434423		0.674838	0.51451	0.748632	0.393451	0.289115	1.09836
H3F3A	0.196517	1.06779	-0.0302053	1.19031	0.0273511	1.21137	0.189507	1.11863	0.258319	1.05352	0.186413	1.13136		0.109195	1.17494	0.167215	1.13496	0.0744567	1.14086
ACBD3	-0.300997	1.15695	0.188066	1.13061	-0.509115	0.480243	0.163986	1.13333	-0.348282	1.12665	-0.140395	1.35382		0.26041	0.97221	-0.121137	1.22311	-0.0943211	1.2399
LIN9	0.476162	0.482927	0.646792	0.462566	0.514262	0.541919	1.01946	0.311364	0.627001	0.611088	0.826978	0.467404		0.689862	0.485001	0.322256	1.00199	0.415364	0.96984
PARP1	-0.325539	1.06253	0.294012	1.04446	0.380064	0.841628	-0.0634022	1.36717	0.183819	1.12697	0.163265	1.15119		0.0238936	1.17936	0.25498	1.00264	0.133161	1.11967
ITPKB	-0.275187	1.11651	-0.88744	0.162692	-0.417097	0.630725	-1.44124	0.078177	-0.327646	1.05583	-1.39654	0.0875247		-1.15445	0.0198902	-0.129046	1.17782	-0.954323	0.0926491
PSEN2	0.0215191	1.25171	-0.00592153	1.19099	0.0494971	1.20098	0.238955	1.07356	0.122603	1.14319	0.364566	0.961047		0.230651	1.04502	0.103907	1.13709	0.274176	1.02952
CABC1	1.2212	0.00878325	-0.152843	1.15503	0.555379	0.478326	0.911355	0.393078	1.54348	0.0441394	1.40675	0.119056		0.405738	0.826754	0.905072	0.244568	0.793045	0.436559
CDC42BPA	-0.313879	1.09963	-0.577101	0.555296	-0.072921	1.16954	-0.685262	0.758238	-0.45041	0.933827	-0.791886	0.580202		-0.439734	0.761619	-0.299415	0.86759	-0.507968	0.772526
ZNF678	-0.948351	0.108041	0.307282	0.973768	0.227578	0.990199	-0.755401	0.678971	-0.48211	0.912929	-0.719312	0.71698		-0.398113	0.990094	-0.109877	1.21179	-0.409934	0.909999
JMJD4	-0.520274	0.562595	1.40298	0.0257138	0.715268	0.284161	0.116924	1.14797	-0.339651	1.12267	0.402606	0.928273		0.0814843	0.936908	-0.246144	1.14848	0.458287	0.678675
SNAP47	-0.890204	0.15655	-0.142032	1.16438	-0.354219	0.810894	-1.19552	0.217634	-1.16872	0.119271	-1.13277	0.257806		-0.779426	0.387593	-0.712843	0.313963	-0.541711	0.857975
WNT9A	0.131102	0.957317	-0.731141	0.286984	-0.42725	0.488351	0.697531	0.566769	0.270342	0.990922	0.487756	0.80199		0.777263	0.308224	0.293094	0.934742	0.245788	1.04922
WNT3A	-0.658177	0.3083	-0.510686	0.432771	-1.41863	0.0020367	1.98072	0.026139	-0.285753	0.993606	2.3793	0.0117395		2.36443	0.000532787	0.268192	0.958002	1.95555	0.00773529
ARF1	0.158723	1.13591	-0.148206	1.14112	-0.172657	1.08487	0.143694	1.16557	0.0470626	1.20384	0.0868144	1.1885		0.102041	1.17158	0.00999446	1.16683	0.0391253	1.13805
C1orf35	0.0319701	1.26527	-0.184008	1.12177	0.31619	0.946706	-0.214544	1.32469	0.0676458	1.20052	-0.151517	1.35235		-0.19403	1.25666	-0.00562677	1.22928	-0.114793	1.23555
MRPL55	0.111804	1.22193	0.049294	1.19121	0.00734933	1.21068	0.089468	1.19747	0.0793347	1.19356	0.00652387	1.23291		0.031311	1.19417	0.0290424	1.16908	-0.0356768	1.21787
GUK1	0.208549	1.06179	-0.0169318	1.19152	-0.116675	1.16691	0.284403	1.03621	0.194463	1.11107	0.159408	1.15069		0.196337	1.08871	0.1251	1.15127	0.0396918	1.13838
GJC2	0.255213	0.850782	-0.664343	0.428405	-0.663073	0.341045	0.316478	0.974788	-0.203223	1.24737	0.0869597	1.16555		0.329387	0.852194	-0.190552	1.07485	0.0586458	1.12315
C1orf69	-0.1734	1.30329	-0.170347	1.1282	-0.155376	1.11835	-0.510819	1.03804	-0.407565	1.06624	-0.396981	1.16607		-0.403016	1.04021	-0.30257	1.05084	-0.167385	1.23395
OBSCN	-0.374195	0.887567	-0.684303	0.436948	-0.0846694	1.18229	-0.665265	0.802361	-0.251778	1.22954	-0.634514	0.853926		-0.373248	1.07028	-0.0721929	1.23196	-0.405254	1.00519
ZBTB40	-0.660085	0.431114	-0.0293527	1.1815	0.382352	0.813533	-0.817643	0.570745	-0.391742	1.02808	-0.877473	0.501759		-0.523352	0.716437	-0.174646	1.13801	-0.575127	0.663028
TRIM11	-0.0129098	1.39929	-0.0946288	1.16241	0.00357232	1.21074	0.402838	0.93158	0.261284	1.05668	0.34089	1.01152		0.426229	0.830025	0.266262	1.06906	0.17486	1.11969
HIST3H3	0.204299	1.03343	0.0536187	1.18456	-0.120015	1.14315	0.373175	0.942013	0.103934	1.16575	0.30883	1.0148		0.273741	1.01252	0.0370556	1.16643	0.189553	1.09891
HIST3H2A	0.611729	0.34896	-0.0753584	1.1899	-0.376105	0.788148	0.651741	0.629926	0.456048	0.831714	0.572965	0.735305		0.39824	0.887688	0.258936	1.07096	0.296017	1.06566
HIST3H2BB	0.264304	0.958781	-0.301715	1.0228	-0.330131	0.900209	-0.207666	1.32693	0.0451593	1.20061	-0.279933	1.25749		-0.266727	1.14402	-0.00857424	1.23145	-0.239306	1.17667
RNF187	0.22904	1.02457	0.0301207	1.19245	0.154561	1.15453	0.0488123	1.22314	0.221157	1.10903	0.0594113	1.2239		-0.0570403	1.29308	0.0919723	1.16676	-0.00808111	1.20971
DUSP5P	0.74736	0.204366	-0.928188	0.113679	-0.144302	1.16849	1.62733	0.061933	1.25197	0.106412	1.7305	0.0488153		1.4744	0.0269976	0.952056	0.14224	1.01067	0.278617
RHOU	-0.165278	1.30704	0.127214	1.13904	-0.199173	0.983991	0.1745	1.09452	-0.0573457	1.33394	0.961926	0.356449		0.222956	0.980877	0.0523084	1.15123	0.932638	0.140076
RAB4A	0.0644566	1.22201	-0.35715	0.901875	-0.642186	0.293772	-0.370589	1.20625	-0.360886	1.133	-0.338856	1.23771		-0.331823	1.10866	-0.268676	0.984249	-0.155987	1.236
SPHAR	0.185285	0.926967	-0.28778	0.868078	-0.335014	0.643869	-0.074444	1.35703	-0.114477	1.29682	-0.0399798	1.3611		-0.101547	1.28327	-0.132724	1.14624	0.00725057	1.1257
C1orf96	0.798283	0.1318	0.178995	1.10234	0.486328	0.586469	0.897623	0.394009	0.49673	0.716776	0.946142	0.36297		0.514813	0.755416	0.0562953	1.1254	0.597553	0.729573
ACTA1	4.44019	0	0.0579545	1.12723	-0.0594404	1.14143	5.22639	0	4.96219	0	4.79676	2.08333e-05		3.27294	5e-05	3.03075	0	2.24962	0.036856
NUP133	0.111775	1.15388	-0.131747	1.15509	-0.127188	1.08985	0.0991113	1.17803	0.226512	1.07866	0.216452	1.09191		0.0749122	1.17727	0.201458	1.10456	0.135046	1.12091
ABCB10	0.124166	1.0966	0.238481	1.09356	0.555442	0.475661	0.27158	1.04992	0.302402	0.998629	1.22369	0.257829		0.172542	1.10165	0.143933	1.11612	1.08019	0.193041
TAF5L	0.263463	0.537111	-0.10382	0.871641	0.504895	0.653684	0.512272	0.816651	-0.0199235	1.19464	0.536551	0.811688		0.416473	0.920456	-0.229857	0.611454	0.413464	0.928475
URB2	-1.38653	0.00605579	0.883565	0.210651	0.921259	0.123166	-0.845338	0.561522	-0.747069	0.481844	-0.380963	1.16247		-0.4044	0.834776	-0.313198	0.820841	0.0171393	1.02349
GALNT2	0.297047	0.827728	-0.00577496	1.19416	-0.0725233	1.17957	0.470096	0.849594	0.362905	0.943756	0.468501	0.858504		0.341221	0.955604	0.246545	1.06982	0.260251	1.06675
PGBD5	1.26933	0.00853218	0.933852	0.176236	1.29126	0.0174118	2.26791	0.0145604	2.08445	0.00903497	2.58335	0.00739146		1.53748	0.0330554	1.28701	0.0522145	1.49526	0.0711379
COG2	-0.968096	0.101343	0.14455	1.15174	0.0619313	1.19395	-1.32831	0.138302	-1.0581	0.184326	-1.17437	0.224024		-0.93187	0.187387	-0.646167	0.4314	-0.577768	0.840027
CAPN9	-0.372566	0.960688	-1.07227	0.0581994	-0.58623	0.369771	-1.00688	0.367847	-0.787327	0.444589	-1.32609	0.102503		-0.642829	0.474955	-0.514411	0.553621	-0.877543	0.158084
C1orf198	0.0730682	1.21107	0.18968	1.12087	0.0692537	1.2018	0.39507	0.931074	0.359225	0.961603	0.466896	0.866005		0.327538	0.948544	0.314273	0.988421	0.278322	1.06387
TTC13	1.4587	0.00178878	0.931232	0.168742	0.445212	0.597105	1.86716	0.0335535	2.00905	0.0110742	2.01868	0.0251454		1.05437	0.196899	1.28739	0.0564677	1.04963	0.332794
ARV1	0.605751	0.293879	-0.303984	0.93336	0.110168	1.14697	0.204512	1.08557	0.366355	0.909761	0.260363	1.05413		-0.00350678	1.29001	0.0806829	1.16474	0.117646	1.12471
FAM89A	1.30464	0.00453889	0.998311	0.126318	0.825092	0.162298	1.97924	0.0266916	1.72407	0.0282981	2.26971	0.0142316		1.22127	0.0945202	0.998589	0.167756	1.34388	0.102104
FLJ30430	0.208851	0.884259	-0.239945	1.05033	-0.47144	0.584028	0.146042	1.11544	0.0908709	1.15235	-0.117265	1.349		0.0996596	1.08	0.0878937	1.07024	-0.176493	1.18144
C1orf131	-0.595354	0.570355	0.337701	0.966563	0.323339	0.874385	-0.56489	0.958389	-0.325577	1.16679	-0.307307	1.248		-0.367742	1.12484	-0.125736	1.23034	-0.0846902	1.23248
GNPAT	-0.0663202	1.39197	-0.265277	1.00501	-0.0587408	1.19911	-0.715781	0.755462	-0.164551	1.3026	-0.574954	0.942618		-0.637026	0.507856	-0.124522	1.22942	-0.354871	1.08714
EXOC8	-0.967538	0.121036	0.0371898	1.19285	-0.206111	0.990094	-0.885776	0.511727	-0.763792	0.484634	-0.815727	0.604935		-0.469452	0.907737	-0.301849	1.04346	-0.403335	1.08056
C1orf124	0.522879	0.436025	0.0958339	1.16546	-0.241429	0.975666	0.737175	0.526436	0.642506	0.590674	0.546307	0.753527		0.490447	0.72965	0.459015	0.811618	0.201387	1.11806
EGLN1	0.501159	0.52821	-0.00217806	1.18976	-0.143383	1.15643	-0.0805308	1.36951	0.455012	0.85168	0.0434305	1.22595		-0.29938	1.01244	0.262639	1.08432	-0.0501898	1.23836
TSNAX	0.253387	0.766741	0.011431	1.16795	-0.305207	0.775994	0.133014	1.10135	0.0294448	1.16507	0.111724	1.13628		0.0200141	1.16961	-0.0241857	1.22506	0.0711095	1.12163
DISC1	-1.38469	0.00729941	-0.173416	1.10438	-0.737316	0.19166	-1.62142	0.0437426	-1.10478	0.141252	-1.76025	0.0228262		-0.983106	0.0939322	-0.360727	0.765225	-1.0787	0.0739706
EPHB2	0.583878	0.373404	0.433985	0.84475	0.196488	1.10946	0.70181	0.594102	1.1032	0.188992	0.666297	0.648486		0.364992	0.936291	0.810908	0.311879	0.215046	1.09871
SIPA1L2	0.413274	0.581324	-0.379561	0.86827	0.0364264	1.20157	0.391372	0.951308	0.62686	0.637163	0.163898	1.15343		0.281732	1.02714	0.439223	0.878934	-0.0906596	1.14011
KIAA1383	-0.545223	0.680331	0.155669	1.13778	0.00841376	1.21158	-0.366578	1.15186	-0.166794	1.29508	-0.234977	1.30701		-0.157231	1.20976	0.0701636	1.14007	-0.101634	1.23224
C1orf57	0.426834	0.602501	-0.0974316	1.16898	-0.0198279	1.20989	-0.0439296	1.3729	0.0945804	1.17347	0.164928	1.12		-0.212401	1.2027	-0.0884418	1.2076	0.152265	1.08631
PCNXL2	-0.388225	0.866612	-0.0934718	1.0878	0.088531	1.16196	0.180312	1.11571	0.162138	1.1354	0.179195	1.13666		0.367686	0.853318	0.315387	0.946193	0.0935826	1.12471
RER1	0.173458	1.09375	-0.00267567	1.19206	-0.0511115	1.21051	0.144161	1.14509	0.264171	1.03829	0.240231	1.0815		0.0687747	1.17748	0.197867	1.09241	0.138148	1.1224
KIAA1804	1.78792	0.000197861	1.01934	0.157211	1.35288	0.0182933	2.18863	0.0176244	2.16572	0.008	2.55693	0.0079576		1.21529	0.129186	1.12984	0.134313	1.46835	0.0875043
PEX10	0.330073	0.836721	0.250962	1.0585	0.251654	0.999423	0.207385	1.10758	0.162071	1.11889	0.285698	1.05832		0.0159226	1.19801	-0.0295206	1.23699	0.193334	1.09991
KCNK1	-0.300747	1.16907	-0.0404911	1.18903	0.269756	0.997262	-0.435939	1.12262	-0.170933	1.3061	-0.382776	1.20079		-0.29677	1.20126	-0.0899356	1.23517	-0.231058	1.22222
KDM1A	0.136029	1.12499	0.163578	1.12609	0.0809855	1.17969	0.223144	1.08841	0.343504	0.958379	0.255277	1.08111		0.13296	1.11674	0.268806	1.00261	0.113615	1.12161
LUZP1	0.758378	0.134652	0.500789	0.715756	0.236319	1.0235	1.06627	0.269909	1.01967	0.235346	1.20098	0.202685		0.640582	0.599959	0.64357	0.599393	0.67949	0.618547
C1orf31	-0.0864962	1.37935	0.0857899	1.17532	0.149241	1.12361	-0.350536	1.22287	-0.205646	1.2768	-0.12859	1.35417		-0.328779	1.15497	-0.195787	1.19393	0.0104553	1.12219
TARBP1	-0.321611	1.12245	0.0469943	1.19182	0.0352844	1.20842	-0.568476	0.943058	-0.386891	1.06036	-0.27163	1.29329		-0.436582	0.970452	-0.252802	1.0914	-0.032788	1.16494
IRF2BP2	-0.613925	0.508521	0.914208	0.193328	-0.116457	1.08232	0.219551	1.10755	-0.236082	1.21199	0.0915553	1.19463		0.31673	0.818497	0.0543458	1.14214	0.0956879	1.12116
TOMM20	0.00048281	1.28486	0.153573	1.13311	-0.101577	1.1804	-0.464359	1.10207	-0.319792	1.1759	-0.493868	1.0547		-0.493365	0.850926	-0.300957	1.00759	-0.29783	1.18851
RBM34	-0.403493	0.917902	-0.074351	1.1798	-0.0753817	1.1899	-0.670255	0.825694	-0.538484	0.859092	-0.533382	1.01005		-0.479786	0.949285	-0.347822	1.02947	-0.231197	1.23695
ARID4B	-0.44956	0.890477	0.00509224	1.1886	-0.261657	0.924059	0.171463	1.1423	-0.122441	1.31342	-0.0619426	1.36539		0.367191	0.874833	0.123302	1.12746	-0.0741981	1.23906
GGPS1	-0.974837	0.0952754	-0.637559	0.453336	-0.335539	0.86216	-1.60191	0.0499533	-0.971591	0.258694	-1.50105	0.0695629		-1.05587	0.0895926	-0.482186	0.793509	-0.857676	0.296143
TBCE	-0.867628	0.143113	0.00992138	1.1924	0.066475	1.18333	-1.27867	0.159891	-1.06599	0.180682	-1.20302	0.206486		-0.900939	0.23616	-0.698871	0.354724	-0.616851	0.679382
B3GALNT2	0.515138	0.440227	0.699875	0.386716	0.868403	0.136627	0.490792	0.795562	0.822943	0.396754	0.953573	0.356609		0.134192	1.13617	0.434745	0.810879	0.62514	0.618454
GNG4	0.137184	1.07741	0.71981	0.383333	0.534233	0.545575	1.63377	0.0644565	0.458124	0.840411	2.27396	0.0140386		1.43878	0.0284588	0.297937	0.972168	1.75099	0.0109156
LYST	0.306727	0.585136	0.245338	1.07096	-0.574261	0.311215	0.894978	0.415886	0.697596	0.548991	0.806962	0.504881		0.714784	0.483365	0.671077	0.565677	0.408819	0.958135
HNRNPR	-0.732055	0.28853	0.132451	1.16118	0.0441918	1.20114	-0.669025	0.822621	-0.729878	0.539339	-0.799533	0.632047		-0.373585	1.10733	-0.41789	0.903526	-0.449807	0.986424
GPR137B	-0.24325	1.16954	-0.403677	0.788791	-0.471561	0.586491	-0.186912	1.32923	-0.580694	0.769814	-0.563088	0.936688		-0.00480077	1.27951	-0.385854	0.804563	-0.371187	1.02389
ERO1LB	2.41673	0	1.13022	0.0911213	-0.832197	0.0747935	3.00247	0.00248187	2.45753	0.00342512	2.66083	0.00659559		1.73324	0.0204132	1.55625	0.03525	1.29583	0.274833
EDARADD	0.202705	1.04868	0.156605	1.13284	-0.0275544	1.21209	0.0616006	1.21231	0.0382151	1.20767	-0.00353249	1.35821		-0.0564464	1.29096	-0.0453019	1.23781	-0.0284864	1.21862
LGALS8	-0.274216	1.12939	-0.284254	1.01129	-0.640183	0.304452	-0.792898	0.646237	-0.933769	0.291509	-0.71885	0.748683		-0.619631	0.593372	-0.693765	0.205972	-0.287183	1.20948
HEATR1	-0.928694	0.117165	0.584932	0.576695	0.761012	0.22399	-0.851273	0.566273	-0.67393	0.629603	-0.501381	1.04403		-0.554644	0.769516	-0.410316	0.847928	-0.12008	1.22098
ZNF436	-0.0661929	1.39611	-0.0583108	1.17713	-0.439752	0.569275	0.442887	0.859237	-0.170952	1.29251	0.275889	1.05127		0.48278	0.708674	-0.0595392	1.23172	0.207905	1.07045
C1orf213	0.540131	0.409406	-0.968154	0.10449	-0.5552	0.398196	-0.0364848	1.36529	0.246273	1.06101	-0.175648	1.34096		-0.091263	1.0999	0.114065	1.12952	-0.228095	1.06119
MTR	-0.59214	0.498881	-0.0641267	1.16171	0.394564	0.808992	-0.318728	1.2167	-0.179528	1.25995	-0.249613	1.26962		-0.0476434	1.29305	0.00555265	1.13971	-0.125049	1.23347
TCEA3	0.866173	0.0994	-1.53668	0.00396591	-0.609253	0.36761	-0.266119	1.27215	0.632986	0.621959	-0.0158949	1.35647		-0.356941	0.385677	0.36827	0.936562	-0.107612	1.19938
ASAP3	-0.0169153	1.40044	-0.350659	0.934447	-0.632123	0.320813	0.27757	1.06431	-0.0582362	1.33164	-0.0288836	1.36536		0.350719	0.932827	0.0676873	1.1677	-0.0837171	1.23538
LOC100130331	-0.288065	1.12772	0.117281	1.15913	0.0321489	1.20307	-0.586947	0.922395	-0.511962	0.877498	-0.685074	0.728488		-0.482908	0.895184	-0.391961	0.876986	-0.410347	1.03559
E2F2	-0.747289	0.201893	-0.708718	0.305543	1.16754	0.0366074	-0.803735	0.582707	-0.805573	0.397801	-1.01153	0.327271		-0.343911	1.1307	-0.697549	0.329999	-0.609206	0.652349
ID3	-1.26722	0.0136808	0.48951	0.666635	-1.43598	0.00180392	-1.20513	0.195215	-1.40294	0.0379592	-1.4936	0.0652729		-0.742501	0.434554	-0.579284	0.49973	-0.841581	0.327226
RPS7P5	0.0935907	1.23051	-0.0601366	1.19017	-0.114132	1.15255	0.147132	1.15114	0.0982722	1.18095	-0.108475	1.35943		0.117461	1.15412	0.078726	1.15688	-0.169826	1.17819
RPL11	0.123148	1.20569	-0.168432	1.16235	-0.0576993	1.21223	0.0175337	1.22931	0.0871765	1.19183	0.0813286	1.20888		-0.00476222	1.27282	0.0441181	1.16606	0.055151	1.13918
TCEB3	0.364436	0.744896	0.509523	0.692391	0.376361	0.815167	0.725421	0.555047	0.550435	0.733301	0.584448	0.735854		0.470445	0.790469	0.320426	1.01263	0.265484	1.09465
C1orf128	0.545857	0.356582	-0.0511638	1.1506	0.145125	1.09712	0.583865	0.68478	0.544572	0.712718	0.415513	0.896166		0.354646	0.868831	0.278549	0.994255	0.133404	1.13021
LYPLA2	0.490443	0.482232	0.300298	0.994589	-0.240741	0.919299	0.600859	0.69073	0.433495	0.856597	0.497201	0.817532		0.329985	0.933983	0.264066	1.01196	0.238612	1.07624
GALE	0.650329	0.25233	0.285948	1.03125	0.676421	0.310395	0.695576	0.575076	0.716163	0.504706	0.884465	0.41658		0.357442	0.940736	0.304816	1.01296	0.531531	0.761469
HMGCL	0.862644	0.0960968	-0.598253	0.508889	-0.576775	0.420944	0.423925	0.893721	0.620588	0.619063	0.416577	0.921932		0.15869	1.08438	0.351326	0.956317	0.155448	1.12064
FH	0.310367	0.895931	0.225796	1.09239	0.219861	1.05508	0.55674	0.739762	0.197011	1.11516	0.487636	0.844204		0.378618	0.907699	0.0200018	1.1696	0.299198	1.02915
FUCA1	0.938953	0.056417	-0.285068	1.00083	-0.400613	0.73485	0.936597	0.351821	0.808346	0.399101	0.920093	0.377261		0.579255	0.600379	0.472669	0.778299	0.483858	0.902475
KMO	0.398589	0.699786	1.69033	0.00850926	-0.280426	0.980518	1.43657	0.0990878	0.231071	1.0786	0.997194	0.312635		0.945256	0.186451	0.109268	1.12415	0.580283	0.639107
OPN3	0.183149	0.976484	1.21723	0.0591816	0.736808	0.207104	1.0859	0.260659	0.599695	0.647975	1.7444	0.0507564		0.777545	0.309802	0.381416	0.795564	1.323	0.0423792
CHML	-0.373283	1.00214	0.116469	1.15465	0.874712	0.124649	-0.693976	0.780686	-0.275655	1.22121	-0.0739052	1.36595		-0.552502	0.763204	-0.276352	1.06123	0.168502	0.951371
CNR2	0.355507	0.529897	-0.333244	0.824556	-0.109232	1.05644	0.634201	0.636404	0.231378	1.04058	0.287447	1.0466		0.54115	0.506606	0.0963245	1.01002	0.0710519	1.12068
EXO1	-1.2179	0.0224233	-0.592135	0.522428	1.13463	0.0329683	-1.8079	0.0193358	-1.49036	0.0267687	-1.63639	0.0410666		-1.16404	0.0436646	-1.17027	0.0124418	-0.811828	0.442737
PNRC2	-0.800684	0.227432	-0.240973	1.04661	-0.536349	0.434036	-0.578811	0.942904	-1.09429	0.158923	-0.81493	0.611755		-0.183329	1.27684	-0.643427	0.369405	-0.396654	0.990735
SFRS13A	-1.062	0.0512485	0.160326	1.13038	0.581032	0.439256	-1.32664	0.13973	-0.994569	0.23203	-1.11828	0.270933		-0.892074	0.252957	-0.638885	0.466233	-0.537978	0.906328
SDCCAG8	-0.162798	1.34166	0.0749867	1.18725	0.0255438	1.20422	-0.496638	1.04432	-0.199614	1.28778	-0.48512	1.0623		-0.439474	0.919677	-0.133179	1.21518	-0.311057	1.16544
PLCH2	0.288282	0.893058	-0.223321	1.09673	-0.294678	0.946713	0.167161	1.12468	0.0505239	1.18702	0.0575746	1.20129		0.0829106	1.15884	-0.0203475	1.23806	0.0031533	1.13851
PANK4	-0.35019	1.08451	0.338981	0.971721	0.289685	0.957109	-0.34674	1.23323	-0.318861	1.18752	-0.364042	1.19627		-0.257091	1.23368	-0.219969	1.18239	-0.197642	1.2397
ADSS	-0.371263	0.98292	-0.249432	1.08932	-0.153121	1.14754	-0.894764	0.507633	-0.937718	0.291742	-0.861266	0.546782		-0.685568	0.496205	-0.74658	0.195343	-0.403146	1.09785
IL28RA	-2.56725	0	-0.125447	1.01304	-0.316627	0.699234	-3.40249	0	-4.06196	0	-3.05822	2.89855e-05		-2.2558	0	-2.87942	0	-1.19211	0.0238305
PPPDE1	0.528568	0.443841	-0.0623252	1.18704	0.120916	1.16219	-0.074137	1.37061	0.25037	1.06107	0.00834207	1.23304		-0.2937	1.02787	-0.0035505	1.2314	-0.0357162	1.22487
FAM36A	-0.0343613	1.40009	-0.282903	0.999468	0.315991	0.901256	-0.288468	1.28848	0.0184303	1.22313	0.0273134	1.22403		-0.220391	1.25635	-0.0257848	1.22403	0.0948229	1.11533
HNRNPU	-0.420675	0.826462	0.099739	1.1516	0.267549	1.00173	0.209496	1.10658	0.106433	1.16397	0.0313216	1.21939		0.37484	0.867231	0.240312	1.02577	-0.0476605	1.23817
EFCAB2	0.218613	0.952252	-0.433521	0.669027	-0.146447	1.08245	-0.157898	1.34596	0.0288861	1.19083	-0.087905	1.36093		-0.172256	1.22817	-0.0392984	1.2279	-0.055652	1.2211
SMYD3	-0.324295	1.0453	-0.337699	0.8957	-0.559687	0.427816	-0.602454	0.922537	-0.670134	0.64894	-0.977718	0.383453		-0.397256	1.05679	-0.423314	0.764751	-0.659571	0.499326
TFB2M	-0.620315	0.468081	0.379449	0.872262	0.286423	0.915664	-0.526692	1.01612	-0.579611	0.789887	-0.556886	0.976354		-0.326451	1.17463	-0.361928	1.02957	-0.28031	1.21494
GRHL3	-1.23397	0.0220301	0.333707	0.946358	-2.2134	0	-1.02874	0.325892	-1.38464	0.0401327	-1.34643	0.110053		-0.551453	0.676168	-0.429769	0.449425	-0.743081	0.464158
CNST	-0.247414	1.20516	0.357965	0.895449	-0.4923	0.540537	-0.149872	1.33977	-0.900913	0.316031	-0.506503	1.03585		-0.108747	1.28771	-0.700363	0.169088	-0.243807	1.1197
C1orf201	-0.279687	1.13113	-0.678021	0.345026	-1.01882	0.0390432	-0.846245	0.551631	-0.651546	0.632558	-1.6225	0.0391332		-0.596754	0.614156	-0.338155	0.841146	-1.24806	0.00640359
SCCPDH	-0.480139	0.69366	1.18901	0.0603712	-0.593091	0.304355	-0.198453	1.32264	-1.0361	0.200096	-0.696834	0.748481		-0.211332	1.19967	-0.714839	0.204507	-0.388195	0.912635
LOC149134	0.432771	0.489487	0.891001	0.19748	-1.94414	3.57143e-05	0.835138	0.443664	0.0995772	1.10466	-0.303424	1.23838		0.478738	0.767892	0.274766	0.888796	-0.537102	0.251125
MFAP2	0.543523	0.416274	0.806296	0.240482	0.280453	0.923584	0.383971	0.928687	0.623757	0.612465	1.04113	0.2877		-0.00500088	1.29319	0.33338	0.965597	0.789193	0.318536
AHCTF1	-0.266835	1.19933	0.458323	0.669371	0.891448	0.116004	-0.0152546	1.37085	0.0887115	1.16507	0.261372	1.0919		0.0155503	1.18162	0.0383055	1.12532	0.243008	1.02925
ZNF695	0.19319	0.91711	0.0105878	1.18992	0.374393	0.72364	0.25058	1.02307	0.279435	0.975952	0.334467	0.959327		0.164074	1.08518	0.124716	1.11249	0.201964	1.08776
ZNF670	0.622773	0.282789	0.275932	1.0023	0.13947	1.08725	0.754362	0.508415	0.697817	0.503683	1.1539	0.219297		0.430162	0.803785	0.399203	0.8414	0.790859	0.37988
ZNF669	-0.613781	0.422698	0.531109	0.619906	1.17984	0.0324064	-0.816576	0.56402	0.365651	0.757417	0.0737779	1.15057		-0.64763	0.368509	0.412959	0.471107	0.186509	0.840385
C1orf229	0.604578	0.213433	-0.030241	1.07157	0.168521	0.7334	0.197398	0.967457	0.246687	0.85584	0.570298	0.660095		-0.0614344	1.04131	-0.0494139	0.943336	0.459276	0.657588
ZNF124	0.807579	0.11473	0.303476	0.97671	0.178614	1.06074	1.02875	0.302604	0.814839	0.409812	0.81459	0.47394		0.618532	0.572883	0.428033	0.849095	0.353693	1.04655
LOC729806	0.657592	0.153626	0.313669	0.941344	0.933434	0.125572	0.810771	0.474352	1.04759	0.225201	1.06146	0.292686		0.464261	0.730104	0.584874	0.563318	0.596867	0.659459
NIPAL3	0.237821	1.0004	-1.07511	0.0505265	-0.440436	0.605863	-0.824533	0.601444	0.118245	1.17323	-0.996024	0.383607		-0.726995	0.203339	0.0967804	1.16032	-0.819452	0.138221
ZNF496	-0.142763	1.26611	-0.125714	1.16356	-0.032336	1.1991	-0.636484	0.848877	-0.519729	0.858105	-0.534465	0.933401		-0.550454	0.765145	-0.451208	0.774617	-0.245412	1.20951
RCAN3	-0.209188	1.25673	-0.669806	0.350315	-0.513159	0.476144	-0.850004	0.563934	-0.529809	0.86041	-1.26936	0.161713		-0.632896	0.511466	-0.342072	0.899251	-0.924406	0.103114
SH3BP5L	-0.0693978	1.39356	-0.352564	0.943585	-0.42509	0.677539	-0.577756	0.927355	-0.384565	1.07594	-0.894037	0.48238		-0.481289	0.812066	-0.274499	1.01418	-0.653456	0.445455
ZNF672	0.266664	0.861682	-0.0868022	1.17055	-0.0908287	1.15458	0.135292	1.17246	0.305684	1.018	0.103272	1.18956		0.0349017	1.19668	0.206049	1.11305	-0.0069722	1.22033
ZNF692	-1.48632	0.00256334	-0.539428	0.663005	0.050593	1.18656	-2.34702	0.00150228	-1.76743	0.00538318	-2.34753	0.00154867		-1.59562	0.00145926	-1.12665	0.0237872	-1.31891	0.0246162
PGBD2	-0.574341	0.631284	0.191889	1.13303	-0.012004	1.20499	-0.791508	0.651841	-0.714564	0.562393	-1.01617	0.377798		-0.576213	0.718597	-0.461039	0.71815	-0.63965	0.52819
TNFRSF14	1.0593	0.0283229	1.00093	0.147362	-0.0200973	1.12532	1.49975	0.0962992	1.51404	0.0547391	1.77956	0.0499115		0.848636	0.346834	1.05436	0.129972	1.02611	0.307528
SRRM1	-0.527528	0.538728	-0.0148152	1.08321	0.585943	0.461981	0.166906	1.12095	0.208669	1.08098	0.198045	1.11263		0.400477	0.829491	0.329598	0.905734	0.104152	1.12571
CLIC4	0.177679	1.10059	1.34704	0.0293639	-0.287036	0.935725	1.40039	0.108214	0.00231064	1.22896	1.28641	0.157016		1.07009	0.119401	-0.0216048	1.23508	0.93573	0.267279
C1orf93	-0.0118887	1.38548	-0.151052	1.11912	0.268739	0.952078	0.389121	0.943124	0.231232	1.07301	0.229098	1.10148		0.422645	0.819734	0.186044	1.09021	0.0740102	1.13628
MMEL1	-0.82806	0.169696	-0.463212	0.711803	-0.223945	0.96872	-1.16169	0.23071	-1.04341	0.195062	-1.19777	0.188588		-0.712557	0.503405	-0.639148	0.419053	-0.646493	0.686887
SYF2	-0.0164559	1.39988	-0.146565	1.14822	-0.697524	0.221417	-0.113772	1.36623	-0.451514	0.998744	-0.459442	1.10748		-0.0790919	1.29028	-0.313529	0.890004	-0.318121	1.09304
C1orf63	1.29658	0.00486339	-0.228632	1.08162	-0.461402	0.571576	1.3735	0.119189	0.824734	0.39157	1.00832	0.316114		0.849112	0.315786	0.343991	0.8858	0.458757	0.918146
TMEM50A	0.317201	0.836831	0.0687506	1.18772	-0.225408	1.00438	0.404908	0.887929	0.17143	1.11894	0.35346	0.975872		0.253242	1.02889	0.0749191	1.16558	0.209375	1.09527
TMEM57	-0.270586	1.19381	0.226838	1.09551	-0.207045	1.04855	-0.563503	0.958185	-0.420021	1.02418	-0.667103	0.801064		-0.487654	0.874877	-0.262818	1.08337	-0.421222	1.03
LDLRAP1	0.934683	0.0530507	0.414086	0.830498	0.112189	1.14327	1.1333	0.232998	0.974513	0.266577	1.05441	0.297051		0.646736	0.550498	0.544554	0.677755	0.527456	0.800889
MAN1C1	0.742867	0.173765	-0.707384	0.328962	-0.169225	1.02283	0.751971	0.54909	0.849501	0.391959	0.371973	0.979971		0.559601	0.672356	0.556226	0.725974	-0.0283955	1.09104
SEPN1	0.42822	0.558599	-0.162553	1.1171	0.14086	1.10246	0.699267	0.590204	0.945959	0.290675	0.70377	0.607524		0.5424	0.720155	0.732201	0.419587	0.292463	1.05236
FAM54B	-0.0163888	1.37786	-0.117972	1.11222	-0.596667	0.396988	-0.224421	1.31634	-0.474223	0.904293	-0.376498	1.17595		-0.195132	1.25584	-0.355178	0.841533	-0.201837	1.23317
C1orf135	-1.05218	0.0364173	0.237891	1.05161	0.639148	0.37893	-1.43376	0.08944	-0.920706	0.272443	-1.12309	0.258417		-1.01804	0.11731	-0.580219	0.498163	-0.534474	0.755811
PAQR7	0.468862	0.503647	-0.179844	1.07003	-0.681082	0.316101	-0.00569888	1.36716	-0.0717503	1.29532	0.0265869	1.19624		-0.177105	1.18458	-0.149175	1.03164	0.0459492	1.12435
STMN1	-0.0308484	1.38484	-0.488839	0.642623	0.178426	1.11572	-0.744881	0.683776	-0.0337813	1.33867	-0.724762	0.689619		-0.639727	0.426425	-0.0537399	1.23649	-0.530096	0.630956
PAFAH2	-0.811661	0.221388	-0.0404855	1.1896	-0.332563	0.856525	-1.6232	0.046856	-1.40383	0.0383994	-1.43666	0.100712		-1.2605	0.0163188	-0.986376	0.0318574	-0.679906	0.406019
SLC30A2	0.29497	0.848657	-0.29065	1.02234	-0.403101	0.769871	-0.0677352	1.35779	-0.116354	1.29829	-0.0151603	1.35268		-0.142287	1.25233	-0.169822	1.12268	0.030862	1.1184
PDIK1L	-0.722873	0.325809	0.218869	1.09445	-0.125388	1.11111	-0.851817	0.555015	-0.778721	0.472774	-0.893553	0.502463		-0.576597	0.683408	-0.438954	0.74368	-0.485918	0.960527
GRRP1	0.622985	0.31495	-0.0285018	1.18982	-0.122134	1.15943	0.453304	0.83529	0.402501	0.841209	0.551666	0.734971		0.186092	1.06249	0.152845	1.0798	0.337715	1.00106
ZNF593	0.129865	1.15159	0.51516	0.651835	0.329512	0.868077	0.28545	1.02883	0.197698	1.09971	0.397678	0.916883		0.132042	1.11046	0.079099	1.15269	0.276891	1.02922
CNKSR1	0.0551918	1.13869	-0.074436	1.17498	-0.350362	0.779528	-0.013695	1.37057	-0.122902	1.30577	0.52379	0.746779		-0.0238847	1.29108	-0.0813551	1.21404	0.55794	0.52566
CCDC21	-0.046353	1.38235	0.207244	1.09369	0.502615	0.567657	-0.835139	0.569559	-0.225732	1.26504	-0.639817	0.828236		-0.853718	0.195622	-0.299693	1.04935	-0.374599	1.05339
SH3BGRL3	0.455557	0.579048	0.0339216	1.18139	-0.0468799	1.18022	0.334727	0.981957	0.536542	0.738019	0.182915	1.12698		0.129061	1.16419	0.346026	0.996944	-0.0349021	1.22637
UBXN11	0.19003	1.03468	-0.309255	1.00733	-0.289169	0.960053	-0.472021	1.06488	-0.466797	0.939988	-0.272061	1.17677		-0.497173	0.74848	-0.495716	0.533676	-0.0373569	1.23985
AIM1L	-1.18363	0.0278663	-0.524549	0.598307	-0.615244	0.325893	-2.19539	0.00336713	-1.36244	0.0466351	-2.4757	0.000853261		-1.57919	0.00111789	-0.729246	0.220932	-1.58624	0.00120979
DHDDS	0.252351	0.935243	-0.262099	1.0478	-0.149574	1.14587	-0.284734	1.28827	0.0558221	1.20104	-0.130647	1.35698		-0.345994	1.02735	-0.0265365	1.23625	-0.0734185	1.21236
HMGN2	0.0225819	1.26865	-0.327273	0.926467	-0.228472	1.00087	0.0611499	1.20626	0.0781372	1.18538	-0.0881723	1.36535		0.112634	1.15389	0.111096	1.14858	-0.122994	1.23686
RPS6KA1	0.629556	0.297008	0.0589709	1.1889	-0.0894006	1.18078	0.497405	0.814615	0.447396	0.844392	0.498258	0.827611		0.210917	1.09935	0.188728	1.1242	0.262058	1.07232
ARID1A	0.164349	0.707563	-0.0059949	1.09217	0.229593	0.913622	0.618737	0.683538	0.781042	0.469096	0.595399	0.719722		0.547958	0.71782	0.666091	0.554978	0.245455	1.07424
PIGV	-0.426358	0.88967	-0.683371	0.342218	-0.305767	0.922489	-0.877095	0.534011	-0.589655	0.782818	-0.840413	0.583889		-0.562431	0.750227	-0.345792	1.03613	-0.473725	0.968916
ZDHHC18	-0.914385	0.151229	0.403352	0.877438	0.33585	0.886492	-1.06159	0.304945	-0.848005	0.375902	-1.21492	0.18753		-0.737176	0.384398	-0.510934	0.602879	-0.737517	0.436965
SFN	1.2062	0.0100576	-0.600803	0.470512	0.384305	0.775806	0.746152	0.53466	1.62807	0.0344353	1.29436	0.159625		0.33109	0.889844	1.0283	0.142344	0.700805	0.549454
GPN2	-0.305047	1.13762	-0.0427739	1.18756	0.0427955	1.20139	-0.3139	1.24386	-0.227029	1.25397	-0.135941	1.35148		-0.172422	1.2859	-0.101595	1.23248	-0.000708549	1.14974
GPATCH3	0.00993601	1.26844	0.00458768	1.18883	-0.314352	0.926269	-0.209009	1.32956	-0.158281	1.31332	-0.18603	1.34338		-0.214216	1.25683	-0.103687	1.22889	-0.0942078	1.21251
NUDC	-0.274946	1.17484	0.338681	0.991947	0.68801	0.31458	-0.154796	1.34754	0.166567	1.14126	0.0892701	1.20571		-0.09801	1.29431	0.157854	1.05576	0.0863272	1.12277
C1orf172	-0.522299	0.72158	-0.328656	0.977267	-0.412085	0.717851	-0.808351	0.619001	-0.730387	0.555069	-0.704234	0.775234		-0.518222	0.876116	-0.424616	0.871217	-0.319549	1.18031
TRNP1	0.556209	0.396367	0.569629	0.56497	0.479078	0.596844	0.397447	0.917904	0.855653	0.360204	0.859121	0.428573		0.0473	1.18186	0.522484	0.679505	0.545846	0.698206
FAM46B	-1.06882	0.0460282	-0.985212	0.10432	-0.608635	0.375432	-1.73221	0.0257855	-1.67921	0.00941709	-2.05223	0.00502564		-1.07987	0.0660896	-1.09748	0.0175	-1.19937	0.0404477
SLC9A1	0.949112	0.0548373	0.59817	0.492656	0.0961999	1.13085	1.84114	0.0416431	1.44944	0.0698869	1.67798	0.0704314		1.31374	0.0720383	1.01617	0.163724	0.855333	0.442402
LOC440577	0.315639	0.836411	0.301409	0.968902	0.155726	1.07444	0.265683	1.04479	0.337335	0.943659	0.228085	1.0838		0.0710764	1.17269	0.170044	1.09896	0.0773306	1.12039
WDTC1	0.633245	0.314156	0.0984302	1.10262	-0.216078	1.03244	0.670059	0.604631	0.410306	0.855969	0.555341	0.747528		0.374558	0.900689	0.173776	1.09782	0.285249	1.06057
TMEM222	0.224362	1.04243	0.122563	1.16843	0.249695	1.05065	0.372458	0.962721	0.250759	1.08355	0.392713	0.966491		0.251319	1.05243	0.105783	1.16446	0.236909	1.08208
SYTL1	0.64242	0.321292	-1.43597	0.00878226	-0.592331	0.406142	-0.0769565	1.36429	0.752412	0.47451	0.21887	1.12328		-0.0887703	0.982962	0.582415	0.65167	0.0500061	1.12437
MAP3K6	-0.0509078	1.36006	-0.839027	0.195936	0.146664	1.14312	-0.446957	1.04375	0.293589	1.027	-0.347058	1.17535		-0.267367	0.987283	0.288362	1.04436	-0.308716	1.00887
WASF2	-0.0451866	1.34591	0.0222561	1.13103	0.555277	0.501929	0.166026	1.12177	0.397697	0.905107	0.370226	0.989199		0.181622	1.09029	0.313352	0.979499	0.229296	1.06602
AHDC1	-0.626122	0.432126	0.0457377	1.02548	0.419664	0.689585	-0.686229	0.730218	-0.125506	1.29294	-0.363899	1.15873		-0.420876	0.9057	0.0697351	1.07721	-0.160965	1.24027
FGR	0.230118	0.444132	0.467548	0.673457	0.91843	0.151731	1.30055	0.188398	1.89402	0.0197769	2.44216	0.0111641		1.11221	0.163508	1.62114	0.00827835	1.64352	0.0220539
IFI6	1.0326	0.0348903	0.418916	0.804956	-0.499501	0.540822	1.63877	0.0614844	0.655853	0.597441	0.845928	0.443003		1.10846	0.115869	0.297749	0.970525	0.272273	1.00089
FAM76A	0.99463	0.0374503	0.0828729	1.14227	-0.194155	0.965616	1.1162	0.246816	1.05021	0.222841	1.16877	0.223832		0.665509	0.492508	0.651459	0.501607	0.627168	0.734862
STX12	1.19333	0.0105189	0.189001	1.11669	-0.273366	0.905767	1.32362	0.136935	1.26486	0.111162	1.46391	0.103258		0.766101	0.410261	0.794038	0.364271	0.816789	0.509743
PPP1R8	-0.255763	1.17323	0.191401	1.118	0.0720954	1.17954	-0.288325	1.26128	-0.346424	1.1201	-0.332576	1.22212		-0.212317	1.2735	-0.248046	1.14914	-0.173889	1.23243
C1orf38	0.202633	1.0393	0.701901	0.377721	-0.131231	1.12074	0.769151	0.521524	0.529066	0.763488	1.0809	0.263695		0.548892	0.658055	0.46502	0.804819	0.756348	0.41541
RPA2	-0.0581077	1.38016	-0.299265	0.976851	0.513181	0.493999	-0.890922	0.515707	-0.262422	1.23305	-0.743645	0.68536		-0.809388	0.223884	-0.333221	0.993137	-0.455309	0.92466
SMPDL3B	0.700084	0.218026	0.126578	1.15163	0.546112	0.500626	0.525546	0.763467	1.0013	0.240239	0.751388	0.542169		0.195526	1.08918	0.592618	0.595337	0.369676	0.959401
XKR8	-0.873833	0.178805	0.084878	1.18194	-0.148774	1.15921	-0.750034	0.708169	-0.991111	0.244095	-0.733584	0.724648		-0.383647	1.08887	-0.580914	0.538798	-0.298298	1.21302
EYA3	0.364058	0.752826	0.264256	1.06923	-0.0843771	1.17026	0.814349	0.463056	0.603828	0.666152	0.742092	0.554062		0.605525	0.587868	0.460373	0.81537	0.387548	1.0009
PTAFR	-0.989075	0.0462284	3.75089	0	-0.040518	1.19659	0.0793466	1.20309	-1.0773	0.164782	-0.774545	0.597492		-0.191225	0.500132	-0.636986	0.335298	-0.525056	0.480096
DNAJC8	0.346015	0.740926	0.253732	1.04481	0.0962185	1.1649	0.404922	0.884444	0.392918	0.883482	0.426701	0.876733		0.205965	1.05721	0.223496	1.07106	0.227241	1.0987
ATPIF1	0.21383	1.04232	-0.35869	0.869207	-0.0884956	1.1705	-0.23444	1.31958	0.181001	1.12431	-0.257198	1.29939		-0.260736	1.15711	0.104043	1.16517	-0.243839	1.14519
SESN2	2.0738	2.38095e-05	0.684205	0.391128	-0.0528289	1.20468	2.44769	0.00776923	2.09449	0.00801845	2.26239	0.0141154		1.41211	0.0615079	1.19711	0.115172	1.12685	0.352312
PHACTR4	-0.212145	1.12106	-0.266669	0.968569	0.165229	1.03451	-0.516031	0.922397	0.334151	0.968526	-0.411444	1.0409		-0.373218	0.790319	0.395984	0.908568	-0.365974	0.811196
RCC1	-0.52691	0.658314	0.227526	1.09796	0.183025	1.11671	-0.544445	0.996402	-0.77077	0.491931	-0.586989	0.916633		-0.356583	1.15945	-0.574564	0.598879	-0.258186	1.23391
TRNAU1AP	0.435736	0.559217	-0.0326705	1.18736	-0.248842	0.991851	-0.0277078	1.37279	0.355959	0.924306	0.138027	1.15082		-0.212216	1.18663	0.211982	1.08388	0.0559645	1.12965
SNHG12	-0.140589	1.29574	0.245371	1.04567	0.109137	1.15569	-0.304206	1.26165	-0.379587	1.0899	-0.250923	1.29564		-0.288705	1.21224	-0.338542	1.01367	-0.0799745	1.2267
RAB42	-0.753697	0.193622	0.123002	1.13076	-0.273194	0.938707	-0.903802	0.486007	-1.37055	0.043353	-1.25297	0.164723		-0.597123	0.693078	-0.989584	0.0535584	-0.684379	0.500513
TAF12	0.393623	0.710402	-0.280448	1.05131	-0.262085	0.994266	0.03321	1.22206	0.267997	1.0447	0.163643	1.1475		-0.0864161	1.28808	0.144928	1.13741	0.088341	1.12859
GMEB1	-0.811867	0.251267	0.159158	1.1433	-0.119243	1.15708	-0.436097	1.12478	-0.766503	0.485457	-0.527741	1.01116		-0.110747	1.28644	-0.388953	0.910455	-0.227091	1.22703
YTHDF2	-0.226673	1.28401	0.180917	1.13439	0.205538	1.09449	-0.306925	1.26003	-0.107725	1.33195	-0.124524	1.3598		-0.241678	1.24139	-0.0470944	1.23105	-0.0208614	1.15871
OPRD1	0.475651	0.384138	-0.158096	1.00272	-0.649685	0.254758	0.338991	0.940093	0.156892	1.08254	-0.00637803	1.35126		0.160536	0.978278	0.07061	1.02701	-0.130349	1.11459
EPB41	-0.00115368	1.37923	0.771824	0.305663	0.133738	1.1452	0.952174	0.372322	-0.0754553	1.30579	0.819635	0.485115		0.807962	0.335668	-0.100027	1.09071	0.600455	0.60476
SFRS4	-0.934415	0.130692	-0.12585	1.17229	0.0962361	1.17971	-1.13593	0.243193	-0.957033	0.270151	-0.966636	0.420876		-0.703526	0.515856	-0.566271	0.592236	-0.443395	1.08223
MECR	0.699948	0.23658	0.0542306	1.18901	0.372835	0.80789	0.618182	0.661114	0.905455	0.312356	0.858016	0.432806		0.301786	0.995279	0.529321	0.694777	0.477107	0.866945
PTPRU	-0.132098	1.31901	-0.410278	0.831905	-0.236655	0.965376	-0.25282	1.24398	0.0842563	1.18148	-0.231549	1.27792		-0.1181	1.22773	0.186422	1.08855	-0.189408	1.1837
FLJ42875	0.0478584	1.18395	-0.153725	1.15552	-0.184301	1.06647	0.227959	1.09478	0.138479	1.15095	0.216584	1.11291		0.235845	1.02755	0.152097	1.10457	0.124975	1.09905
MATN1	0.493277	0.391881	-0.130975	1.08964	0.0815859	1.13101	0.435455	0.84999	0.301401	0.973802	0.4886	0.762174		0.244204	0.898112	0.0702951	1.07073	0.304386	0.927614
LOC100129196	-0.287195	1.12722	0.391565	0.891174	0.597404	0.43545	0.439803	0.858874	0.237418	1.0344	0.471991	0.801895		0.492032	0.661035	0.251053	0.930508	0.302686	0.987061
SDC3	0.237881	0.944773	-0.281921	0.980406	-0.718393	0.247261	0.43103	0.880381	0.339239	0.947054	0.0297099	1.20292		0.379817	0.863991	0.369865	0.872433	-0.162857	0.997173
PUM1	-0.29005	1.18703	0.0217825	1.17177	-0.0016866	1.21366	-0.198824	1.32516	-0.156645	1.30051	-0.174303	1.33319		-0.0760117	1.2929	-0.0294319	1.23615	-0.0854353	1.23182
NKAIN1	0.199944	0.872237	0.413671	0.819367	2.35029	9.43396e-05	0.123811	1.11257	2.05184	0.00979932	1.73408	0.0540233		-0.0412278	1.27287	1.52368	0.00992754	1.19017	0.101614
SNRNP40	-0.588361	0.427957	0.275812	0.931121	0.0266819	1.17876	-0.717314	0.746854	-0.678385	0.578992	-0.831413	0.583103		-0.511621	0.839699	-0.42598	0.773234	-0.482488	0.870159
ZCCHC17	0.549581	0.39497	-0.0366087	1.19115	0.33552	0.842933	0.443689	0.864485	0.535015	0.707833	0.770885	0.506759		0.210112	1.08811	0.231663	1.06866	0.526209	0.741843
SERINC2	1.13885	0.018046	0.531721	0.669923	0.231369	1.05756	1.57476	0.0697543	1.54305	0.0446792	1.75533	0.0503208		0.976813	0.227937	1.00142	0.168324	0.97588	0.313647
TINAGL1	-0.165522	1.06534	-0.34963	0.836955	-0.585263	0.420613	-0.333989	1.15183	-0.603699	0.671042	-0.37716	1.05865		-0.196017	1.19559	-0.421547	0.717109	-0.142738	1.21708
HCRTR1	0.543699	0.379932	-0.0180775	1.1832	-0.689737	0.290408	1.70446	0.0508643	0.147045	1.0935	1.42652	0.108234		1.46998	0.0256209	0.0385019	1.07455	0.963642	0.253909
PEF1	0.462892	0.568005	0.492968	0.680858	0.196598	1.0849	0.332098	0.96747	0.249336	1.05935	0.393168	0.944643		0.0371513	1.17788	0.00995878	1.16782	0.24781	1.04409
COL16A1	-0.582999	0.475451	2.86625	0.000184211	-0.134885	1.0536	1.69417	0.0539635	-0.542558	0.777147	0.80249	0.482781		1.4118	0.0249038	-0.262204	1.05546	0.514588	0.585382
BAI2	0.367841	0.615712	0.150485	1.08807	0.605622	0.429247	2.45247	0.0079103	1.38305	0.0865097	2.70922	0.00547222		2.26333	0.000882353	1.10857	0.0819955	1.75034	0.0211276
SPOCD1	-0.0154079	1.08392	-0.505021	0.23946	1.45414	0.0101154	0.00929023	1.17468	2.01272	0.0127877	0.655484	0.68913		0.110723	1.08973	1.74681	0.00407383	0.149982	0.920117
PTP4A2	-0.929095	0.108762	0.251517	1.08382	0.223241	1.0585	-0.809724	0.623711	-1.0475	0.193066	-0.867564	0.550977		-0.450405	0.98249	-0.682881	0.420649	-0.403257	1.07924
LOC100132287	0.0221914	1.23964	-0.687856	0.432192	-0.605272	0.429626	-0.387692	1.14196	-0.401286	1.03329	-0.241842	1.26892		-0.268428	1.14095	-0.297506	0.993324	-0.0445979	1.21092
KHDRBS1	-0.437981	0.821789	0.171125	1.11688	0.273617	1.00938	-0.228373	1.29096	-0.147879	1.29297	-0.258186	1.26166		-0.0688419	1.29064	-0.0075657	1.2359	-0.164123	1.23951
TMEM39B	-0.651015	0.409643	-0.0475339	1.19153	-0.0741966	1.2004	-0.941749	0.437263	-0.754397	0.499887	-0.814897	0.597053		-0.648017	0.660221	-0.455666	0.867817	-0.39086	1.13886
KPNA6	0.363721	0.781755	0.0577179	1.19194	-0.0218637	1.21101	0.645821	0.652362	0.567678	0.711384	0.553701	0.776955		0.475871	0.781594	0.412649	0.884834	0.250327	1.10009
TXLNA	-0.171085	1.27312	0.674948	0.424519	0.737287	0.242727	-0.230557	1.2959	-0.0611812	1.32641	0.158211	1.14014		-0.28226	1.0651	-0.124573	1.1478	0.231146	0.975367
CCDC28B	0.246811	0.809824	0.0189575	1.183	-0.0313027	1.17752	-0.278722	1.24351	-0.0943888	1.31513	-0.0894102	1.35255		-0.390257	0.889411	-0.1965	1.09102	0.00386761	1.12418
IQCC	-1.64165	0.000755725	-0.161802	1.10613	0.603616	0.382456	-2.08652	0.00515198	-1.81943	0.00454362	-1.9739	0.00897636		-1.33796	0.00903711	-1.21439	0.00677656	-0.997412	0.0961978
C1orf91	0.0878777	1.22188	0.250257	1.06253	-0.23229	1.03898	-0.0374891	1.37308	-0.108698	1.32097	-0.0353267	1.36464		-0.122859	1.29054	-0.10359	1.21887	0.00121998	1.12961
EIF3I	0.3023	0.855444	0.0436588	1.18363	-0.0147746	1.21408	0.218165	1.09359	0.376473	0.914324	0.227998	1.10041		0.0777227	1.17897	0.246987	1.06901	0.0793387	1.13292
MTMR9L	0.322313	0.83035	-0.0578186	1.17606	-0.234534	0.899726	0.447386	0.849331	0.439012	0.847314	0.430503	0.846827		0.317215	0.923497	0.341975	0.91482	0.208903	1.05038
FAM167B	0.321639	0.715997	-0.861197	0.222765	-0.554148	0.508346	-0.522987	0.915458	-0.735338	0.492792	-0.619926	0.784038		-0.50223	0.558785	-0.772152	0.108813	-0.305345	1.1319
LCK	-0.0394274	1.38377	-0.282936	0.877347	-0.245948	1.02478	-0.288459	1.27186	-0.369157	1.08941	-0.419142	1.06161		-0.218159	1.23246	-0.305793	0.988461	-0.254738	1.14
HDAC1	0.0545471	1.25231	-0.553298	0.567277	-0.282947	0.951013	-0.285729	1.28978	-0.0354178	1.34482	-0.309411	1.25111		-0.20585	1.23708	-0.00622961	1.22689	-0.229125	1.21227
MARCKSL1	0.153789	1.1238	0.719121	0.370936	0.341289	0.84292	0.632674	0.654399	0.386598	0.905875	0.45341	0.871449		0.430555	0.77948	0.255324	1.01245	0.198592	1.12068
TSSK3	1.29746	0.00458011	0.442191	0.62145	0.050629	0.953833	1.34183	0.131201	1.09781	0.167573	1.27031	0.170916		0.691277	0.440716	0.520678	0.62618	0.660405	0.660911
BSDC1	0.476922	0.541026	0.0168898	1.19196	-0.367098	0.736099	0.689115	0.598253	0.538813	0.740487	0.422661	0.908532		0.477295	0.791645	0.398991	0.933663	0.11568	1.13573
ZBTB8A	0.488221	0.510963	1.6611	0.128388	0.224807	1.03427	0.265156	1.05503	0.551021	0.694754	0.431379	0.884378		-0.259898	0.970137	0.295273	1.04821	0.227334	1.09138
ZBTB8OS	0.0889242	1.22196	0.116461	1.16026	0.153004	1.11157	-0.0477746	1.37298	0.108302	1.16146	0.18889	1.11485		-0.108515	1.29303	0.0407097	1.16545	0.173758	1.07623
RBBP4	0.430452	0.606971	0.00952996	1.19394	0.0705957	1.19655	0.669056	0.591723	0.553911	0.710484	0.326815	1.00021		0.478946	0.727502	0.352351	0.942526	0.0210729	1.13789
SYNC	-0.104403	1.33856	-0.405186	0.773959	-0.171876	0.980533	0.0598939	1.18061	0.405106	0.86925	-0.203038	1.31252		0.181543	1.07899	0.483009	0.692587	-0.319288	0.857715
KIAA1522	-1.37429	0.00651613	-0.353849	0.773363	-0.626885	0.272661	-0.925424	0.394763	-1.50474	0.0216775	-1.57695	0.0480824		-0.257824	1.04262	-0.785947	0.134956	-0.96941	0.120716
YARS	-0.0208456	1.37864	0.830759	0.217034	0.47009	0.586469	0.0619819	1.20625	-0.00922067	1.34575	0.488111	0.825921		-0.0846655	1.29018	-0.0882426	1.23201	0.474921	0.676822
S100PBP	0.644845	0.27602	-0.111949	1.1504	-0.0413725	1.19729	0.46705	0.823525	0.5945	0.640812	0.388452	0.927812		0.20592	1.08338	0.320137	1.0106	0.123064	1.12902
HPCA	0.326607	0.752678	-0.0635665	1.18981	-0.0210017	1.21463	-0.242915	1.27428	0.119633	1.15773	-0.0733252	1.36003		-0.373887	0.851	-0.0193195	1.23169	-0.0425048	1.23859
TMEM54	0.242933	1.02333	-0.356748	0.954678	-0.106742	1.18011	-0.0372074	1.37152	0.172871	1.14139	-0.0158627	1.36113		-0.0766006	1.2893	0.0866016	1.16561	-0.0497785	1.23193
RNF19B	0.909892	0.0670697	0.623429	0.499165	0.027814	1.20933	1.37549	0.119521	0.949292	0.285594	1.20134	0.200766		0.860515	0.297543	0.545999	0.690503	0.620142	0.747563
AK2	-0.107956	1.36273	0.287819	1.02229	0.286045	0.934381	0.0157353	1.21658	0.114741	1.16065	0.298203	1.02929		0.00900015	1.17732	0.108339	1.11705	0.265584	1.00002
PRDM16	-1.5179	0.00334988	0.518012	0.459575	-0.582866	0.290835	-0.205842	1.18156	-0.447113	0.831961	-0.0394031	1.35074		0.361113	0.707576	0.326257	0.865135	0.123836	1.0562
ADC	0.774651	0.167812	-0.527802	0.61128	-1.01494	0.0447363	0.563416	0.730297	0.570184	0.691069	0.395711	0.928192		0.323469	0.939249	0.421575	0.852372	0.112311	1.11995
TRIM62	-0.216713	1.23337	-0.126318	1.1336	-0.450971	0.591447	-0.0799547	1.36541	-0.0316553	1.33333	-0.292408	1.24011		0.0385419	1.1845	0.147714	1.12663	-0.264506	1.13496
ZNF362	-0.663385	0.390294	-0.787916	0.266337	-0.332133	0.775957	-0.768331	0.613772	-0.63824	0.617064	-1.14329	0.227486		-0.330366	0.994178	-0.285734	0.951022	-0.791645	0.253154
PHC2	0.216055	1.05358	0.389133	0.874661	0.08778	1.18656	0.358557	0.968961	0.0975354	1.18233	0.282347	1.06344		0.19107	1.09569	-0.0134473	1.23061	0.168324	1.12053
ZSCAN20	-2.19254	0	0.269114	1.07982	-0.0569619	1.17041	-2.37899	0.00119598	-1.7934	0.00507742	-2.0392	0.00838462		-1.47021	0.00176408	-0.823488	0.0692768	-0.996099	0.0745967
ARHGEF16	-1.04366	0.0689333	-0.688211	0.396671	-0.448243	0.600221	-1.49522	0.0666652	-1.43387	0.0320466	-1.73415	0.0239292		-0.909581	0.166	-0.893218	0.0723972	-1.00188	0.156006
MEGF6	0.42229	0.612236	-0.765792	0.326509	-0.353112	0.813444	0.579147	0.729395	0.5527	0.723322	0.726627	0.57424		0.537981	0.680206	0.434157	0.842793	0.443665	0.867512
GJB3	0.146977	1.05496	0.153556	1.09394	0.280387	0.875458	0.0278223	1.20186	-0.0942293	1.31119	0.238766	1.0638		-0.0652719	1.29217	-0.211104	1.13712	0.255367	1.00521
C1orf212	-0.490775	0.721382	0.297697	0.99218	0.286373	0.913764	-0.674806	0.806997	-0.586398	0.77701	-0.524938	1.00998		-0.51591	0.868279	-0.425379	0.893301	-0.209637	1.23956
DLGAP3	0.316288	0.720983	-0.211459	1.07018	-0.003418	1.1801	0.0177355	1.20005	-0.0804117	1.28454	0.1957	1.09655		-0.0809921	1.25337	-0.218147	0.974682	0.211369	1.01542
ZMYM6	-0.790826	0.159278	0.0470748	1.18972	-0.548585	0.410039	-0.628145	0.881105	-1.29106	0.0678809	-0.471356	1.08477		-0.290985	1.18736	-0.842219	0.147226	0.00844695	1.0359
TPRG1L	0.209466	0.929259	0.085779	1.15681	-0.18573	1.09832	0.0917623	1.18854	0.0022905	1.2201	0.0670564	1.20464		-0.0159629	1.29034	-0.0545267	1.22497	0.0435432	1.1301
WDR8	0.99498	0.0404976	0.180101	1.12981	0.0935622	1.1798	1.50018	0.0801435	1.08274	0.182482	1.45186	0.100833		1.03111	0.14941	0.629889	0.561364	0.806132	0.510799
ZMYM1	-1.73159	0.000508621	0.0869775	1.16489	0.0497776	1.17956	-2.4727	0.000730994	-1.89434	0.00283065	-2.14345	0.00452239		-1.73143	0.000375	-1.1461	0.0193308	-1.05169	0.15845
SFPQ	-0.842802	0.193681	0.300969	0.973424	0.303165	0.922381	-0.0983148	1.36429	-0.437052	0.969369	-0.0959205	1.35814		0.213979	0.950498	-0.12517	1.17123	0.0379213	1.1218
ZMYM4	-0.935337	0.121132	0.25603	1.07462	0.171563	1.12939	-0.685406	0.774782	-0.534164	0.831985	-0.638614	0.839959		-0.324202	1.13399	-0.157122	1.20636	-0.333722	1.15708
KIAA0319L	0.0383871	1.19912	-0.415923	0.819102	-0.0724469	1.17751	-0.301356	1.2079	-0.152882	1.25486	-0.266741	1.24799		-0.240165	1.09166	-0.156092	1.09541	-0.153181	1.20943
NCDN	0.0201628	1.20805	0.0351541	1.19194	0.342898	0.888135	0.496857	0.83512	0.535805	0.769821	0.379967	0.981459		0.481444	0.787049	0.46269	0.813753	0.121801	1.13048
TFAP2E	0.619218	0.271129	-0.182275	1.06702	-0.664733	0.282645	0.592729	0.674396	0.10698	1.13273	-0.273651	1.07952		0.355998	0.781431	-0.039291	1.13243	-0.448578	0.359151
PSMB2	-0.00310737	1.40014	0.164978	1.13761	-0.0731232	1.20877	0.0893638	1.20191	0.0421565	1.21081	0.0304364	1.22558		0.0597898	1.17738	0.0572266	1.16601	-0.00244365	1.1972
C1orf216	-2.15267	0	0.267117	0.952059	0.848558	0.137261	-1.9191	0.0111511	-1.46745	0.025658	-1.43936	0.0841059		-1.02739	0.0400145	-0.684759	0.0841494	-0.592722	0.795714
EIF2C4	-0.984834	0.0900559	-0.212517	1.03153	-0.472872	0.515742	-1.34025	0.1354	-1.1282	0.138971	-1.4949	0.0759485		-0.86954	0.245102	-0.608676	0.452536	-0.877782	0.237441
EIF2C1	-0.0100969	1.39956	-0.0430022	1.17965	0.00576777	1.20915	0.0782347	1.2034	0.147289	1.15651	0.0099215	1.23124		0.0907151	1.17646	0.150625	1.14863	-0.0464595	1.23238
TP73	0.19216	0.940899	-0.389382	0.809921	-0.539695	0.465485	-0.177935	1.29813	0.0167995	1.16161	0.137885	1.13619		-0.188996	1.15752	0.0339224	1.1266	0.178169	1.02873
EIF2C3	-0.154134	1.3234	0.221391	1.12152	-0.226928	1.00048	0.0498512	1.21843	-0.0127051	1.34416	-0.132019	1.35693		0.0757741	1.17066	0.0972776	1.15174	-0.141305	1.23589
ADPRHL2	0.556442	0.389117	0.265029	1.05033	0.138935	1.147	0.879309	0.398044	0.516674	0.755804	0.731421	0.558104		0.586173	0.591022	0.247181	1.08124	0.382425	0.98756
TRAPPC3	-0.441449	0.820023	0.241269	1.06962	-0.124694	1.16006	-0.479377	1.07534	-0.803158	0.446838	-0.57846	0.945298		-0.331481	1.16822	-0.586644	0.509995	-0.257826	1.21651
MAP7D1	0.355156	0.65345	0.697729	0.372628	0.0550841	1.1896	0.904409	0.396207	0.763547	0.474337	0.78606	0.517045		0.618204	0.60505	0.597838	0.651558	0.369071	1.02296
THRAP3	-0.19536	1.20615	-0.0976001	1.06538	-0.209436	0.900231	0.134774	1.15623	0.18883	1.07772	-0.218748	1.28471		0.238544	1.03989	0.313569	0.953857	-0.299649	0.915333
C1orf113	0.797005	0.0776462	-0.0926275	1.02018	-0.163187	0.879953	0.356679	0.799809	0.358555	0.736627	0.766236	0.462419		0.025357	1.05514	0.0404624	1.04276	0.587427	0.524277
FAM176B	0.434447	0.664591	0.203269	1.11187	-0.753064	0.202532	0.740871	0.521174	0.0670389	1.20106	0.575842	0.743497		0.512688	0.681623	0.0181677	1.16754	0.373865	0.928509
STK40	-0.0368209	1.38654	0.494948	0.659825	-0.413681	0.695649	0.736362	0.551051	0.221776	1.09397	0.614024	0.704717		0.659669	0.498234	0.31545	1.00388	0.374489	0.959682
LSM10	-1.27751	0.0110368	-0.0224343	1.1922	-0.0360086	1.21086	-2.09198	0.00613277	-1.61295	0.0128028	-1.97962	0.0100591		-1.52886	0.00264375	-1.04729	0.0406607	-1.05339	0.1007
OSCP1	-1.15378	0.0293296	0.1069	1.16805	-0.985758	0.0454746	-1.28589	0.157488	-1.42157	0.0358854	-1.18041	0.222954		-0.801157	0.388941	-0.731962	0.28343	-0.503546	0.974957
LOC388588	-0.563261	0.46813	-0.737422	0.275757	-0.134077	1.12301	-1.35554	0.126675	-1.06909	0.176279	-1.40048	0.0996933		-0.970845	0.121412	-0.797522	0.164568	-0.794325	0.390753
MRPS15	0.281984	0.882499	0.092842	1.15455	-0.00881787	1.21406	-0.0766719	1.36698	0.13438	1.13711	0.04167	1.20955		-0.217448	1.22991	0.0126651	1.16581	0.027243	1.13925
LRRC47	0.392871	0.694927	0.355726	0.952592	0.0699825	1.19984	0.884431	0.402604	0.615296	0.644427	0.727178	0.560103		0.645851	0.506798	0.430293	0.845864	0.352246	1.02979
KIAA0562	1.74012	0.000326923	0.540001	0.580281	0.0127155	1.20453	2.89955	0.00273	2.46112	0.00276596	2.65368	0.00607692		2.037	0.00491364	1.69743	0.0116592	1.31352	0.220729
ZC3H12A	0.691764	0.218654	0.623896	0.517094	-0.289407	0.838215	0.840208	0.445889	0.753426	0.482668	0.554143	0.762403		0.420581	0.901108	0.505043	0.789948	0.155734	1.12807
MEAF6	-0.182496	1.27386	-0.11417	1.16922	-0.400733	0.737759	-0.634782	0.877674	-0.781394	0.477174	-0.953781	0.44416		-0.533533	0.80653	-0.626415	0.321984	-0.599737	0.629822
SNIP1	0.732384	0.17413	0.150307	1.15299	-0.0522297	1.20094	0.852341	0.422643	0.712308	0.510276	0.659742	0.647912		0.503741	0.744191	0.401683	0.917733	0.268579	1.08918
DFFB	-2.37109	0	0.330964	0.952439	0.616868	0.36378	-1.96492	0.00921647	-1.72396	0.00730252	-1.6762	0.0352926		-0.989627	0.0411538	-0.802269	0.0415804	-0.753975	0.564434
GNL2	0.0597018	1.2313	0.498433	0.70637	0.499342	0.59193	0.330983	0.999233	0.256483	1.05371	0.418096	0.922046		0.211408	1.07732	0.136737	1.1248	0.271229	1.05464
C1orf174	-0.253668	1.11061	0.104803	1.13781	-0.16063	1.04725	-0.331535	1.21397	-0.623807	0.68423	-0.623685	0.868169		-0.240206	1.21248	-0.482709	0.618823	-0.38485	0.942672
C1orf109	0.975616	0.0530447	0.21204	1.09216	0.118187	1.14355	0.937922	0.345864	0.8888	0.318606	0.886833	0.390268		0.471333	0.746503	0.439808	0.802491	0.430153	0.960403
CDCA8	-0.593858	0.510144	-0.117868	1.17146	0.31949	0.923916	-0.920445	0.459672	-0.442519	1.0071	-0.662398	0.804334		-0.638532	0.603344	-0.24261	1.15913	-0.321657	1.18492
EPHA10	-0.270825	1.10505	0.731715	0.344565	0.488922	0.618437	0.108621	1.19669	0.0804049	1.19145	0.446939	0.905589		0.0899104	1.09097	0.107218	1.08175	0.399683	0.833895
MANEAL	-1.07053	0.0518874	0.264245	1.03102	1.15969	0.0299734	-1.02309	0.339495	0.0528611	1.20117	0.254734	1.08871		-0.604279	0.688544	0.303777	0.58565	0.497292	0.549174
YRDC	0.423695	0.595497	0.79602	0.243181	0.555979	0.43937	0.911069	0.365684	0.61861	0.606396	0.929299	0.365301		0.576449	0.571272	0.328998	0.946365	0.546879	0.761903
C1orf122	0.508599	0.516304	0.261262	1.06963	0.075787	1.20063	0.717799	0.56175	0.6715	0.57498	0.693062	0.603764		0.4463	0.833107	0.434778	0.877818	0.345737	1.04723
MTF1	0.643577	0.217831	0.434203	0.675857	0.650591	0.377814	1.11022	0.253355	0.922984	0.309961	1.12394	0.251071		0.747242	0.472433	0.519433	0.694414	0.615643	0.719815
INPP5B	0.12979	1.12177	0.0403171	1.19399	0.0688553	1.20373	-0.110903	1.36606	0.0512334	1.20817	-0.0178567	1.35659		-0.175245	1.25409	-0.0184599	1.23571	-0.00293938	1.1746
SF3A3	-0.641042	0.459956	0.193636	1.13275	0.35753	0.831522	-0.834182	0.593257	-0.601272	0.769065	-0.660326	0.828884		-0.590033	0.773193	-0.387853	0.994954	-0.301463	1.22071
FHL3	0.691302	0.234662	0.407965	0.841738	0.410667	0.660334	0.538	0.774666	0.554266	0.723558	0.864002	0.444384		0.159062	1.08819	0.174821	1.10703	0.590935	0.619964
UTP11L	-0.599403	0.5151	0.278249	1.02533	0.305467	0.886949	-0.750191	0.707684	-0.538358	0.856292	-0.597255	0.916809		-0.540124	0.8533	-0.333394	1.07506	-0.275118	1.22255
POU3F1	1.50543	0.0010696	-0.0158009	1.1833	-0.223724	0.983538	2.13526	0.0172732	2.06822	0.00866071	2.30602	0.013255		1.4796	0.0338852	1.45155	0.0237747	1.25515	0.171868
RRAGC	0.69173	0.236159	0.0152306	1.18738	-0.293181	0.902687	1.06168	0.266727	0.748106	0.477306	0.953778	0.357847		0.75619	0.391246	0.500446	0.777602	0.501332	0.897015
MYCBP	0.331931	0.795135	-0.123	1.14677	0.0934597	1.16724	0.0589536	1.19683	0.442007	0.822873	0.253285	1.05777		-0.0632036	1.29334	0.279264	1.03817	0.128045	1.11819
RHBDL2	-0.929067	0.0849359	0.539445	0.651618	-0.281259	0.778604	0.829146	0.454405	-0.745438	0.491071	0.896581	0.405901		1.13447	0.0987073	-0.286235	1.02967	0.875654	0.297687
AKIRIN1	0.0639686	1.20593	0.674602	0.374396	0.391569	0.735192	0.266251	1.03626	0.141242	1.12364	0.432012	0.880217		0.111777	1.10851	0.0398366	1.1521	0.330139	0.957179
NDUFS5	0.101446	1.19922	0.192674	1.13394	0.246205	1.03586	0.108105	1.18237	0.314301	0.993462	0.137704	1.16378		0.0275958	1.19919	0.223754	1.08574	0.0321021	1.13775
MACF1	-0.214283	1.04584	-0.121195	0.977074	1.53926	0.00496078	-0.0115799	1.33602	1.00067	0.263581	0.400046	0.917467		0.104893	1.09273	0.805809	0.207602	0.152773	1.06755
OXCT2	-0.455614	0.40293	-0.524137	0.65399	-0.146698	0.93488	-0.15219	1.25123	-0.183006	1.14898	-0.151749	1.25726		0.145417	0.985108	0.0438309	1.04445	-0.0679504	1.23647
PABPC4	0.240471	0.921205	0.1639	1.12793	0.104903	1.15238	0.185132	1.1185	0.315268	0.994872	0.101104	1.17388		0.0491949	1.18802	0.190393	1.11247	-0.0239962	1.23835
HEYL	-0.787704	0.234739	-0.275053	0.879807	-0.349369	0.618765	-0.728752	0.669699	-0.474949	0.841381	-0.675463	0.717755		-0.332559	1.08679	-0.0648222	1.21714	-0.374538	1.08678
PPIE	0.508151	0.461241	0.0766551	1.16769	-0.0373642	1.21028	0.334139	0.95501	0.374527	0.916029	0.300035	1.03908		0.0974502	1.13984	0.159217	1.1241	0.122869	1.12137
BMP8B	0.117885	1.12168	-0.0626851	1.18135	0.0464362	1.15594	-0.0253182	1.36732	-0.0988905	1.31544	-0.0726661	1.34974		-0.0651392	1.29262	-0.159172	1.18446	-0.0416139	1.2384
TRIT1	-0.748697	0.28967	0.319979	0.972837	0.0191327	1.21084	-0.849446	0.572122	-1.03822	0.20286	-0.877579	0.537979		-0.581887	0.767754	-0.714255	0.298913	-0.405662	1.03356
MYCL1	1.06136	0.0250607	1.87314	0.00418817	-0.187452	0.859377	1.37029	0.134402	0.0811625	1.12715	0.731687	0.531443		0.554732	0.607046	-0.348034	0.34863	0.368824	0.740379
MFSD2A	0.760699	0.127985	0.361122	0.815784	0.895462	0.161342	0.377182	0.834432	0.0796979	1.07102	0.794221	0.523519		-0.0233337	1.08762	-0.421007	0.405187	0.680001	0.452285
CAP1	0.284324	0.874574	-0.0997852	1.18161	-0.148512	1.15235	0.0239953	1.22199	0.038085	1.2015	0.0937591	1.19128		-0.0816868	1.28911	-0.0584609	1.22426	0.078239	1.12563
PPT1	0.0724929	1.20463	-0.689276	0.325052	-0.439051	0.623052	-0.65764	0.833618	-0.288348	1.21193	-0.628447	0.83848		-0.560116	0.562167	-0.237741	1.04951	-0.39195	1.05376
RLF	-0.34212	1.08427	0.0735614	1.18372	-0.104209	1.11778	-0.186023	1.33636	-0.417071	1.03234	-0.319241	1.24646		-0.0501387	1.28419	-0.247854	1.11748	-0.168468	1.23991
TMCO2	-0.270101	0.764214	-0.794306	0.194684	-0.559141	0.408086	-0.508841	0.88655	-0.334323	0.912817	-0.691942	0.629726		-0.24174	0.921093	-0.111315	0.958466	-0.481151	0.687064
ZMPSTE24	0.149921	1.09088	0.332	0.966689	0.188679	1.08813	0.00776899	1.21798	0.0202565	1.20335	-0.0460387	1.36591		-0.120072	1.29122	-0.0807114	1.2315	-0.0530451	1.21764
COL9A2	-0.0323146	1.39263	-0.736977	0.283106	-0.617217	0.344551	-0.47395	1.06624	-0.557177	0.806582	-0.746705	0.626787		-0.321629	1.09926	-0.427311	0.692736	-0.488923	0.760621
SMAP2	1.15201	0.0154848	0.0911026	1.17193	0.0703144	1.18429	1.25347	0.172276	1.32592	0.0906619	1.3917	0.125735		0.732384	0.444015	0.808727	0.333603	0.746851	0.562818
ZNF643	-2.88571	0	0.506705	0.674453	0.710993	0.257383	-2.90902	5.71429e-05	-2.11639	0.000638037	-2.02537	0.00862808		-1.74153	0.000118644	-0.987205	0.00711232	-0.769013	0.235074
ZNF642	-1.34348	0.00755146	0.0570724	1.18319	0.300011	0.883945	-2.44317	0.000836066	-1.09421	0.160304	-1.84546	0.0190107		-1.8661	4.90196e-05	-0.562686	0.466078	-0.961112	0.108697
DEM1	0.333005	0.690669	-0.0975461	1.14428	0.332572	0.84812	0.20404	1.09102	0.648606	0.589367	0.675827	0.600684		0.0766403	1.1699	0.440559	0.805413	0.462665	0.783658
ZNF684	-0.902321	0.0839271	-0.337266	0.766433	0.120327	1.09115	-1.5561	0.056409	-0.653152	0.616984	-1.08407	0.286615		-1.09809	0.0500232	-0.280948	1.00255	-0.531762	0.738686
RIMS3	0.895081	0.0810566	-1.0821	0.0550029	-0.157882	0.989619	0.390632	0.932401	0.680985	0.573853	0.20964	1.10774		0.201928	0.997186	0.31899	0.982588	-0.0582645	1.18308
LOC100130557	0.771037	0.162697	-0.569745	0.529454	-0.393424	0.64686	0.315594	0.942383	-0.0236369	1.25511	0.435876	0.834004		0.0850926	1.08466	-0.287198	0.553734	0.362887	0.795887
NFYC	0.114148	1.17562	-0.284744	0.985278	-0.260007	0.912574	0.295797	1.03022	0.11024	1.18153	0.112935	1.18587		0.299247	0.977011	0.109051	1.15522	0.0114257	1.13731
CITED4	1.10656	0.0217023	1.0633	0.0977713	0.845857	0.149509	2.10143	0.0176076	1.74768	0.0228911	2.05082	0.0225609		1.41794	0.0396283	1.10496	0.112344	1.08854	0.318293
CTPS	0.151765	1.01126	0.986574	0.157269	1.30001	0.0192566	0.834979	0.456151	0.930092	0.332435	1.11363	0.267997		0.583599	0.577946	0.619943	0.421005	0.672366	0.627485
SCMH1	-0.418713	0.898735	-0.257449	1.05852	-0.13959	1.13165	-0.762711	0.659493	-0.751658	0.491731	-1.06457	0.283446		-0.531253	0.793161	-0.542298	0.550175	-0.685973	0.433814
EDN2	1.06109	0.0278687	1.93702	0.00382022	-0.630785	0.222401	3.26627	0.00107483	1.16491	0.167832	2.36136	0.012177		2.43885	0.0007	0.818955	0.323091	1.25357	0.11244
HIVEP3	-1.26181	0.0107204	-1.03295	0.106641	0.633831	0.345677	-1.16413	0.205668	-0.523918	0.809533	-0.615617	0.80239		-0.41841	0.841997	-0.0907176	1.08303	-0.193605	1.22552
FOXJ3	-0.211125	1.27932	0.387584	0.905172	-0.381445	0.76948	-0.0658016	1.37061	-0.329209	1.12058	-0.280506	1.27064		-0.0461062	1.28365	-0.165321	1.15786	-0.181753	1.2266
RIMKLA	-0.576368	0.47507	-0.464758	0.690994	-0.268946	0.95405	-1.07987	0.31218	-0.92847	0.297652	-1.19563	0.203473		-0.740567	0.416733	-0.625882	0.416008	-0.693547	0.549913
PPCS	0.0914134	1.22194	-0.408574	0.796501	-0.449782	0.607462	-0.360902	1.20953	-0.154055	1.31113	-0.290773	1.27026		-0.324288	1.08594	-0.109715	1.20995	-0.162033	1.24035
PPIH	0.0232936	1.18304	-0.0372195	1.10257	-0.0630127	1.12311	0.151765	1.11024	0.305415	0.967939	-0.0876899	1.35685		0.148552	1.04713	0.307039	0.901221	-0.201985	1.08089
YBX1	0.538827	0.458406	0.132535	1.16429	0.52702	0.534556	0.638499	0.653016	0.810669	0.409072	0.7862	0.510082		0.377912	0.935391	0.476116	0.786133	0.423909	0.946732
LEPRE1	0.227782	1.03706	-0.218249	1.10992	0.0371487	1.20033	-0.717064	0.744272	0.43047	0.87939	-0.544914	0.971841		-0.775797	0.22559	0.32385	0.974249	-0.473266	0.608155
C1orf50	0.278431	0.863057	-0.182549	1.11729	-0.173743	1.08946	-0.281981	1.28857	0.234064	1.05223	-0.0229212	1.36155		-0.369566	0.982409	0.144827	1.12667	-0.0109418	1.21799
CCDC23	0.353895	0.713317	-0.306946	0.953405	-0.530528	0.476297	-0.192786	1.3293	0.0767055	1.16187	0.00233879	1.21473		-0.290063	1.06429	0.0213504	1.16634	0.031359	1.12987
ERMAP	-1.05	0.0537996	-0.297963	1.00063	-0.834126	0.136758	-1.54004	0.0599919	-1.40277	0.0367798	-1.63647	0.0381678		-1.0248	0.103593	-0.786999	0.145967	-0.900763	0.303221
ZNF691	-1.75969	0.000348837	-0.394866	0.835663	-0.0429584	1.21201	-2.69321	0.000188034	-2.17898	0.000405405	-2.47272	0.000942708		-1.84931	0.000115702	-1.40106	0.00165946	-1.25468	0.0383276
SLC2A1	-0.201055	1.21605	-0.840737	0.175858	0.31036	0.886813	-0.58951	0.890697	0.416556	0.871694	0.237617	1.04669		-0.34391	1.00734	0.446325	0.73768	0.280856	0.863298
FAM183A	0.515351	0.462292	-0.411277	0.832635	-0.164487	1.10213	-0.174375	1.34529	1.23951	0.116501	0.522867	0.757217		-0.322727	0.916221	1.04488	0.0934133	0.256584	0.897487
EBNA1BP2	-0.123646	1.34325	0.633732	0.490336	0.700704	0.302898	0.285845	1.0185	0.605793	0.644154	0.760552	0.530299		0.221115	1.00928	0.528506	0.554493	0.537642	0.683535
TMEM125	-1.19956	0.0209372	-0.698	0.343398	-0.602982	0.366474	-2.14646	0.00459748	-1.79893	0.00482468	-2.36184	0.00164378		-1.49078	0.00333978	-1.16107	0.0127038	-1.37549	0.00933077
C1orf210	-1.39245	0.00364964	-0.774156	0.198414	-0.249176	0.990314	-2.60892	0.000311594	-2.28476	0.000216667	-2.11665	0.00374839		-1.85457	0.000121739	-1.62884	0.000103896	-0.893225	0.147879
MPL	0.407332	0.433056	-0.238439	1.08895	-0.212211	1.06965	0.800837	0.482634	0.783181	0.450088	0.706593	0.594806		0.667336	0.498159	0.644763	0.514148	0.310588	1.0656
CDC20	-0.981551	0.0736313	-0.122755	1.17903	0.183454	1.10927	-1.59715	0.0491093	-1.02079	0.217922	-1.32231	0.122601		-1.14471	0.0530331	-0.625763	0.523433	-0.667827	0.626982
ELOVL1	0.370978	0.72707	0.0856294	1.17249	0.0809905	1.18906	0.122783	1.15474	0.375601	0.92407	0.210063	1.11293		-0.0555751	1.2924	0.198113	1.10741	0.0854667	1.12979
MED8	-0.138442	1.28445	-0.0285316	1.18422	-0.473818	0.560752	-0.721207	0.75725	-0.620418	0.734246	-0.831494	0.590942		-0.65529	0.535012	-0.471009	0.651186	-0.496087	0.906842
KIAA0467	-0.375123	0.868383	-0.558594	0.562759	-0.363848	0.77541	-0.407329	1.10862	-0.183158	1.25665	-0.374811	1.15048		-0.138476	1.24764	0.0491795	1.14663	-0.227189	1.2183
HYI	0.307671	0.885121	-0.469071	0.746124	-0.208169	1.07711	-0.149176	1.35648	0.0686603	1.1969	-0.382777	1.17242		-0.195832	1.20134	-0.0269141	1.23092	-0.362648	0.945131
PTPRF	-0.484361	0.636005	-0.67513	0.333644	-0.355322	0.614886	-0.421158	1.01771	-0.0726528	1.29253	-0.704636	0.627619		-0.082663	1.23975	0.205878	1.07824	-0.581183	0.43405
KDM4A	0.242192	0.595705	0.181223	0.973509	0.171071	1.11303	0.0644793	1.202	0.189896	1.03874	-0.0103459	1.36445		-0.075459	1.14128	0.0518608	1.12541	-0.0739397	1.22698
ST3GAL3	0.361421	0.764658	-0.262348	1.06673	-0.0596792	1.1962	-0.0367595	1.37106	-0.0684299	1.33102	-0.0952099	1.35277		-0.145691	1.25658	-0.215362	1.11627	-0.0689125	1.23195
ARTN	0.641187	0.0347261	2.85595	0.000904348	2.76697	0	3.07517	0.00406897	3.08863	0.000789063	3.29844	0.00273196		2.25916	0.00463592	2.2893	0.000469136	1.75749	0.0649344
IPO13	0.584327	0.346509	0.19018	1.13342	0.16989	1.13277	0.350235	0.990782	0.756324	0.473951	0.551281	0.7792		0.0589332	1.19147	0.468827	0.848295	0.274642	1.0418
DPH2	0.439289	0.629582	0.857523	0.210098	0.96225	0.079764	0.951926	0.346964	0.756954	0.466091	1.02557	0.302896		0.598952	0.581159	0.384344	0.84627	0.598353	0.725898
ATP6V0B	0.311291	0.83712	0.0336836	1.17003	-0.161504	1.12602	0.0238299	1.21563	0.254317	1.03367	0.0704638	1.19718		-0.118676	1.28801	0.148409	1.12524	0.000927027	1.13853
B4GALT2	0.249943	0.990392	0.556628	0.600558	0.587927	0.440985	0.324616	1.0053	0.480545	0.810978	0.561213	0.758085		0.110898	1.15371	0.260959	1.02638	0.359923	0.957925
CCDC24	-0.129767	1.35841	-0.363319	0.936965	-0.164329	1.12175	0.230814	1.09989	-0.392858	1.0937	0.144856	1.15667		0.355709	0.877909	-0.305273	1.05085	0.185367	1.06663
DMAP1	0.0120161	1.29264	-0.0969697	1.17718	-0.529729	0.511972	-0.262659	1.29593	-0.313063	1.16916	-0.754178	0.673997		-0.249734	1.22681	-0.218996	1.06541	-0.610248	0.452188
ERI3	0.021079	1.24311	0.30492	0.971865	0.235556	0.98503	-0.277115	1.281	0.0145056	1.22029	-0.0806097	1.36604		-0.343509	1.08379	-0.0388832	1.23689	-0.0149574	1.17866
RNF220	-1.21773	0.0195735	-0.0452263	1.19449	-0.180903	1.11824	-1.28726	0.148555	-1.44083	0.0323531	-1.32431	0.127154		-0.74602	0.48068	-0.874149	0.150199	-0.642293	0.739372
TMEM53	-0.46171	0.701671	-0.21866	1.11777	-0.633966	0.351656	-1.25592	0.168756	-1.0399	0.197413	-1.23376	0.166653		-1.01292	0.104786	-0.719036	0.261748	-0.659808	0.661926
C1orf228	-0.530337	0.452597	-1.31439	0.0250751	-0.889397	0.0975753	-0.483785	0.972928	-0.71193	0.526938	-0.909804	0.462151		-0.0053145	1.2561	-0.313145	0.849719	-0.610875	0.463783
KIF2C	-0.896915	0.142705	-0.19696	1.11381	0.199033	1.07746	-1.57139	0.0484213	-0.852817	0.368391	-1.26445	0.140817		-1.14206	0.041457	-0.497736	0.729552	-0.658395	0.549907
RPS8	0.00367373	1.30042	-0.172572	1.14225	-0.142428	1.13184	-0.0859222	1.37054	-0.0911759	1.33408	-0.0472974	1.36016		-0.0551723	1.28441	-0.0660779	1.23524	-0.00302285	1.17188
BEST4	0.696077	0.235009	0.160094	1.07948	-0.0595997	1.15685	0.789056	0.470266	0.649671	0.576213	0.890042	0.399317		0.454505	0.746872	0.356312	0.899517	0.53036	0.771455
PLK3	4.62814	0	1.03533	0.115075	0.251316	1.00349	5.26011	0	5.00821	0	5.09553	0		3.04117	0.000235294	2.93628	8.57143e-05	2.52845	0.0214221
PTCH2	0.335831	0.492781	-0.994508	0.106938	-0.836973	0.140176	-0.817982	0.468804	-0.602686	0.580573	-0.346009	0.952292		-0.778438	0.15526	-0.59268	0.259008	0.00915805	1.02912
EIF2B3	-0.426859	0.740232	0.482945	0.698936	0.700378	0.270868	-0.56778	0.939796	-0.104037	1.31523	-0.0519442	1.36595		-0.471581	0.933595	-0.0486071	1.23554	0.11601	1.04663
HECTD3	0.434209	0.572112	0.0512814	1.1579	0.0656087	1.1837	0.378998	0.954091	0.504239	0.728689	0.654091	0.652431		0.179417	1.12255	0.301971	0.971704	0.433282	0.866245
UROD	0.490823	0.516555	-0.26294	1.00137	-0.148175	1.11904	0.0446948	1.21021	0.369189	0.923951	0.0848753	1.18949		-0.120739	1.25572	0.182236	1.11192	-0.0185955	1.22448
ZSWIM5	-0.127939	1.34455	-0.228343	1.0726	0.0195218	1.20873	-0.46986	1.04345	0.103376	1.18298	-0.43474	1.10234		-0.371072	0.866982	0.155689	1.14873	-0.343119	1.02123
HPDL	-1.63063	0.000890511	0.156019	1.12458	1.30934	0.0203147	-1.88807	0.0133711	-1.57301	0.016958	-1.74955	0.0238364		-1.20393	0.0420527	-1.10511	0.0234047	-0.884276	0.349346
MUTYH	-0.687811	0.361662	-0.579379	0.5795	-0.128626	1.166	-1.09838	0.286802	-1.00564	0.227392	-1.09966	0.278717		-0.688833	0.551593	-0.680601	0.37741	-0.57366	0.824428
TOE1	-1.33111	0.00915441	0.128005	1.1602	0.58783	0.426578	-1.99133	0.00849144	-1.57636	0.0168379	-1.82563	0.0185126		-1.43297	0.00617123	-1.10422	0.0312173	-0.933707	0.276955
TESK2	0.0672336	1.17716	-0.955283	0.0808958	-0.881648	0.0905686	-0.687019	0.775987	-0.40717	1.02032	-0.907803	0.450598		-0.537318	0.541204	-0.271276	0.832859	-0.634256	0.511932
MMACHC	-1.85242	0.000228723	0.238786	1.08866	0.641079	0.373097	-2.63098	0.000267717	-1.34321	0.0508544	-1.90147	0.0122767		-1.86532	4e-05	-0.652976	0.226199	-0.907924	0.164301
PRDX1	0.41171	0.674141	-0.0475263	1.19035	0.433749	0.677233	0.145177	1.15545	0.72056	0.502297	0.315445	1.03831		-0.0260347	1.29437	0.459109	0.803269	0.0990105	1.12384
AKR1A1	0.281307	0.888604	-0.26703	1.02262	-0.0382349	1.21238	-0.290278	1.26975	0.143926	1.13541	-0.345937	1.22212		-0.363281	0.981789	0.0280233	1.16688	-0.309349	1.08064
NASP	0.274065	0.881446	-0.0112584	1.19334	0.681404	0.296729	0.159108	1.15606	0.413637	0.90226	0.119893	1.17919		0.0413153	1.20092	0.165971	1.12444	-0.0232936	1.23533
CCDC17	1.30542	0.00627559	-0.30135	0.598754	0.149206	0.986368	1.20918	0.189498	1.56789	0.057328	0.865534	0.427954		0.694566	0.466249	0.968787	0.178274	0.171267	1.07603
GPBP1L1	-0.425172	0.892636	0.0390281	1.18447	-0.167517	1.11164	-0.50211	1.05308	-0.502361	0.891421	-0.736913	0.722501		-0.323415	1.19522	-0.284939	1.091	-0.485795	0.823527
TMEM69	-0.270937	1.15736	0.236898	1.04552	0.141946	1.11317	-0.411459	1.14427	-0.4417	0.984126	-0.00159844	1.3591		-0.337343	1.15461	-0.34978	0.985976	0.211691	0.941289
IPP	-0.980428	0.109258	-0.67184	0.421472	0.232197	1.03021	-1.77661	0.0233224	-1.1198	0.141587	-1.23479	0.171488		-1.2217	0.0220852	-0.734402	0.239342	-0.510692	0.840554
MAST2	0.144363	0.904935	-0.0284625	1.16354	0.566946	0.436221	0.248313	1.07315	0.781792	0.449767	0.47257	0.849631		0.190491	1.10002	0.612331	0.58296	0.215044	1.06518
PIK3R3	0.451227	0.40572	-0.58204	0.504433	-0.296956	0.824858	0.372441	0.940489	0.0211127	0.961271	0.212857	1.10734		0.284162	0.969388	-0.12062	0.646702	0.114469	1.10529
TSPAN1	0.36726	0.66682	-0.675348	0.342034	-0.379392	0.686921	0.0840399	1.17826	0.192721	1.08238	0.100815	1.17		0.0499913	1.17053	0.103181	1.13724	0.031625	1.13805
POMGNT1	0.416461	0.699874	0.183339	1.13305	-0.00090855	1.21051	0.366585	0.969279	0.391171	0.933984	0.500343	0.833771		0.150007	1.13679	0.20914	1.10671	0.310904	1.01323
C1orf190	-0.225265	1.09308	-0.26091	0.721981	-1.03996	0.0326473	-0.272438	1.14916	-1.08186	0.155178	-0.490803	0.954699		-0.124964	1.13005	-0.788315	0.0825325	-0.152228	1.12571
RAD54L	-0.744912	0.275352	-0.445776	0.701352	1.14794	0.0367172	-0.882267	0.500102	-0.431839	0.970556	-0.859672	0.518067		-0.472785	0.873068	-0.321179	0.933425	-0.531145	0.808302
LRRC41	0.691476	0.25221	0.333586	0.977084	-0.110346	1.17735	0.860254	0.422761	0.669593	0.578259	0.787385	0.517686		0.495186	0.760549	0.387762	0.931385	0.404924	0.919991
UQCRH	0.121315	1.17723	0.00330642	1.18708	0.105366	1.18042	0.0294887	1.2157	0.204176	1.10011	0.049654	1.20993		-0.0242066	1.28182	0.131345	1.14596	-0.00876213	1.21042
NSUN4	-1.57536	0.001223	0.424595	0.772946	0.283223	0.913011	-1.92066	0.0128729	-1.84771	0.00369708	-1.76078	0.0253535		-1.31105	0.0129288	-1.21159	0.0118349	-0.818684	0.355251
FAAH	0.2482	1.00741	-0.0505315	1.19214	0.102798	1.1816	-0.177703	1.33595	0.125512	1.1719	0.0207682	1.22899		-0.276816	1.11423	-0.00235032	1.23569	0.0338161	1.1219
MKNK1	-0.312893	1.12923	-0.149673	1.15451	-0.322796	0.895462	-0.653585	0.835836	-0.44915	1.00566	-0.536825	0.999653		-0.488631	0.873379	-0.251736	1.14546	-0.261141	1.2321
MOBKL2C	-0.719848	0.337933	0.633711	0.452223	-0.693315	0.246965	0.773251	0.498622	-0.614735	0.739561	0.828438	0.462577		0.969364	0.166604	-0.169805	1.21221	0.788809	0.357855
ATPAF1	0.0962992	1.19087	-0.43899	0.712318	-0.476157	0.558541	-0.160295	1.34961	-0.17687	1.29784	-0.408199	1.15013		-0.120116	1.28964	-0.129721	1.1943	-0.323908	1.08066
KIAA0494	-0.0376121	1.4004	0.156127	1.1478	-0.287547	0.899452	0.317555	1.02866	-0.0353275	1.33964	0.14178	1.17125		0.304736	0.994576	0.0350429	1.16885	0.0712231	1.13187
CYP4B1	-0.0472594	1.378	3.01431	0.000126984	-0.983934	0.0527437	2.70268	0.0042636	-0.456213	0.970746	1.86401	0.0383411		2.15817	0.00326776	-0.251049	0.848486	1.30239	0.0793561
CYP4A11	0.513601	0.385373	-0.639001	0.467528	-0.955112	0.067144	-0.212879	1.20794	-0.669844	0.486227	0.360857	0.865594		-0.317766	0.785701	-0.715461	0.0838489	0.581538	0.43992
TAL1	0.515891	0.335307	-0.430038	0.728847	-0.696958	0.240471	-0.087751	1.28635	-0.199242	1.08454	0.0806155	1.10682		-0.232821	1.01715	-0.294265	0.695499	0.152364	1.02965
STIL	-1.44425	0.00531385	-0.104621	1.17227	0.480959	0.56417	-2.10278	0.00486378	-1.51892	0.0223333	-2.02227	0.00747423		-1.45131	0.003125	-0.977245	0.0406348	-1.11685	0.095327
LOC100287848	0.598192	0.342882	-0.186695	1.09935	-0.0325106	1.19505	0.271089	1.02886	0.0937409	1.1506	0.591856	0.700892		0.0443854	1.1741	-0.161873	1.03171	0.500649	0.676302
CMPK1	0.653953	0.235175	0.197886	1.10654	0.0657475	1.17157	0.753077	0.51681	0.585283	0.652448	0.594007	0.705707		0.429869	0.828338	0.286851	1.02272	0.259417	1.09569
FOXE3	0.377861	0.715277	-0.570735	0.623848	-0.440331	0.692039	0.293245	1.00837	-0.0719167	1.29835	0.385953	0.937824		0.234944	0.999515	-0.154669	1.06474	0.33062	0.945695
FOXD2	1.06911	0.028101	-1.0405	0.0701915	-0.453939	0.538833	1.31665	0.147576	1.22863	0.121559	1.20452	0.207132		1.04401	0.193325	0.846004	0.333901	0.568201	0.834215
LOC284542	0.602257	0.227555	0.0439222	1.04157	0.299413	0.614925	0.349267	0.872705	0.353122	0.803606	0.350294	0.867026		0.0775444	1.09984	0.0334951	1.11839	0.174696	1.02993
LOC388630	0.122256	0.892883	4.09266	0	0.510141	0.473926	5.58263	0	1.4417	0.0775469	5.24861	0		4.76177	0	1.29256	0.0311835	3.49253	0.000361111
FAF1	-0.562682	0.584952	-0.0801792	1.1884	0.173151	1.0953	-0.88113	0.512174	-0.742926	0.524611	-0.767771	0.639527		-0.619923	0.699628	-0.529218	0.696839	-0.361758	1.18032
CDKN2C	0.32223	0.824051	-0.875943	0.144376	-0.39728	0.676871	-0.229471	1.31539	0.414037	0.89002	-0.287556	1.2512		-0.206208	1.08825	0.347551	0.964022	-0.333697	0.901946
RNF11	0.225888	0.96883	0.130799	1.1561	-0.174076	1.08979	0.050382	1.21003	0.205811	1.08959	0.103962	1.17528		-0.0729686	1.29206	0.139624	1.13485	0.0399141	1.13815
TTC39A	-0.524662	0.724942	-1.05926	0.0675102	-0.141334	1.15913	-1.51635	0.0669385	-0.400706	1.08087	-0.938645	0.451881		-1.0882	0.0428377	-0.144667	1.23093	-0.459382	0.821673
EPS15	-0.679848	0.364644	-0.0674008	1.16914	-0.0718379	1.17389	-0.416622	1.14602	-0.562131	0.808768	-0.678883	0.798592		-0.106551	1.2941	-0.251228	1.15325	-0.434194	0.955133
OSBPL9	-0.683905	0.364753	-0.668054	0.39581	-0.566831	0.432204	-1.92918	0.0112239	-1.15302	0.123691	-1.97505	0.00957907		-1.50471	0.00163768	-0.747531	0.21568	-1.2045	0.0380396
NRD1	-0.0681203	1.40063	-0.204535	1.12411	-0.0489518	1.21267	-0.448569	1.12069	-0.183672	1.29581	-0.417791	1.16021		-0.380416	1.06595	-0.14469	1.22467	-0.259731	1.21452
RAB3B	0.710246	0.140297	-0.124846	1.04445	1.03716	0.0751675	0.546565	0.73912	1.77604	0.0261659	0.775054	0.523476		0.259241	0.992356	1.27085	0.0522187	0.194402	1.02853
TXNDC12	0.225856	0.975978	-0.301757	0.93238	-0.0902738	1.18167	-0.311843	1.26166	0.121974	1.15651	-0.147422	1.3546		-0.354076	0.996067	0.0400887	1.16638	-0.0999546	1.2361
KTI12	-0.296654	1.15716	0.279682	1.03397	0.304554	0.876152	-0.390909	1.18631	-0.335827	1.16057	-0.240507	1.3033		-0.313563	1.15151	-0.263145	1.09238	-0.0588234	1.21849
ZFYVE9	-0.43818	0.859168	-0.288276	0.993317	0.149124	1.15646	-0.747062	0.684058	-0.632416	0.632535	-0.336392	1.22745		-0.501306	0.795887	-0.468673	0.648771	0.00847722	1.08958
CC2D1B	-0.691968	0.406707	0.0876667	1.17553	0.104054	1.18073	-0.726525	0.707999	-0.610304	0.705826	-0.740873	0.668491		-0.440226	0.957769	-0.327078	1.01413	-0.406666	1.09119
ORC1L	-0.819141	0.168572	-0.801128	0.245575	1.04142	0.0504123	-2.53297	0.000451613	-1.20641	0.099785	-2.34852	0.00138636		-2.02439	0	-1.0433	0.0329381	-1.41367	0.00336517
PRPF38A	-0.724074	0.288554	-0.2863	1.02834	-0.155377	1.15	-1.22756	0.18714	-0.945931	0.284688	-1.10792	0.283678		-0.8571	0.282939	-0.600016	0.553135	-0.564547	0.842803
C1orf163	-0.792959	0.216445	0.604299	0.526514	0.94407	0.103311	-0.892523	0.503703	-0.636964	0.677762	-0.476293	1.04466		-0.65891	0.608144	-0.467057	0.766771	-0.0939212	1.23172
ZYG11B	-0.1958	1.32642	0.0231074	1.18825	-0.121658	1.15987	-0.196963	1.33586	-0.229255	1.26704	-0.165459	1.35093		-0.115633	1.2935	-0.120781	1.22419	-0.0589042	1.19532
ZYG11A	-0.141964	1.36505	0.125381	1.16846	-0.0827303	1.1772	-0.414334	1.14322	-0.169477	1.30386	-0.26259	1.29545		-0.375733	1.02794	-0.0918553	1.23067	-0.116637	1.2371
ECHDC2	0.102392	1.18314	-0.495238	0.643326	-0.345431	0.778989	0.0667506	1.20285	-0.00126859	1.34574	-0.121139	1.35726		0.114811	1.15331	0.0187034	1.16794	-0.137509	1.23791
SCP2	0.157158	1.05211	-0.33994	0.835817	-0.315216	0.774206	-0.063636	1.36784	0.121308	1.13284	-0.109008	1.35543		-0.0686539	1.29302	0.111655	1.13302	-0.123426	1.24008
SLC1A7	0.255127	0.743243	-0.705389	0.406178	-0.673252	0.318129	-0.329261	1.12737	-0.41131	0.927051	-0.201675	1.24902		-0.308619	0.902514	-0.396694	0.638165	-0.016532	1.23891
CPT2	0.951678	0.0531354	-0.252366	1.05448	0.0898726	1.16264	0.539883	0.760752	1.07178	0.188682	0.964481	0.352581		0.170842	1.07326	0.63857	0.532532	0.561565	0.678575
C1orf123	-0.128302	1.36052	-0.167109	1.15	-0.229699	1.04191	-0.208875	1.33036	-0.302013	1.203	-0.301994	1.26871		-0.12141	1.29373	-0.202812	1.18201	-0.174272	1.23898
MAGOH	0.205676	0.82134	0.757965	0.341187	0.788215	0.227997	0.719492	0.551419	0.690316	0.529696	0.845606	0.445699		0.487391	0.737764	0.452543	0.785409	0.493154	0.840985
LRP8	-1.07229	0.0348795	0.852017	0.252704	0.897575	0.139433	-0.680272	0.750661	-0.038881	1.3271	-0.271243	1.24148		-0.370896	0.861081	0.261952	0.712339	-0.0914543	1.23591
GLIS1	0.544722	0.183528	0.591291	0.552285	0.933388	0.0773784	1.20596	0.226867	0.918958	0.370186	1.06063	0.341043		0.856775	0.316921	0.505632	0.589207	0.529397	0.842742
TMEM48	-0.275192	1.18717	0.181336	1.13808	0.424201	0.727736	-0.400162	1.18274	-0.391315	1.09293	-0.351637	1.22911		-0.313766	1.17468	-0.350456	0.97108	-0.153768	1.2329
YIPF1	0.324171	0.799886	-0.584622	0.475267	-0.53468	0.441216	-0.0621813	1.36924	0.0157448	1.21183	-0.0295544	1.364		-0.0943897	1.27366	-0.0258277	1.22194	-0.0179453	1.19054
DIO1	0.00111531	1.01141	-0.0308802	1.14115	0.721491	0.214856	-0.22731	1.26806	1.04514	0.210697	1.32591	0.157028		-0.222008	1.13746	0.909372	0.133503	1.12146	0.0855087
HSPB11	-0.179884	1.26312	-0.491323	0.676858	0.11079	1.16454	-1.01067	0.370078	-0.25259	1.24741	-0.636902	0.849191		-0.839846	0.200027	-0.194664	1.18004	-0.321087	1.13182
LRRC42	-0.716372	0.313052	-0.275969	1.00867	-0.318005	0.8725	-1.31696	0.139154	-1.02069	0.215667	-1.39631	0.103746		-0.951808	0.160347	-0.647654	0.418492	-0.811892	0.343926
TMEM59	0.591879	0.340294	-0.177069	1.09818	-0.408742	0.699643	0.352816	0.953891	0.348598	0.944352	0.298666	1.02841		0.12707	1.14793	0.16629	1.12618	0.123312	1.12944
C1orf83	-0.793152	0.195393	0.112715	1.16775	0.228867	1.0593	-1.12025	0.257191	-0.72857	0.504357	-1.23325	0.167703		-0.794379	0.265842	-0.424478	0.692907	-0.771049	0.308164
MRPL37	0.244828	0.998067	0.217157	1.10968	0.216735	1.05712	0.361876	0.9539	0.25365	1.05181	0.502672	0.817234		0.214047	1.08491	0.105899	1.15144	0.348791	0.959448
SSBP3	-0.297489	1.09105	0.407643	0.841193	-0.425035	0.667082	0.816798	0.461297	-0.525324	0.839664	0.433721	0.902889		0.870517	0.235284	-0.315479	0.95869	0.360853	0.869326
ACOT11	0.380816	0.698058	-0.680521	0.330451	-0.0905995	1.10369	0.0215143	1.22089	0.323569	0.991407	0.110327	1.17525		-0.0174949	1.27531	0.173949	1.12677	0.0240566	1.13874
C1orf175	0.671999	0.245237	-0.209557	1.05028	-0.128811	1.04049	0.661323	0.609066	0.271895	0.97919	0.277085	1.0429		0.406616	0.710131	0.00204737	1.11653	0.0437805	1.12953
TTC4	-0.937522	0.116223	0.268336	0.996066	0.0324879	1.18341	-1.00705	0.37839	-0.985468	0.243945	-0.723393	0.704501		-0.647193	0.618469	-0.581394	0.562382	-0.225264	1.24056
PARS2	-0.0519752	1.39927	0.112797	1.16721	0.0240835	1.20848	-0.15729	1.35647	0.0154511	1.23025	-0.0828324	1.36629		-0.1557	1.28784	0.0336746	1.16637	-0.0473728	1.20482
TTC22	-1.05079	0.0535229	-0.304003	0.866514	-0.584383	0.290917	-0.136493	1.33012	-0.933521	0.265494	-0.237271	1.26925		0.380227	0.739435	-0.36423	0.84989	0.0302328	1.07753
DHCR24	-0.00407551	1.40001	-0.204691	1.09927	-0.400356	0.708606	-0.72453	0.72699	-0.367011	1.08084	-0.841919	0.546046		-0.684368	0.408238	-0.290162	0.958331	-0.569034	0.671861
TMEM61	0.4254	0.688233	-0.464921	0.746351	-0.941642	0.0690415	-0.162248	1.34526	0.332363	0.990983	-0.0144404	1.35958		-0.261188	1.08195	0.322808	0.958554	-0.0569693	1.23659
USP24	-0.295277	1.13227	0.427302	0.841997	0.15426	1.14793	0.641821	0.650898	0.101651	1.18691	0.416568	0.928377		0.690886	0.440322	0.201911	1.10702	0.2307	1.07753
COX1	0.456061	0.419799	-0.514098	0.504255	-0.424936	0.381415	0.858936	0.410269	0.808137	0.35704	0.186827	1.01398		0.755803	0.398084	0.688286	0.320821	-0.229941	0.443755
PPAP2B	-0.425734	0.895335	0.737156	0.315359	-0.861737	0.0997088	0.234548	1.08821	-1.42961	0.0353209	-0.681335	0.795905		0.28259	0.858059	-1.08177	0.00996429	-0.38257	0.583885
DAB1	0.582215	0.269241	-0.323483	0.833342	-0.641532	0.32384	0.395947	0.848164	0.0529215	1.13009	0.0019998	1.17543		0.201881	0.908945	-0.0815105	1.05233	-0.110217	1.139
OMA1	-0.689084	0.38543	-0.343408	0.946012	-0.240019	1.02238	-1.17039	0.227997	-1.03313	0.208934	-1.19089	0.219919		-0.80453	0.337396	-0.686649	0.322095	-0.640013	0.666376
TACSTD2	-0.873143	0.156693	-0.0405448	1.1754	-0.641278	0.294113	-1.38364	0.109327	-1.22382	0.090545	-1.61798	0.0415456		-0.994035	0.123958	-0.721582	0.248302	-0.966113	0.174735
MYSM1	0.0953254	0.696678	0.997828	0.202686	0.710952	0.303613	0.717484	0.537447	0.98133	0.29262	0.988619	0.355298		0.488687	0.706384	0.806321	0.326416	0.563916	0.746887
NPHP4	-0.368984	0.758055	0.122769	1.1206	0.23397	1.06064	0.684521	0.616134	0.289523	1.01464	0.325424	1.01641		0.822932	0.352098	0.407084	0.905038	0.081913	1.13558
JUN	0.269509	0.818836	0.237991	0.753274	0.622209	0.378707	0.513349	0.791776	0.204262	0.971016	0.539511	0.776918		0.350815	0.921658	-0.0303118	1.13702	0.360108	0.939177
FGGY	-0.222589	1.19959	-0.601576	0.419708	-0.499266	0.496147	-1.00606	0.381433	-0.748226	0.520247	-1.09323	0.27076		-0.795882	0.244321	-0.557231	0.425494	-0.654655	0.612293
HOOK1	-0.0276534	1.38156	0.220594	1.02985	0.726354	0.241379	-0.089473	1.35524	0.232376	1.07043	0.07147	1.20617		-0.118736	1.21201	0.108283	1.12656	0.0357443	1.12869
CYP2J2	-0.362403	1.03326	-1.48754	0.00502083	-0.475051	0.565004	-1.68252	0.0342614	-0.811269	0.430265	-1.59792	0.045204		-1.24506	0.0082265	-0.563646	0.452634	-0.974468	0.134301
KCNAB2	0.174009	1.09554	-0.352569	0.931357	-0.368605	0.821214	-0.0525484	1.37082	-0.157546	1.30482	-0.276717	1.26249		-0.0625708	1.29421	-0.164562	1.15354	-0.224193	1.18404
KIAA0485	-0.259287	0.943264	-0.272613	0.888591	0.499084	0.496424	-0.0936621	1.31377	1.22378	0.142751	0.726596	0.535535		0.0708907	1.0772	1.24364	0.0449915	0.444066	0.639688
NFIA	-0.357871	0.797899	-0.0855883	1.08933	0.848055	0.177677	-0.694888	0.707312	0.967133	0.295112	0.335743	0.995643		-0.522272	0.521244	0.964691	0.141235	0.267682	0.840801
MGC34796	0.491198	0.547479	0.408318	0.865147	0.194158	1.10977	1.11719	0.225893	0.479726	0.813696	1.09973	0.247615		0.825732	0.288946	0.228422	1.10583	0.700499	0.549765
TM2D1	0.643144	0.26156	0.12769	1.08625	0.0866592	1.01929	0.463124	0.771462	0.709128	0.487605	0.634719	0.620111		0.157806	1.10003	0.411504	0.887842	0.341656	0.993961
INADL	-0.0474459	1.38691	0.208201	1.07885	0.108497	1.16293	0.0497688	1.20969	0.15143	1.14131	0.130032	1.15545		0.0314887	1.18405	0.151844	1.12954	0.0797322	1.12579
RPL22	0.362608	0.79203	-0.204538	1.11762	-0.0310204	1.21476	0.314485	1.02343	0.349197	0.962194	0.356731	0.997938		0.194195	1.10995	0.196372	1.11519	0.19081	1.11789
RNF207	0.45699	0.461533	-0.417885	0.752288	-0.735661	0.220307	0.192411	1.0709	0.0668073	1.15594	0.0587848	1.17954		0.0708315	1.03997	0.00481073	1.07847	-0.00601975	1.23236
ICMT	-0.329469	1.06697	0.151989	1.13105	0.353838	0.805824	-0.569938	0.952878	-0.299067	1.20411	-0.451318	1.10371		-0.454293	0.95801	-0.221269	1.16068	-0.234066	1.23249
USP1	0.0933941	1.12622	-0.277745	0.942848	0.442326	0.673134	-0.044957	1.36786	0.0172192	1.19182	-0.0771723	1.3578		-0.0337397	1.2908	-0.106577	1.22358	-0.0702379	1.23603
DOCK7	-0.0325695	1.39135	-0.578269	0.500802	0.161525	1.12085	-0.239596	1.29254	0.123928	1.16025	-0.0701695	1.36138		-0.116921	1.22365	0.107891	1.16381	-0.0412525	1.21252
C1orf211	-1.42308	0.00428472	-0.71767	0.319529	0.196457	1.06689	-1.94545	0.0110336	-1.26487	0.0767367	-1.52042	0.0654095		-1.18828	0.0431328	-0.679108	0.376693	-0.717844	0.531218
GPR153	0.101928	1.13204	-0.220065	1.08779	-0.059852	1.18145	-0.0943395	1.34542	-0.252364	1.20193	0.0371157	1.21392		-0.0976711	1.27946	-0.285736	0.997651	0.123792	1.09063
ATG4C	-1.2929	0.0125638	-0.379372	0.811157	-0.113878	1.15456	-2.38048	0.0013981	-1.48833	0.0248918	-2.15041	0.00460294		-1.74371	0.000277419	-0.901338	0.0884363	-1.1832	0.0418565
ACOT7	1.12803	0.0211766	-0.019134	1.19097	0.513022	0.540102	1.09263	0.250624	1.68125	0.0281012	1.24211	0.181586		0.602699	0.596803	1.09154	0.107139	0.548643	0.782984
FOXD3	0.476121	0.526113	0.0825042	1.13127	-0.0135656	1.18975	0.368026	0.947065	0.244291	1.0385	0.449295	0.867483		0.144253	1.09989	0.038531	1.15161	0.296216	1.02906
ALG6	0.424875	0.60694	-0.0132174	1.19211	0.0300805	1.20482	0.225382	1.08995	0.554946	0.699718	0.480741	0.831794		0.0419773	1.19062	0.363423	0.930409	0.285659	1.02923
ITGB3BP	0.090987	1.11091	-0.509782	0.547655	0.302614	0.791771	-1.06389	0.308841	-0.226857	1.24734	-0.744043	0.667845		-1.00811	0.0494374	-0.323403	0.928559	-0.421356	0.958674
EFCAB7	-2.23454	0	-0.596055	0.438931	0.184699	1.05799	-3.14275	0	-2.36742	0.000148515	-3.02692	5.33333e-05		-2.05337	0	-1.42444	0.000521739	-1.64938	0.00121127
PGM1	0.273891	0.928842	-0.013688	1.19197	-0.215009	1.07185	-0.2816	1.28661	-0.0427997	1.34457	-0.241796	1.31044		-0.398861	0.914657	-0.122313	1.18971	-0.160696	1.23854
HES2	2.01647	3.44828e-05	0.564213	0.597578	-0.475782	0.550516	2.28817	0.0116316	2.47373	0.00263587	2.51081	0.00805944		1.30017	0.0959816	1.68073	0.0148968	1.32033	0.195451
ESPN	0.774021	0.0938511	0.486079	0.700692	-0.145619	0.930825	2.15286	0.0170597	1.84182	0.0187958	2.01898	0.0276508		1.72309	0.0121466	1.53049	0.0144174	1.02031	0.357617
TNFRSF25	-0.714484	0.319124	-0.265327	1.05022	0.0891541	1.14798	-1.11481	0.259705	-0.380473	0.978853	-0.840126	0.580043		-0.752475	0.351893	-0.084603	1.15337	-0.466305	0.802328
PLEKHG5	-0.683031	0.361587	-0.0504614	1.17768	0.444439	0.70403	-0.685713	0.774797	-0.141611	1.30488	-0.36179	1.18416		-0.377426	1.077	0.073883	1.07467	-0.154959	1.23861
RAVER2	0.152902	1.08102	-0.281729	1.03145	-0.0633224	1.20364	-0.568297	0.952004	0.105367	1.17316	-0.421197	1.13941		-0.582367	0.507388	0.0503451	1.16656	-0.305465	1.10362
JAK1	0.0111382	1.06387	1.08505	0.105292	1.17322	0.0301774	1.23054	0.185239	1.13668	0.170426	1.46975	0.108304		1.02222	0.171717	0.911832	0.174013	0.877943	0.376391
AK3L1	-0.0973314	1.32686	-0.231715	1.00485	0.401008	0.742258	-0.0755655	1.36574	0.425176	0.868743	0.378365	0.940596		0.0104634	1.18034	0.39257	0.784044	0.290962	0.982007
NOL9	-0.120113	1.34627	0.479376	0.74154	0.599727	0.457958	0.425513	0.893265	0.575921	0.711248	0.688203	0.62049		0.38818	0.851952	0.516022	0.652226	0.437845	0.88348
LEPROT	0.439267	0.646032	-0.511783	0.675638	-0.322559	0.901029	0.020147	1.22709	0.086083	1.19212	-0.104559	1.3629		-0.0760728	1.27665	-0.0456163	1.21076	-0.131116	1.24012
TAS1R1	0.507935	0.357655	-0.556175	0.574173	-0.755472	0.20518	0.143452	1.07338	-0.249293	1.10919	0.339381	0.922076		0.0255134	1.07883	-0.329864	0.681043	0.365841	0.821164
LOC100133331	-0.534399	0.47655	-0.986199	0.107028	-0.57266	0.37726	-0.569361	0.842522	-0.447344	0.858876	-0.721584	0.648495		-0.150649	1.16634	-0.106171	1.17238	-0.467408	0.857708
ZBTB48	0.0389049	1.25368	0.19975	1.12357	0.0347532	1.20463	0.024124	1.22908	-0.00880893	1.34307	-0.013945	1.35401		-0.03035	1.27962	-0.0323461	1.23087	-0.0177738	1.18945
KLHL21	1.42465	0.00219808	0.379633	0.917116	0.645407	0.363859	1.6478	0.0562673	1.86657	0.0158159	1.64898	0.0622349		0.953336	0.267004	1.12227	0.12254	0.770383	0.67542
PHF13	-0.379707	1.02243	-0.276533	1.02093	0.0672445	1.20086	-0.614161	0.89867	-0.479347	0.945696	-0.760019	0.655038		-0.396189	1.05557	-0.325834	1.02405	-0.486642	0.904762
THAP3	-0.587107	0.493261	-0.0213216	1.18839	-0.18341	1.09141	-0.98525	0.40569	-0.755916	0.514015	-0.859455	0.557114		-0.724393	0.471383	-0.464667	0.794971	-0.424164	1.09254
DNAJC11	0.392665	0.63525	0.454545	0.77675	0.54183	0.510343	0.758526	0.532025	0.806745	0.421276	0.824326	0.476008		0.501508	0.785332	0.533361	0.742953	0.433009	0.942403
MIER1	-0.249858	1.20611	-0.0159953	1.18984	0.189337	1.07285	-0.633573	0.872521	-0.331378	1.14862	-0.508686	1.03904		-0.52126	0.772747	-0.257566	1.06984	-0.267448	1.19336
SLC35D1	0.7766	0.133032	0.0650451	1.16802	0.0995727	1.14313	0.258678	1.02738	1.06134	0.213996	0.714103	0.57229		-0.0932798	1.19522	0.702903	0.44054	0.3841	0.906743
SERBP1	-0.471535	0.842243	0.390682	0.886368	0.603458	0.423043	-0.35235	1.21687	-0.477795	0.927984	-0.157668	1.35215		-0.219306	1.25672	-0.384646	0.904244	0.0498684	1.11116
GADD45A	3.04169	0	2.71617	0.000325	0.0883623	1.1852	3.54761	0.00052459	3.24618	0.000372093	3.53923	0.000857143		1.70759	0.0343545	1.89887	0.00856122	1.84078	0.0708972
GNG12	0.0338351	1.15362	0.230631	1.03155	0.0639338	1.14748	0.302395	0.950512	-0.0498693	1.33237	0.258837	1.01959		0.244349	0.969514	-0.0766598	1.22434	0.195705	1.063
CAMTA1	0.223944	1.00761	-0.0113954	1.19165	0.17575	1.11283	0.0674986	1.19988	0.266124	1.03104	0.309245	1.0186		-0.0283403	1.28676	0.135195	1.13965	0.22584	1.06782
DEPDC1	-1.57394	0.00144479	-0.0624322	1.17455	0.477802	0.577287	-2.31878	0.00173932	-1.74042	0.00692	-2.00015	0.00839356		-1.61848	0.000995798	-1.14141	0.0195975	-0.985354	0.215056
PIN1L	0.621253	0.240399	1.08535	0.116112	0.952638	0.113772	1.24444	0.175809	1.4164	0.0801754	1.37182	0.159945		0.769135	0.307618	0.965981	0.13408	0.706608	0.487913
LRRC40	-0.559445	0.49708	-0.160593	1.07005	0.146165	1.09809	-1.43905	0.0880589	-0.584081	0.741938	-0.972408	0.408364		-1.16419	0.0308795	-0.36673	0.964184	-0.466624	0.851166
SFRS11	-0.365607	1.05815	-0.0174648	1.19181	0.0873926	1.17783	-0.644058	0.859687	-0.543038	0.856324	-0.725697	0.731585		-0.48083	0.907708	-0.399471	0.899451	-0.428923	1.03293
ANKRD13C	-0.397527	0.941831	0.21953	1.08867	-0.139734	1.08615	-0.27129	1.27962	-0.340164	1.13288	-0.401242	1.16571		-0.138534	1.28566	-0.140046	1.20688	-0.248379	1.18932
HHLA3	0.889977	0.0988882	-0.117149	1.14628	-0.173558	1.09555	0.637269	0.651056	0.573845	0.707621	0.553004	0.776789		0.26987	0.969278	0.217022	1.06618	0.250225	1.07352
CTH	-0.149334	1.30257	-1.56095	0.00284416	-0.208983	1.06933	-1.7177	0.0288318	-0.707537	0.59207	-2.12401	0.0042963		-1.35968	0.00235714	-0.603019	0.332365	-1.5177	0.000992188
PTGER3	-1.11173	0.0346109	-1.35498	0.0109343	0.426459	0.717711	-2.08991	0.00520783	-0.616238	0.691012	-0.662893	0.766712		-1.34947	0.00551905	-0.209819	1.04348	0.0136424	0.905488
ZRANB2	-0.0768926	1.37361	-0.18305	1.11159	0.268843	0.94455	-0.238913	1.31107	-0.11415	1.32279	0.0224549	1.20812		-0.17095	1.27888	-0.130917	1.22455	0.110721	1.09457
FPGT	-1.74338	0.00030622	-0.241402	1.01084	0.0845379	1.14169	-2.72431	0.000155963	-1.69968	0.00821277	-1.90764	0.0128771		-1.91631	2.22222e-05	-0.952805	0.0568801	-0.801642	0.279539
CRYZ	0.477011	0.454833	-0.684665	0.316666	-0.304967	0.864999	-0.302512	1.25257	0.174008	1.07312	-0.145312	1.34976		-0.38283	0.759875	0.0224971	1.16501	-0.113186	1.2391
TYW3	-0.175644	1.28688	-0.0146746	1.19163	0.161024	1.10968	-0.683632	0.802283	-0.389986	1.08679	-0.638088	0.86297		-0.604036	0.658146	-0.343334	1.02429	-0.369684	1.09081
DLSTP1	0.456719	0.482317	0.0163423	1.19183	0.275191	0.933809	0.0970108	1.17275	0.389674	0.867975	0.552554	0.762203		-0.105868	1.21884	0.138261	1.07835	0.430883	0.770861
ACADM	0.212188	0.949655	-0.5521	0.517199	-0.135507	1.11474	-0.312654	1.24419	-0.0281417	1.33901	-0.37603	1.18168		-0.301968	1.03601	-0.0955662	1.20598	-0.290831	1.12139
RABGGTB	-0.950099	0.092066	0.222012	1.0514	0.322015	0.805666	-1.71004	0.031503	-1.31619	0.0609795	-1.49736	0.0771674		-1.336	0.01168	-0.960903	0.071804	-0.740803	0.43176
ST6GALNAC3	0.275751	0.503316	-0.180025	0.908003	-0.42289	0.465159	-0.177379	1.17051	0.102006	0.995701	-0.241096	1.14448		-0.264266	0.830316	0.0606564	0.943716	-0.222252	0.987737
PIGK	0.214461	0.991016	-0.034211	1.18288	0.110132	1.16218	-0.0777441	1.36952	0.244948	1.05206	0.0208687	1.22324		-0.165156	1.25713	0.130471	1.13924	-0.0209322	1.21231
ZZZ3	-0.807152	0.216988	0.226604	1.04901	0.0305899	1.18683	-1.15877	0.224987	-0.840015	0.391738	-0.796044	0.629816		-0.84813	0.249795	-0.492622	0.719792	-0.296347	1.21619
USP33	-0.187095	1.27488	0.051442	1.18716	-0.0969567	1.16	0.1676	1.12113	-0.277507	1.21686	-0.0890104	1.36606		0.239809	0.98201	-0.177474	1.20665	-0.0615336	1.23878
FAM73A	-0.436273	0.782674	0.378588	0.864675	0.138457	0.999992	-0.461366	1.03566	-0.613228	0.648401	-0.467434	1.0441		-0.341482	0.95192	-0.448319	0.504488	-0.198786	1.2233
VAMP3	0.340673	0.740979	0.228164	1.04753	0.000559646	1.20059	0.308888	1.00384	0.355231	0.936508	0.356231	0.975976		0.117063	1.16428	0.206082	1.10701	0.190201	1.10528
NEXN	1.29423	0.00504336	0.263066	1.00538	-0.490981	0.522499	1.60847	0.0682083	1.29127	0.0992347	1.19581	0.202677		0.992918	0.216834	0.817105	0.325864	0.470875	0.904976
FUBP1	-0.535246	0.634234	0.490884	0.724559	0.263247	1.02791	-0.284461	1.28431	-0.233419	1.25673	-0.258433	1.30168		-0.142331	1.28731	-0.0486073	1.23309	-0.128963	1.23191
DNAJB4	0.0924893	1.0519	-0.22682	0.963115	-0.512595	0.400011	-0.652658	0.796402	0.131103	1.11928	-0.676569	0.76326		-0.650593	0.389047	0.18675	1.0765	-0.546181	0.52075
LOC643837	0.285351	0.698255	0.521725	0.707066	0.54236	0.496783	0.772124	0.534412	0.80362	0.446498	0.718077	0.600698		0.549459	0.726303	0.577086	0.662825	0.324141	1.04068
PER3	-1.33346	0.00790249	-0.4843	0.585034	0.298155	0.921219	-0.835182	0.491014	-0.65863	0.534811	-0.789834	0.538698		-0.160986	1.16089	-0.131144	1.05076	-0.416382	1.01893
FAM41C	-0.556529	0.492578	-0.466644	0.608374	0.26878	0.965392	-1.39905	0.101961	-0.592568	0.742403	-1.18274	0.220655		-1.06807	0.0594725	-0.399483	0.89017	-0.684833	0.256911
PARK7	-0.0492261	1.40053	0.152704	1.13131	0.103212	1.18003	-0.177381	1.33595	0.0590777	1.19142	-0.0674548	1.36558		-0.184477	1.26529	0.0612619	1.16619	-0.0378789	1.21551
ERRFI1	-0.161695	1.29028	1.12597	0.0762541	0.163552	1.08454	0.721987	0.540847	-0.0587013	1.33156	0.354965	0.96116		0.58161	0.480526	-0.0186256	1.22917	0.189144	1.07203
LOC729817	-0.543329	0.322379	0.359751	0.630405	0.588534	0.343832	0.00236494	1.08647	0.4033	0.735244	0.858868	0.438391		0.172618	0.821657	0.530656	0.434717	0.757452	0.340197
LPHN2	0.694848	0.177474	0.201574	0.965945	-0.113035	0.96035	0.472132	0.739964	0.187742	0.976718	0.445403	0.803279		0.130341	1.00565	-0.0950597	0.992509	0.280435	0.915847
RERE	-0.00941811	1.29054	-0.105321	1.02311	0.112061	1.05609	0.0642946	1.1519	0.409519	0.870949	-0.241002	1.1234		0.0881627	1.14843	0.392628	0.905992	-0.359455	0.579594
LOC284600	0.342025	0.534443	-0.642879	0.242205	-0.530069	0.316593	0.00926532	1.02749	-0.0228516	1.20756	0.142004	1.0793		-0.019831	1.00148	-0.0730998	1.02392	0.1454	0.954656
RPF1	-0.234669	1.19682	0.170728	1.12509	0.0409317	1.19667	-0.529873	1.00394	-0.262028	1.22757	-0.301126	1.26064		-0.459217	0.947244	-0.167035	1.21352	-0.10315	1.22255
GNG5	-0.115777	1.35661	-0.143503	1.16522	-0.192361	1.08241	-0.221873	1.31633	-0.291619	1.18696	-0.22452	1.31097		-0.144314	1.28813	-0.204899	1.1226	-0.0961469	1.21862
SPATA1	0.495556	0.408669	-0.358393	0.597181	-0.603097	0.303103	0.417316	0.844695	-0.180234	1.13143	0.392703	0.885685		0.26771	0.884066	-0.283959	0.774488	0.333432	0.906822
CTBS	-0.0848146	1.36519	-0.49904	0.611811	-0.0679947	1.17916	-0.617874	0.897704	-0.468452	0.969134	-0.575349	0.935778		-0.487198	0.811585	-0.418596	0.765733	-0.303767	1.21173
SSX2IP	-0.277279	1.05568	-0.112166	1.07375	0.636141	0.260064	-1.43427	0.0883097	-0.215057	1.22214	-1.27313	0.158373		-1.29193	0.00756954	-0.213024	1.14763	-0.860802	0.0927866
FLJ39609	-1.38731	0.00545708	-1.14674	0.0465	-0.295835	0.874479	-1.74281	0.0272356	-1.69621	0.00799464	-2.3282	0.00153571		-0.920845	0.170386	-1.03379	0.0279013	-1.46844	0.00424084
WDR63	1.2404	0.00962077	-0.20664	1.10114	-0.599964	0.366005	1.30506	0.145654	1.93419	0.013476	1.9801	0.0281738		0.801135	0.364992	1.504	0.0186198	1.17029	0.153204
SYDE2	0.0432096	0.837049	-0.391659	0.779465	0.0821269	1.15766	-0.0966724	1.32652	-0.0954312	1.29344	-0.31412	1.21676		-0.0421405	1.11316	-0.129734	0.895988	-0.266094	1.04706
C1orf52	0.181391	0.876517	0.295245	0.951238	-0.181001	0.897134	0.209682	1.04198	-0.272049	1.16861	-0.0541589	1.3566		0.0749649	1.13497	-0.31747	0.80983	-0.038567	1.23897
BCL10	-0.541003	0.691527	-0.0681967	1.18025	-0.0599134	1.18393	-0.544272	0.979845	-0.767545	0.487148	-0.572794	0.951916		-0.294796	1.1899	-0.519622	0.577757	-0.24484	1.22336
LOC646626	2.06172	2.41935e-05	0.409743	0.837297	-0.1608	1.08016	2.10002	0.0177424	1.98453	0.0121937	1.9591	0.0295802		1.12119	0.179655	1.11268	0.169742	0.937957	0.531614
DDAH1	0.847585	0.119629	-0.665539	0.421864	0.318592	0.886581	0.00762309	1.23533	1.06981	0.189826	0.359359	1.00285		-0.238407	0.846095	0.639258	0.582164	0.0899998	1.10042
CYR61	0.022268	1.25985	0.560347	0.597488	0.154339	1.14283	0.258116	1.06916	-0.118447	1.32602	0.154279	1.15144		0.143308	1.10316	-0.157128	1.20541	0.119362	1.12003
ZNHIT6	-1.68556	0.00100357	0.627371	0.513993	0.433476	0.71807	-1.39749	0.102552	-0.737316	0.506782	-0.891182	0.510493		-0.777689	0.188292	-0.0811595	1.03729	-0.357481	0.971838
SH3GLB1	-0.529963	0.602617	-0.159589	1.15059	-0.241827	1.03743	-1.31408	0.140366	-0.829472	0.412845	-1.03761	0.342808		-1.0523	0.0750061	-0.552271	0.587539	-0.50172	0.972695
SEP15	0.509765	0.4578	0.156728	1.09462	0.135095	1.0767	0.274469	1.02839	0.380901	0.889621	0.389996	0.926665		0.0220604	1.19305	0.132549	1.1372	0.226153	1.08164
HS2ST1	0.121532	1.11876	-0.0458169	1.18364	0.138536	1.09818	0.204123	1.11323	0.0783727	1.1758	0.192386	1.13475		0.159544	1.13349	-0.000772913	1.23343	0.121762	1.12209
LMO4	-0.601533	0.548096	0.25074	1.03984	0.280645	0.93809	-1.30272	0.144815	-0.86995	0.368199	-1.2302	0.182775		-1.08657	0.0598847	-0.659401	0.369464	-0.687031	0.569086
SAMD11	-0.784435	0.259139	-1.64276	0.00204545	-0.617463	0.368138	-2.0275	0.00702941	-1.31472	0.0602182	-2.18845	0.00318056		-1.37629	0.00358491	-0.855756	0.0986424	-1.3529	0.0121429
NOC2L	0.280315	0.882379	0.458863	0.776172	0.51744	0.585543	0.85686	0.425794	0.949261	0.294526	0.902203	0.404507		0.648185	0.520459	0.729604	0.353436	0.450672	0.940337
PKN2	0.0895467	1.19794	-0.136581	1.169	0.0328482	1.1899	-0.0584477	1.36686	-0.114767	1.31814	0.0179034	1.22856		-0.0720154	1.29306	-0.160102	1.19459	0.061207	1.12222
ENO1	0.0715312	1.23527	0.338453	0.967442	0.287285	0.949657	0.0602656	1.21214	0.0846804	1.19223	0.0722375	1.211		-0.0344891	1.28305	-0.000480382	1.22573	0.036001	1.13622
GTF2B	1.5556	0.000646091	0.138058	1.12964	-0.171323	1.08498	1.49595	0.0838362	1.5235	0.0500437	1.55731	0.0826427		0.789493	0.383566	0.875045	0.277698	0.802445	0.546304
CCBL2	-0.552729	0.457077	-0.357276	0.854055	-0.135311	1.08607	-0.930848	0.467904	-0.915066	0.311383	-1.1395	0.23727		-0.62204	0.664288	-0.647876	0.383421	-0.678021	0.581968
RBMXL1	-0.474196	0.793832	0.111563	1.15097	0.431581	0.666146	-0.774369	0.669214	-0.15914	1.28899	-0.576621	0.933436		-0.587827	0.722811	-0.0326007	1.23248	-0.343244	1.05366
GBP3	-2.02266	1.48148e-05	2.14091	0.00205714	0.349047	0.724269	3.32682	0.000964539	-1.77799	0.00513333	2.27474	0.0151587		3.81032	0	-0.958518	0.0158297	1.88753	0.0195079
GBP2	-0.845363	0.172441	3.34304	6.12245e-05	0.604503	0.397664	2.66194	0.00477953	-0.704378	0.571374	2.35652	0.0115934		2.40497	0.00152381	-0.447876	0.454182	1.86713	0.0210052
GBP4	0.112868	1.0679	0.134019	1.07723	-0.52654	0.507221	0.146127	1.09525	-0.140618	1.26815	0.0594082	1.1954		0.0716186	1.11865	-0.0912716	1.17412	0.0580309	1.12079
GBP6	0.595171	0.284846	0.642581	0.489035	-0.143982	0.89479	0.823608	0.439212	0.298711	0.961485	0.70315	0.571321		0.442737	0.693375	0.06532	1.12594	0.42257	0.830981
KLHL17	0.509867	0.449193	-0.319973	0.90813	0.0523013	1.09478	-0.139359	1.31383	0.377885	0.864153	-0.169103	1.28878		-0.30243	0.899864	0.145012	1.12688	-0.228734	1.02916
LRRC8B	-0.0402367	1.39866	0.442471	0.776634	0.619927	0.3677	0.0158446	1.22849	0.135646	1.15956	0.29741	1.05431		-0.0495152	1.29071	0.0370134	1.1517	0.259537	1.01841
LRRC8D	-0.457096	0.774433	0.385898	0.90308	0.172627	1.12366	-1.29809	0.148428	-0.679708	0.62913	-1.06039	0.315943		-1.17047	0.0346177	-0.512096	0.734106	-0.565941	0.795652
GEMIN8P4	0.135843	1.15721	-0.30037	1.0216	-0.346393	0.856485	-0.0650532	1.37261	-0.280114	1.21896	-0.239658	1.31375		-0.0681653	1.29035	-0.274596	1.00445	-0.153366	1.23892
ZNF326	-0.691499	0.3947	0.322778	1.00563	0.319649	0.937708	-0.387122	1.17751	-0.535102	0.839471	-0.341445	1.22552		-0.145112	1.28611	-0.292505	1.09064	-0.110889	1.21585
SLC2A5	0.728869	0.183203	-0.174338	1.09017	-0.134987	1.08232	0.208464	1.07134	0.416874	0.824092	0.398579	0.905348		-0.0777282	1.18699	0.123304	1.03782	0.242244	1.01479
PLEKHN1	-0.387469	0.962095	-0.120649	0.982558	0.473068	0.631942	-0.192768	1.27232	-0.174528	1.29253	0.222616	1.09236		-0.000628819	1.27356	-0.0937103	1.22931	0.31444	0.897217
C1orf170	-0.118759	1.21397	-1.13286	0.0401398	-0.76849	0.158271	-0.838696	0.564105	-0.791543	0.445338	-0.948188	0.418517		-0.574328	0.535547	-0.595494	0.318247	-0.540629	0.841131
ZNF644	0.0916564	1.05891	0.0370762	1.18807	0.158049	1.09464	-0.249007	1.29664	-0.036217	1.33266	0.00964647	1.22064		-0.296058	1.08436	-0.105951	1.19393	0.0809524	1.11842
GPR157	-0.59612	0.571408	0.513042	0.642833	-0.266483	0.910979	0.102194	1.19683	-0.177723	1.26738	-0.211218	1.31596		0.266801	0.940601	0.133045	1.10816	-0.192336	1.18982
CDC7	-1.01473	0.078488	-0.432492	0.775611	0.795256	0.168977	-1.40874	0.102811	-0.979611	0.253377	-1.25419	0.176286		-0.883709	0.249789	-0.684778	0.377486	-0.657101	0.645786
EPHX4	-0.106189	1.19053	-1.0093	0.0490194	-0.630528	0.246593	-1.95028	0.0111604	-1.71773	0.00659884	-2.33322	0.00174793		-1.71458	0.000150794	-1.55305	9.58904e-05	-1.41621	0.00643304
GLMN	-0.486903	0.602609	-0.50339	0.5181	-0.244158	0.875098	-1.0474	0.339676	-1.00357	0.220532	-1.0374	0.340753		-0.739991	0.367724	-0.74477	0.165118	-0.524657	0.945312
RPAP2	-0.232755	1.23066	-0.065751	1.18429	-0.146589	1.1324	-0.660156	0.825898	-0.538908	0.847269	-0.592288	0.914028		-0.545998	0.762745	-0.409592	0.819433	-0.292522	1.21277
EVI5	1.02785	0.034659	0.485409	0.733728	-0.323374	0.789337	1.38559	0.11965	1.40966	0.0721188	1.41417	0.117381		0.844895	0.3399	1.02061	0.165435	0.715358	0.688828
H6PD	0.216976	1.00372	0.0535991	1.18123	0.076348	1.17787	0.159602	1.15	0.0955621	1.1837	0.175783	1.14083		0.0546252	1.17762	-0.0136803	1.23325	0.111992	1.12263
RPL5	0.166031	1.11303	0.0331146	1.18885	-0.0214925	1.214	-0.224527	1.32532	-0.0662828	1.33681	-0.21171	1.33085		-0.303374	1.14639	-0.134892	1.2061	-0.139008	1.23604
FAM69A	-0.248519	0.809465	1.13277	0.115934	0.193295	0.866155	-0.0897306	1.24938	0.145029	1.02758	-0.213371	1.15194		-0.193397	1.04931	0.217513	0.987445	-0.227195	1.02459
HES4	0.442317	0.648168	-0.412018	0.868376	0.129492	1.16405	0.424643	0.897432	0.347479	0.968331	0.377644	0.979215		0.308383	0.98189	0.129686	1.14934	0.184613	1.11793
MTF2	-0.41831	0.9329	0.347716	0.952688	0.609718	0.404181	-0.654316	0.839767	-0.253267	1.24627	-0.464117	1.09777		-0.536502	0.779618	-0.184578	1.19385	-0.237222	1.21618
TMED5	0.314809	0.754962	0.401132	0.804888	0.433531	0.630036	0.2326	1.06215	0.533295	0.705462	0.538886	0.757766		0.0196582	1.18425	0.314279	0.964006	0.347412	0.959683
LOC100131564	-0.579293	0.554133	-1.51157	0.00529897	-0.425563	0.634316	-0.958906	0.369713	-0.159041	1.25822	-0.958451	0.433172		-0.422046	0.701024	0.174193	1.03801	-0.678964	0.301348
DR1	-0.266178	1.15264	-0.0150241	1.19027	-0.10245	1.16216	-0.231095	1.32065	-0.338734	1.15384	-0.207532	1.32817		-0.111825	1.29345	-0.203072	1.18273	-0.0650752	1.21266
FNBP1L	-0.668426	0.470582	-0.0155907	1.19115	-0.275966	0.953296	-0.714032	0.750367	-0.818959	0.426397	-0.80739	0.630925		-0.418672	1.01738	-0.474779	0.717369	-0.424142	1.01637
BCAR3	-1.14382	0.0448858	0.487778	0.699191	-0.939317	0.0666474	-0.444847	1.11356	-1.92671	0.00241379	-0.909046	0.475879		-0.0358863	1.26812	-1.25017	0.00263981	-0.316156	0.830816
SPSB1	1.50577	0.00137671	1.1841	0.0616275	0.123394	1.16796	2.65192	0.00476078	2.30951	0.00441048	2.82106	0.00399554		1.77112	0.0116644	1.6276	0.0110698	1.58071	0.0740453
DNTTIP2	0.0945113	1.22545	0.263555	1.05878	0.181661	1.11134	0.375073	0.953779	0.125327	1.16469	0.370508	0.975801		0.284308	1.00476	0.0499164	1.16668	0.245408	1.07535
GCLM	-0.119071	1.36402	0.391201	0.875394	0.43572	0.67385	-0.355299	1.22449	0.198632	1.10508	-0.0115963	1.35775		-0.376556	1.04648	0.169028	1.08764	0.0275703	1.12447
ARHGAP29	-1.35672	0.00478808	0.909363	0.196799	-0.951334	0.0462	-1.14257	0.236085	-1.73988	0.00644118	-1.7702	0.0239417		-0.719513	0.289261	-0.967936	0.0248857	-1.04959	0.0623367
ISG15	0.761191	0.163677	-0.137646	1.16192	-0.0343541	1.21162	1.55283	0.0720031	0.922003	0.299846	1.59897	0.0706145		1.24562	0.0590716	0.595423	0.626246	0.98026	0.282078
ABCD3	-0.281884	1.0609	-0.132034	1.04403	-0.258233	0.913248	-0.571	0.9223	-0.142741	1.28789	-0.65923	0.794781		-0.42292	0.944786	0.0290024	1.15185	-0.480795	0.749621
SLC44A3	0.373766	0.611217	-0.450713	0.667285	-0.253279	0.898161	-0.573508	0.934524	0.129513	1.13531	-0.650106	0.799748		-0.652522	0.29151	0.0134799	1.16557	-0.539107	0.58219
ALG14	-0.153542	1.208	0.277411	0.97129	0.347612	0.773782	-0.733061	0.708918	-0.0720934	1.32107	-0.482588	1.03241		-0.717901	0.37076	-0.0700961	1.22881	-0.281299	1.14323
TMEM56	0.920928	0.0364419	0.387381	0.600176	0.242305	0.570169	1.3294	0.154039	0.965853	0.240182	1.01722	0.298752		0.853864	0.311266	0.517515	0.6778	0.443411	0.932786
RWDD3	-0.655109	0.417182	-0.195662	1.07075	-0.0507601	1.17087	-0.948653	0.426608	-0.682708	0.600956	-0.582463	0.908599		-0.625356	0.627902	-0.386581	0.87792	-0.174623	1.22716
SLC25A33	0.0276991	1.20581	0.508738	0.630524	0.586354	0.396922	0.0508892	1.20323	-0.120455	1.32283	0.0472195	1.21062		-0.0566176	1.29408	-0.242515	1.10471	0.064611	1.12487
TMEM201	0.139528	1.00758	1.55239	0.0171344	0.543399	0.484121	1.98138	0.0271047	0.816605	0.396848	2.42669	0.0101352		1.62927	0.016614	0.653675	0.420374	1.7272	0.016989
LOC100286918	0.445083	0.622252	0.140125	1.13151	0.00783602	1.18728	0.242219	1.07411	0.371018	0.921261	0.410466	0.88933		0.0212215	1.19685	0.174825	1.11675	0.257157	1.0463
PTBP2	-0.925032	0.109719	-0.62135	0.325594	-0.0733374	1.14212	-1.55827	0.0603956	-1.00607	0.21283	-1.6308	0.0454855		-1.03707	0.0929157	-0.587616	0.504444	-0.989714	0.110527
PIK3CD	0.672758	0.194986	0.591779	0.546699	0.194251	0.972374	1.20458	0.2098	0.944927	0.314074	1.38824	0.144419		0.799285	0.399376	0.614173	0.623424	0.850864	0.38471
CLSTN1	0.103549	0.961949	-0.389945	0.766011	-0.183611	0.933254	0.204904	1.10708	0.435664	0.886342	-0.209151	1.22571		0.232716	1.07924	0.424789	0.917704	-0.369293	0.588057
AGRN	0.727602	0.166352	-0.394581	0.759877	-0.314297	0.75971	1.27224	0.170447	1.18372	0.147541	1.0642	0.296404		1.0279	0.193477	0.924326	0.230789	0.450208	0.917408
CTNNBIP1	0.304809	0.882649	-0.515429	0.654041	-0.348815	0.814986	0.109492	1.18851	0.102477	1.18113	0.112805	1.18306		0.0727806	1.17953	0.0345261	1.16622	0.0598124	1.1405
SNX7	-0.265509	1.15755	-0.677224	0.338916	-0.2078	1.08297	-1.03731	0.348327	-0.615207	0.737546	-1.24426	0.170629		-0.794175	0.250077	-0.460084	0.703972	-0.831125	0.243831
LZIC	-0.590111	0.559363	-0.0697679	1.18796	0.236453	1.02306	-0.886464	0.519263	-0.634862	0.70819	-0.545312	0.996183		-0.61521	0.713235	-0.421024	0.925704	-0.16498	1.23149
RPL21	0.00477843	1.30046	-0.0477209	1.19409	-0.030655	1.21374	-0.0875739	1.37069	-0.13701	1.32658	-0.0681119	1.36442		-0.0807168	1.28909	-0.133353	1.22563	-0.0119658	1.16874
EIF4A2	-1.01079	0.0425081	-0.701203	0.31922	-0.462916	0.571729	-1.84804	0.0170749	-1.71977	0.00767582	-1.9458	0.0119446		-1.27435	0.0186728	-1.19076	0.00826531	-1.05385	0.110652
C10orf28	0.00950879	1.27312	0.0778081	1.18793	0.182024	1.11336	-0.174633	1.3434	0.0298502	1.21527	-0.145849	1.35019		-0.193382	1.26029	-0.00843939	1.22611	-0.109653	1.23976
LOXL4	0.546203	0.325471	0.218106	0.99317	-0.150653	0.905947	0.27417	0.949477	0.382632	0.817879	0.696176	0.549148		-0.00568882	1.28808	0.171916	1.06963	0.531975	0.64279
PYROXD2	0.535299	0.471757	-1.19827	0.0362745	-0.53803	0.517681	-0.429404	1.1164	0.0833655	1.19339	-0.49238	1.01898		-0.438922	0.515972	-0.0499473	1.15831	-0.40587	0.86866
HPS1	0.709045	0.211136	0.286201	1.04194	0.246452	1.05461	0.944487	0.363046	0.974911	0.26722	0.958876	0.357148		0.580617	0.658757	0.618494	0.579468	0.479027	0.928263
CNNM1	-0.38752	0.720925	0.319665	0.87746	0.0633927	1.0955	-0.379957	1.09516	-0.843192	0.328415	-0.714388	0.564116		-0.270354	0.997267	-0.685538	0.123269	-0.408601	0.811403
GOT1	0.368979	0.76492	0.0222461	1.19348	-0.103272	1.19238	0.0729555	1.21154	0.159855	1.14454	0.0408951	1.227		-0.0926442	1.29033	0.01779	1.16795	-0.0173075	1.2088
NKX2-3	0.568218	0.411225	-0.153676	1.12287	-0.331278	0.873026	0.527421	0.760981	0.354543	0.921233	0.443984	0.858245		0.30764	0.94054	0.168063	1.07777	0.223493	1.09657
SLC25A28	-0.584397	0.552109	-0.25191	1.03737	0.230556	1.05421	-0.590242	0.915772	-0.812486	0.426445	-0.639193	0.839746		-0.287335	1.22122	-0.600041	0.509876	-0.288511	1.216
ENTPD7	-1.4217	0.00651626	0.572284	0.578557	-0.182358	1.05009	-0.990608	0.393141	-2.05916	0.000983607	-1.45672	0.0803909		-0.475918	0.740564	-1.40298	0.000625	-0.694276	0.376519
COX15	-0.117498	1.36535	-0.155287	1.15462	0.029062	1.2094	-0.577072	0.943034	-0.395759	1.0798	-0.338255	1.24015		-0.49655	0.833278	-0.349803	0.964606	-0.0950471	1.21061
CUTC	-1.91325	1.49254e-05	0.299968	0.971367	0.344385	0.791353	-2.07404	0.00646154	-1.9957	0.0014703	-1.76157	0.0268032		-1.29324	0.0169844	-1.22322	0.0118092	-0.74413	0.437177
ABCC2	-0.307434	1.04775	0.58208	0.554401	-0.25747	0.988798	0.0361162	1.21162	-0.254203	1.21269	-0.215897	1.3077		0.0614788	1.1272	-0.0714248	1.22449	-0.161375	1.2191
DNMBP	-1.09166	0.0566129	0.878715	0.205449	0.769469	0.19473	0.16399	1.12078	0.13417	1.14383	0.615592	0.689221		0.476833	0.571198	0.467497	0.501492	0.541052	0.615876
ERLIN1	-0.267169	1.21785	-0.0225244	1.19117	0.486442	0.600303	-0.353545	1.22591	-0.0759687	1.33502	-0.0146483	1.35588		-0.232435	1.26625	-0.0502901	1.22818	0.0927301	1.10529
CHUK	0.10615	1.07048	0.115571	1.12081	-0.147235	1.03525	0.320319	0.945783	-0.130515	1.30595	0.167498	1.09322		0.252209	0.951815	-0.149349	1.15295	0.120047	1.08795
CWF19L1	-0.32553	1.08466	0.103319	1.15825	-0.209788	1.06004	-0.656611	0.841893	-0.417229	1.00996	-0.803652	0.631009		-0.533564	0.806728	-0.235474	1.13585	-0.535192	0.717617
BLOC1S2	0.724512	0.182019	-0.0490247	1.18158	-0.0436552	1.19025	0.578243	0.700076	0.821174	0.395877	0.814346	0.46525		0.270461	1.02793	0.512386	0.752813	0.464492	0.893467
SCD	-0.0680352	1.37903	-0.174955	1.0847	-0.19458	1.02716	0.0321122	1.2154	0.0726671	1.19036	-0.232288	1.31078		0.0946817	1.15111	0.138916	1.12023	-0.258483	1.06937
C10orf75	-0.394704	0.822187	-0.192637	1.1181	-0.149227	1.14019	-0.887493	0.510139	-0.878586	0.342483	-0.901288	0.473503		-0.67869	0.501686	-0.677923	0.300054	-0.459768	1.03882
NDUFB8	0.202839	1.08219	-0.0844723	1.17912	-0.0753749	1.2041	0.0352373	1.22083	0.123719	1.1647	-0.0130921	1.35544		-0.0376662	1.28397	0.0491098	1.16649	-0.0528312	1.214
HIF1AN	-0.305308	1.08472	-0.0396686	1.16577	-0.380092	0.765908	-0.584718	0.94298	-0.52638	0.854805	-0.718222	0.736064		-0.443707	0.993328	-0.32154	0.989917	-0.440448	1.00579
FAM178A	-0.326981	1.11692	-0.0526248	1.18737	0.270454	0.981042	-0.527644	1.02061	-0.419656	1.05083	-0.455995	1.11473		-0.374723	1.09536	-0.327312	1.02523	-0.21917	1.24063
MRPL43	-0.311829	1.08205	-0.379466	0.83725	-0.215447	1.02498	-0.882093	0.526591	-0.639515	0.700574	-0.907942	0.489974		-0.674518	0.507583	-0.462694	0.752776	-0.52754	0.866039
SEMA4G	0.0345545	1.24292	-0.942093	0.155524	0.00811207	1.20925	-1.43129	0.0874971	0.441861	0.868362	-0.717258	0.662436		-1.26977	0.00602083	0.425223	0.828434	-0.4699	0.414143
C10orf2	-0.357284	0.977373	0.910552	0.202537	0.977613	0.0969083	-0.102786	1.35002	0.180195	1.10347	0.00506153	1.21277		-0.117203	1.2755	0.153204	1.00211	-0.0142907	1.21608
LZTS2	-0.225537	1.2526	-0.119904	1.14621	0.313504	0.958848	-0.077945	1.36594	-0.17049	1.28554	-0.100659	1.35801		0.0432094	1.1844	-0.130599	1.20599	-0.0385507	1.21076
PDZD7	-0.537169	0.653684	-0.564555	0.558041	0.133456	1.10878	-0.0527392	1.36618	-0.0447452	1.3395	-0.0364871	1.36535		0.288126	0.945046	0.165243	1.07063	-0.012116	1.22895
SFXN3	-0.469639	0.688958	-1.15956	0.0349231	-0.268381	0.860397	-1.10612	0.273934	-0.853045	0.35728	-1.52211	0.0596106		-0.683239	0.432115	-0.597256	0.447987	-1.03232	0.0698917
KAZALD1	-1.26629	0.0149146	-1.51638	0.00472632	-0.273634	0.973597	-2.14519	0.00412583	-1.59527	0.014787	-2.32426	0.00166525		-1.30686	0.0122467	-0.989955	0.0628	-1.38915	0.0120735
LBX1	0.134551	1.15983	-0.135888	1.16729	0.0636729	1.19101	0.044819	1.22197	-0.126765	1.31492	0.117999	1.18938		0.0114318	1.20661	-0.19757	1.14174	0.138485	1.11426
BTRC	-0.0229593	1.39951	-0.22209	1.09703	-0.369225	0.822532	-0.368941	1.19641	-0.167946	1.29804	-0.481113	1.0504		-0.317255	1.13288	-0.0886721	1.23066	-0.346891	1.0917
POLL	0.197008	1.03535	-0.368037	0.917834	-0.626261	0.38137	-0.229868	1.30558	-0.292053	1.18509	-0.317962	1.23118		-0.247052	1.18776	-0.26082	1.01101	-0.187482	1.24003
DPCD	0.314547	0.831138	0.221023	1.09229	0.080565	1.17824	0.35528	0.934695	0.658106	0.572347	0.743532	0.535334		0.176224	1.0856	0.505386	0.67124	0.490186	0.762536
FBXW4	0.201617	0.943265	-0.163515	1.08964	-0.205811	0.949089	0.360907	0.959169	0.391588	0.907401	0.311542	1.01387		0.303359	1.00525	0.34197	0.973837	0.123418	1.12086
NPM3	-0.104675	1.34718	0.080822	1.159	0.43004	0.62913	-0.344657	1.22306	-0.102589	1.3323	0.0185837	1.21023		-0.314016	1.16789	-0.137426	1.22568	0.130395	1.07362
MGEA5	0.285352	0.795119	-0.21298	1.07601	-0.421445	0.626253	0.21778	1.10327	0.439161	0.869721	0.132382	1.15115		0.132872	1.14768	0.393341	0.915347	-0.0318533	1.23616
C10orf76	-0.242002	1.21641	-0.126821	1.15506	-0.137389	1.15718	-0.601065	0.906708	-0.345249	1.12567	-0.512466	1.02622		-0.471411	0.930105	-0.213613	1.17643	-0.275887	1.215
HPS6	-0.264284	1.21033	-0.0771061	1.18021	0.068784	1.20145	-0.0874774	1.36807	-0.159296	1.29697	0.11304	1.17501		0.0426041	1.17945	-0.0565685	1.23545	0.174733	1.06626
LDB1	0.395953	0.685997	0.121032	1.15773	0.349063	0.827077	0.671878	0.591627	0.565794	0.694618	0.435256	0.894997		0.475955	0.760797	0.327116	0.997272	0.125838	1.12172
PPRC1	-1.18231	0.0272265	0.721383	0.328502	1.09697	0.0488795	-0.185638	1.29626	-0.209694	1.21383	-0.0280136	1.36119		0.196363	0.852574	0.101884	0.840935	0.0708194	1.11957
NOLC1	-0.816705	0.212524	0.841017	0.242433	1.28856	0.0163285	-0.0234747	1.37263	-0.169395	1.29087	0.184481	1.1367		0.176143	0.932475	-0.0536923	1.19394	0.232699	1.01769
PITX3	0.129133	0.974082	-0.927753	0.140272	-0.748204	0.232919	-0.755601	0.60731	-0.980062	0.216713	-0.0865663	1.32172		-0.638143	0.364327	-0.896269	0.0463884	0.347349	0.633043
GBF1	-0.049662	1.24853	-0.505696	0.507176	-0.351217	0.613254	0.300442	1.00635	0.49737	0.788506	0.182896	1.10258		0.416987	0.852128	0.584951	0.618133	-0.0165574	1.2266
NFKB2	0.199126	1.06586	2.31034	0.000956897	-0.131063	1.14538	2.79551	0.00332864	0.197693	1.12034	2.38716	0.0107685		2.2752	0.00200641	0.13515	1.15078	1.63886	0.0380781
FBXL15	0.251405	1.00182	0.0395951	1.19516	-0.24723	1.01185	0.670926	0.608092	0.156737	1.15679	0.247353	1.10043		0.553513	0.638702	0.0931033	1.16542	0.0404373	1.13764
CUEDC2	0.0818173	1.24207	-0.34811	0.887714	-0.291242	0.955757	-0.294849	1.28134	-0.12066	1.33131	-0.394052	1.17665		-0.265373	1.19465	-0.101847	1.22909	-0.290175	1.16758
C10orf95	0.0489935	1.19752	-0.75359	0.276117	-0.194746	1.04792	-0.320762	1.24834	-0.355325	1.13375	-0.392015	1.176		-0.200898	1.22175	-0.340245	0.920059	-0.222994	1.22682
TMEM180	-0.453675	0.744399	-0.381719	0.870147	0.637241	0.350576	-0.526801	0.979564	-0.214255	1.25756	-0.419993	1.12802		-0.256746	1.20267	-0.135255	1.21456	-0.234729	1.21161
ACTR1A	0.11913	1.19083	0.198468	1.12464	-0.0610194	1.20438	0.0705407	1.20125	0.0665476	1.19958	0.0816566	1.20688		-0.0187916	1.279	0.0258691	1.16896	0.0473845	1.13643
SUFU	-0.255525	1.10205	-0.300929	0.937321	-0.240995	0.900371	-0.761625	0.601667	-0.373219	0.998923	-0.961119	0.364148		-0.593408	0.44075	-0.21624	1.02406	-0.677408	0.366971
TRIM8	0.356544	0.550406	-0.025389	1.15005	0.383814	0.773522	0.637058	0.670928	1.21596	0.128316	0.657379	0.664582		0.485831	0.796635	0.988009	0.145056	0.194124	1.1043
ARL3	-0.024809	1.40129	-0.572215	0.507272	0.823318	0.144853	-0.731063	0.737367	0.808981	0.397101	0.525706	0.765801		-0.612919	0.543736	0.665463	0.322654	0.506227	0.599796
SFXN2	0.341617	0.70063	-0.395635	0.771995	2.41101	6.12245e-05	0.00460958	1.21582	2.47652	0.00275263	1.55777	0.0859561		-0.0706665	1.25786	1.875	0.00213008	0.937484	0.148472
C10orf26	-0.00238464	1.40138	0.0478237	1.18686	-0.284644	0.96772	-0.414452	1.15952	-0.582401	0.784116	-0.517359	1.02011		-0.422376	0.969186	-0.527987	0.463507	-0.268146	1.21198
C10orf32	0.675189	0.205063	0.189419	1.08994	-0.116629	1.08486	0.596536	0.674151	0.548343	0.688407	0.587996	0.700057		0.265625	1.02453	0.274816	1.04015	0.301776	1.06657
CNNM2	0.626551	0.248692	0.246113	0.895353	0.351242	0.647867	0.079112	1.12035	1.27185	0.116692	0.544336	0.730778		-0.24115	0.956703	0.93188	0.1806	0.206595	0.988946
NT5C2	-0.439136	0.831221	0.265897	1.03358	0.85901	0.13149	-0.550203	0.952853	-0.208947	1.25629	-0.205034	1.31961		-0.407937	1.05404	-0.17789	1.19067	-0.0152465	1.18666
INA	-0.295809	0.935878	-0.458657	0.761059	-0.525139	0.528737	-0.0591679	1.36636	-0.191604	1.24738	-0.0514719	1.34781		0.156247	1.04756	0.0362759	1.11648	0.0112212	1.12269
PCGF6	-0.683575	0.350463	0.0503661	1.18197	0.458068	0.570671	-0.614903	0.890327	-0.236909	1.25005	-0.431336	1.13041		-0.325283	1.16913	-0.0237333	1.23531	-0.218383	1.23086
TAF5	0.230002	0.836712	0.514695	0.677704	0.613311	0.386128	0.948433	0.361089	0.736566	0.500801	1.02098	0.319335		0.751302	0.405027	0.520944	0.697523	0.599732	0.735043
USMG5	0.105333	1.19777	0.16733	1.14287	0.138029	1.15461	0.100415	1.18045	0.192313	1.10967	0.147292	1.15076		0.022957	1.19679	0.120349	1.15214	0.0741102	1.13548
PDCD11	-1.15273	0.0327922	0.668259	0.447489	0.677793	0.351014	-0.498568	0.97214	-0.214122	1.20397	-0.318264	1.18398		-0.119547	1.19029	0.163111	0.848246	-0.140091	1.23814
CALHM2	-1.3874	0.00537284	-1.47849	0.00662963	-0.471554	0.636201	-3.36449	0	-1.43748	0.0328309	-2.57895	0.000521739		-2.48028	0	-0.74207	0.297035	-1.37846	0.00512617
NEURL	-0.475994	0.699888	-1.72112	0.000980392	-0.701765	0.220456	-1.2019	0.199819	-0.990226	0.225379	-1.59136	0.0428844		-0.670939	0.342515	-0.650398	0.287262	-1.04333	0.0735893
SH3PXD2A	-0.871742	0.11441	0.0656516	1.07712	-0.410028	0.531012	0.874661	0.425946	-0.349535	1.01957	0.337992	0.982908		1.24374	0.0662014	0.108733	1.07804	0.206711	1.01847
OBFC1	-0.953973	0.0813339	-0.0687411	1.18163	-0.357767	0.835524	-1.62872	0.0459055	-1.32864	0.0563509	-1.41977	0.0930547		-1.19847	0.0341816	-0.844201	0.161154	-0.680425	0.594297
SLK	-0.25778	1.04515	0.0253866	1.13752	0.0273886	1.1774	0.0359093	1.20904	0.368703	0.94383	-0.0210282	1.35593		0.143928	1.11682	0.476346	0.785211	-0.122181	1.21278
C10orf78	-1.12996	0.0247604	-0.687716	0.270561	0.172382	1.02362	-1.77857	0.0235342	-1.17758	0.109457	-1.54889	0.0642465		-1.15527	0.0474841	-0.715542	0.310554	-0.809849	0.319892
GSTO1	-0.386119	0.91468	-0.132205	1.11585	0.0738371	1.1741	-0.868438	0.544345	-0.309087	1.18074	-0.493863	1.04742		-0.674723	0.539402	-0.154005	1.22956	-0.199481	1.23842
GSTO2	-0.0187555	1.39493	-0.512621	0.580104	-0.0978671	1.16357	-0.643477	0.849664	-0.107999	1.32484	-0.549585	0.970755		-0.539155	0.690794	-0.0814435	1.23608	-0.361716	1.07295
ITPRIP	-0.472851	0.780104	0.0745987	1.19036	0.0219768	1.20878	-1.28728	0.14663	-0.713314	0.551689	-1.07949	0.265298		-1.0944	0.0445797	-0.510562	0.560669	-0.579345	0.718976
GTPBP4	-0.366476	1.05217	0.638581	0.46886	0.734223	0.237117	-0.0287848	1.37189	-0.053906	1.33934	0.24577	1.08789		0.0118147	1.15316	-0.0312395	1.23131	0.266443	0.988062
IDI1	0.0188556	1.13167	-0.158401	1.08391	0.0660366	1.131	-0.178644	1.32832	-0.0635639	1.33177	-0.156282	1.33452		-0.157193	1.26463	-0.0841951	1.22435	-0.0957298	1.23932
C10orf110	1.10092	0.0223483	0.131739	1.13814	0.138673	1.11474	1.64036	0.0644538	1.56896	0.0462035	1.66344	0.0640613		1.13401	0.119238	1.06131	0.124619	0.861114	0.488869
XPNPEP1	0.143215	1.16818	0.223775	1.11702	0.253157	1.04295	0.168908	1.14784	0.201755	1.11801	0.189557	1.14243		0.0642937	1.18387	0.0916319	1.1666	0.0968912	1.12573
ADD3	0.595886	0.315485	-1.17961	0.0237067	0.453649	0.622288	-0.284108	1.27225	1.12601	0.170362	-0.164354	1.34234		-0.32363	0.643949	0.780249	0.319264	-0.37483	0.564376
MXI1	0.580008	0.343988	0.0278491	1.18804	0.292657	0.887046	0.331443	0.979166	0.555233	0.693699	0.540697	0.773603		0.0724677	1.17689	0.246606	1.06093	0.319028	1.01207
SMNDC1	-0.581505	0.625628	0.264699	1.06286	0.0300735	1.21025	-0.533606	1.00008	-0.618897	0.720862	-0.548546	0.991986		-0.328828	1.14467	-0.370127	0.920984	-0.26042	1.20287
DUSP5	4.55076	0	1.75688	0.00746154	0.914449	0.12545	5.60001	0	5.06484	0	5.61792	0		3.27964	2.66667e-05	2.90242	0.000106383	2.9517	0.00338554
SMC3	-0.673179	0.438893	-0.199303	1.09433	0.491444	0.596745	-0.78788	0.627025	-0.613411	0.697177	-0.743376	0.677665		-0.455995	0.900993	-0.411041	0.809666	-0.393053	1.11431
LOC282997	0.696463	0.148863	-0.471838	0.436834	-0.822342	0.122804	0.346085	0.887571	0.062096	1.08394	-0.10297	1.34283		0.129852	0.887627	-0.0884173	0.820613	-0.205016	0.997154
PDCD4	-0.504394	0.717662	-0.785168	0.153069	-0.277414	0.880153	-0.779912	0.658332	0.197089	1.0818	-0.293275	1.26357		-0.412021	0.974175	0.469776	0.621065	-0.14757	1.19672
NCRNA00081	0.433915	0.596072	0.183382	1.12217	0.00795593	1.21035	0.0308965	1.21398	0.289991	0.998443	0.0931461	1.17129		-0.193325	1.22698	0.0986614	1.15257	0.0129243	1.1389
SHOC2	0.467999	0.485215	-0.214198	1.05425	-0.154719	1.0848	0.567491	0.701618	0.412577	0.85008	0.585642	0.70228		0.402903	0.827162	0.236837	1.07066	0.340625	1.01012
GPAM	0.452475	0.536638	0.0471299	1.18743	-0.203367	1.02131	0.495417	0.800086	0.117574	1.14353	0.769891	0.517852		0.288623	1.00319	-0.042253	1.19787	0.616644	0.554109
ZDHHC6	-0.833906	0.175305	0.00304312	1.18871	0.14654	1.10308	-0.917138	0.485906	-0.794993	0.447897	-0.770151	0.659144		-0.552874	0.788076	-0.457635	0.795977	-0.342119	1.18323
VTI1A	-0.000795978	1.39177	0.357542	0.935953	0.0243175	1.21066	0.426429	0.884327	0.234625	1.07843	0.393083	0.947903		0.359738	0.872976	0.230413	1.07828	0.22782	1.08237
TCF7L2	-1.01461	0.068098	-0.604469	0.42931	-0.815559	0.120513	-0.647527	0.787242	-0.655901	0.5805	-0.912126	0.435942		-0.0902959	1.2751	-0.0590904	1.20067	-0.586269	0.628498
USP6NL	0.922692	0.0609684	0.47478	0.731741	-0.0171803	1.20901	1.10543	0.241589	0.983624	0.25879	1.36025	0.136536		0.612731	0.588664	0.583168	0.623242	0.837984	0.406317
CASP7	-0.0959149	1.36837	0.487985	0.692633	-0.22772	0.96873	0.96319	0.338174	0.522079	0.743101	1.18778	0.208033		0.913655	0.202488	0.606739	0.462458	0.816463	0.365716
C10orf81	-2.48011	0	0.483023	0.680831	0.31926	0.720509	-1.67243	0.0263766	-1.28665	0.0431616	-0.337498	0.908439		-0.677946	0.118076	-0.261462	0.328359	0.402271	0.345071
DCLRE1A	-2.0205	1.83486e-05	-0.796834	0.217857	0.309384	0.886058	-3.4324	0	-2.46741	6.41026e-05	-2.65949	0.00038806		-2.39903	0	-1.64145	0.000125	-1.18454	0.0425741
NHLRC2	-0.246579	1.21186	0.0672473	1.18769	0.329481	0.88481	-0.627524	0.874138	-0.0593193	1.33461	-0.235571	1.31077		-0.532254	0.766375	-0.0132189	1.23101	-0.0638598	1.21615
C10orf118	0.00874099	1.24596	0.123726	1.1581	-0.489764	0.536787	-0.335633	1.22089	-0.300961	1.18007	-0.484309	1.04471		-0.362656	1.01744	-0.212955	1.02309	-0.32516	1.12592
TDRD1	-0.602753	0.430539	-0.103339	1.00432	0.0139609	1.1201	-0.726044	0.664724	-0.43367	0.882115	-0.728092	0.508126		-0.442963	0.872876	-0.172583	1.1228	-0.438163	0.649927
AFAP1L2	-2.85403	0	-2.31463	0	-0.0789066	1.18416	-3.97618	0	-2.65832	3.92157e-05	-3.79536	0		-2.29355	0	-1.39488	0.00120382	-2.13673	0
ABLIM1	-0.641546	0.410498	-0.675419	0.387682	-0.357149	0.755984	-0.911539	0.450451	-0.685853	0.557741	-1.20594	0.188087		-0.504222	0.84506	-0.338212	0.985718	-0.806597	0.249232
FAM160B1	-0.275122	1.20849	-0.406671	0.865498	-0.957398	0.0655878	-0.747993	0.70526	-0.89875	0.332682	-1.02294	0.356707		-0.551377	0.731564	-0.598873	0.287358	-0.611257	0.655082
TRUB1	1.1717	0.0124955	0.492493	0.692648	0.284962	0.896492	1.28297	0.165592	1.35572	0.0908606	1.51671	0.0990984		0.678006	0.535906	0.789671	0.368434	0.857035	0.474514
ATRNL1	-0.325272	0.353118	-1.89495	0.000428571	1.53431	0.020953	-2.5441	0.000300752	0.439163	0.708994	-1.45903	0.0391303		-2.04649	0	0.293786	0.778265	-0.932794	0.0153493
WDR37	-0.382363	1.00916	-0.141547	1.16933	-0.281197	0.962189	-0.635909	0.862666	-0.44381	0.992545	-0.841715	0.58089		-0.442085	0.993152	-0.223802	1.16359	-0.571785	0.661417
GFRA1	-0.388273	0.815787	0.0241747	1.15814	0.982574	0.10753	0.0624472	1.13366	-0.14485	1.25007	0.482976	0.820785		0.227784	0.980543	-0.159213	1.15362	0.503577	0.618803
ECHDC3	0.848414	0.0972838	0.0416335	1.18839	0.179481	1.09846	0.723013	0.557811	0.905908	0.329437	0.935823	0.371925		0.344025	0.938203	0.501074	0.78784	0.528593	0.824549
C10orf82	-0.0831607	1.27413	-0.846636	0.161638	-0.00526035	1.1724	0.301718	1.00783	-0.0515362	1.33119	-0.348076	1.16239		0.496845	0.69568	-0.0141671	1.21365	-0.410621	0.640773
HSPA12A	1.36693	0.003683	0.756108	0.323949	0.474985	0.661057	1.95512	0.0284488	2.13546	0.00747348	2.06889	0.0226193		1.21531	0.115424	1.44837	0.0233021	1.04625	0.400724
KIAA1598	0.0531475	1.2485	-0.0307471	1.19199	-0.155821	1.14036	-0.138501	1.3502	0.0644356	1.20097	-0.225141	1.31599		-0.155988	1.25987	0.0703999	1.16666	-0.206625	1.19926
PDZD8	0.561184	0.360377	0.193874	1.12783	1.12545	0.0926828	0.653468	0.6475	0.9204	0.310273	0.626631	0.685581		0.371598	0.950347	0.463859	0.692438	0.233164	1.10854
C10orf47	-1.30059	0.0161969	0.393762	0.845101	0.284901	0.997412	-1.16704	0.225198	-1.08288	0.163303	-0.986894	0.400998		-0.671863	0.470413	-0.567294	0.446554	-0.424414	0.998565
UPF2	0.123824	0.958653	-0.222982	0.9794	0.00562454	1.19855	0.801078	0.491673	0.633693	0.631925	0.828391	0.486576		0.788714	0.36248	0.578466	0.630417	0.469698	0.895836
RAB11FIP2	0.00200892	1.21404	-0.0265354	1.18721	0.359464	0.818271	-0.189414	1.33032	-0.206866	1.21908	0.0739812	1.19866		-0.185318	1.22916	-0.275144	0.92116	0.173051	1.06536
C10orf84	-0.492408	0.649764	-0.260497	0.978532	-0.170465	1.04683	-1.00532	0.376984	-0.941539	0.283784	-0.995877	0.382293		-0.741047	0.420548	-0.694148	0.2725	-0.509163	0.971728
PRLHR	0.358257	0.718907	0.0791068	1.15315	-0.319904	0.923308	0.648514	0.618874	0.399105	0.887271	0.338609	1.00112		0.476944	0.711297	0.30235	0.916314	0.0767038	1.12933
C10orf46	0.188244	1.03549	0.218887	1.098	-0.101095	1.18021	0.342016	0.979052	0.218131	1.08355	0.374545	0.957114		0.218617	1.06743	0.154729	1.12703	0.234509	1.08192
LOC100292443	0.997265	0.027136	-0.755534	0.271636	-0.886634	0.0946939	-0.245459	0.979559	-0.183902	0.923627	0.229555	0.876977		-0.5401	0.223796	-0.453962	0.206532	0.336896	0.739863
NANOS1	2.94942	0	-0.615561	0.437007	-0.749342	0.172678	2.65695	0.0047668	3.02375	0.000622642	2.60469	0.00637786		1.48199	0.0571534	1.87388	0.013634	1.18452	0.384701
EIF3A	-0.562194	0.562231	-0.0214796	1.10529	0.435834	0.695208	-0.395102	1.06972	-0.409495	0.923957	-0.282692	1.21499		-0.145114	1.19746	-0.245254	0.962004	-0.081543	1.23409
FAM45A	0.526465	0.469461	-0.0314777	1.1919	-0.0138405	1.21321	0.33706	0.98797	0.335222	0.955021	0.342769	1.00731		0.112634	1.16635	0.107489	1.14943	0.174699	1.11812
SFXN4	-0.31951	1.00264	0.311628	0.996034	0.564568	0.450994	-0.819597	0.610465	-0.427247	1.0241	-0.456439	1.10093		-0.738241	0.436341	-0.393318	0.945199	-0.144728	1.23193
PRDX3	0.238759	0.930989	-0.314299	0.811292	-0.0399817	1.20537	-0.422038	1.14455	0.0865584	1.15807	-0.399892	1.16262		-0.467564	0.77177	-0.0104021	1.23205	-0.316022	1.09063
GRK5	0.220662	0.95067	0.199784	1.12205	0.340175	0.880425	-0.0578814	1.36809	0.733307	0.497595	0.584903	0.733028		-0.191881	1.18671	0.572984	0.62432	0.416046	0.823893
RGS10	-0.395748	0.917295	1.29582	0.0389051	0.230875	1.02648	0.432529	0.863347	-0.382419	1.08892	0.553406	0.743764		0.362704	0.669121	-0.252568	1.16606	0.540878	0.634608
TIAL1	0.242507	0.92226	0.0479917	1.17304	0.149627	1.07731	0.0273725	1.21563	0.255271	1.028	0.146728	1.14929		-0.0877227	1.29063	0.121119	1.14311	0.0760672	1.12466
DHTKD1	0.0633582	1.23301	-0.601191	0.469938	0.235851	1.0586	-0.257819	1.29626	0.121773	1.16447	-0.553973	0.933343		-0.172815	1.22897	0.0498321	1.16672	-0.519962	0.525976
BAG3	-0.926292	0.139663	-1.14331	0.0523565	0.380081	0.814413	-1.04212	0.282331	-0.653139	0.601965	-0.998287	0.334398		-0.422493	0.739428	-0.319152	0.881805	-0.574473	0.636916
INPP5F	0.38664	0.699519	-0.274616	1.05176	0.704049	0.259761	-0.586139	0.9067	0.628157	0.608024	0.0383433	1.22513		-0.703803	0.232976	0.326993	0.97467	0.0278386	1.0988
C10orf119	-0.315163	0.962582	0.228554	1.05488	0.661093	0.316244	-0.30277	1.21159	-0.237748	1.22814	0.118569	1.13721		-0.20774	1.22483	-0.223819	1.14005	0.253698	0.919693
SEC23IP	-1.25336	0.0219904	0.206905	1.12435	0.122829	1.17014	-1.28997	0.151063	-1.12351	0.138476	-1.24035	0.179558		-0.780417	0.351898	-0.598197	0.461915	-0.636979	0.740491
SEC61A2	0.18792	1.01603	0.032807	1.18665	0.249537	0.972258	-0.0948369	1.36497	0.303823	0.973564	0.145381	1.13072		-0.183203	1.25415	0.17482	1.10633	0.0931347	1.12146
NUDT5	0.0519922	1.2531	0.231585	1.07737	0.324094	0.875322	-0.341803	1.23281	0.173123	1.11915	-0.160686	1.34957		-0.407972	0.998322	0.089609	1.15168	-0.118516	1.23844
WDR11	-0.178446	1.23397	-0.0239018	1.19018	-0.205952	1.04178	-0.282113	1.25907	-0.230308	1.24698	-0.133274	1.35271		-0.199561	1.25455	-0.113622	1.22464	-0.00516851	1.1795
CDC123	-0.311728	1.11163	0.0708514	1.17389	0.365014	0.765762	-0.619908	0.890699	-0.0885493	1.33246	-0.370146	1.20964		-0.496812	0.865713	-0.0206085	1.22736	-0.193032	1.22646
FGFR2	-0.224354	1.25346	0.158356	1.12093	-0.222905	1.05982	-0.383015	1.14576	-0.0407352	1.34213	-0.0791611	1.36583		-0.314552	1.11913	0.0992143	1.13468	0.0267763	1.12225
ATE1	-0.678127	0.342542	0.53608	0.60923	0.0958966	1.14974	-0.324702	1.23457	-0.332509	1.14098	-0.413567	1.14766		-0.128536	1.26385	-0.0538087	1.23162	-0.249264	1.21229
NSMCE4A	-0.425952	0.889789	-0.0275028	1.19088	0.0563748	1.18959	-0.583752	0.943224	-0.709115	0.588963	-0.753414	0.688928		-0.392241	1.10333	-0.533331	0.619459	-0.430197	1.00987
TACC2	-0.667956	0.394582	0.0187685	1.18169	-0.483554	0.509101	-0.318154	1.18042	-0.292853	1.12888	-0.388584	1.12813		-0.0294424	1.29242	0.090044	1.12534	-0.235832	1.2091
PLEKHA1	0.566554	0.368066	0.488735	0.70811	0.0580145	1.18727	1.58849	0.070839	0.394474	0.879756	1.4194	0.119479		1.24899	0.0592964	0.135729	1.13426	0.92366	0.319066
HTRA1	0.00613284	1.25665	-0.316248	0.915649	0.103906	1.1645	-0.351054	1.20642	-0.13495	1.30534	-0.599897	0.85436		-0.294441	1.12286	-0.157115	1.17456	-0.478396	0.738893
CUZD1	-0.234125	1.17867	0.41896	0.837284	0.765608	0.226624	-0.234178	1.30339	0.220713	1.05147	-0.186794	1.32534		-0.210303	1.22671	0.179591	1.03327	-0.183428	1.18823
FAM24B	0.100552	1.14123	-0.189792	1.09882	0.474473	0.60863	-0.280465	1.28588	0.000129265	1.22374	0.0420235	1.21451		-0.28887	1.1517	-0.132826	1.21516	0.112107	1.09943
LOC399815	2.27938	0	0.641623	0.481246	0.747261	0.230777	2.99641	0.00219681	2.85447	0.000859259	2.71309	0.00494309		1.87888	0.0114271	1.71713	0.0131111	1.25037	0.324918
C10orf88	0.72125	0.162443	0.399637	0.824534	0.0201769	1.17941	0.750629	0.521532	0.792239	0.434435	0.898289	0.403162		0.36015	0.905585	0.472909	0.784283	0.512572	0.833664
PSTK	-0.739007	0.259514	-0.0830603	1.16993	-0.332385	0.742543	-1.2972	0.151134	-1.08749	0.160818	-1.33742	0.134065		-0.958312	0.15074	-0.701849	0.292496	-0.741246	0.446425
IKZF5	-0.194099	1.23834	0.170006	1.12297	-0.0377635	1.1861	-0.58247	0.915622	-0.341186	1.1333	-0.453065	1.09508		-0.529428	0.714516	-0.249187	1.05544	-0.222151	1.23243
ACADSB	0.376198	0.621523	-0.257969	0.916091	-0.368405	0.670212	0.286293	0.986687	0.163616	1.10023	-0.0185464	1.36558		0.170076	1.07954	0.0681057	1.15301	-0.131024	1.21183
HMX2	0.138505	1.08771	-0.121423	1.05072	-0.450675	0.53559	0.283447	1.02922	0.0249709	1.18365	0.595223	0.722883		0.245618	0.999552	0.0488767	1.13213	0.518118	0.652373
BUB3	-0.448058	0.815698	0.00140852	1.18936	0.0346226	1.20368	-0.616829	0.902474	-0.550183	0.846904	-0.60653	0.90743		-0.421068	1.06616	-0.36065	1.03088	-0.314777	1.20052
CPXM2	-1.13189	0.0376791	0.148514	1.1249	-0.0390458	1.07182	-1.40732	0.0966529	0.22342	1.03127	-0.292968	1.20745		-0.939967	0.0536955	0.725944	0.317033	0.0030081	1.00054
CHST15	-1.05187	0.0694417	-0.0961955	1.15387	-0.418616	0.594866	-0.97244	0.404305	-0.804322	0.407727	-0.784545	0.631454		-0.49421	0.849565	-0.265639	1.05706	-0.340355	1.15252
OAT	0.755309	0.152738	0.154208	1.1257	-0.591886	0.345072	0.919833	0.36688	0.670644	0.552729	0.790519	0.489739		0.560471	0.608142	0.451174	0.778988	0.3929	0.988065
NKX1-2	0.671805	0.125646	-0.0698097	0.83905	0.236735	0.503051	0.466112	0.679005	0.555624	0.528491	0.709736	0.496218		0.185287	0.918698	0.217322	0.860719	0.454302	0.734991
LHPP	0.0802095	1.24693	-0.18235	1.13397	-0.287475	0.926623	-0.0456338	1.37297	0.0562827	1.20644	-0.0768089	1.36668		-0.0465348	1.28581	0.0750925	1.16446	-0.0794711	1.23176
FAM53B	0.266328	0.823678	-0.292473	0.974015	-0.229827	0.934561	0.685026	0.619282	0.783469	0.463334	0.579216	0.755103		0.623346	0.595242	0.710043	0.443156	0.212092	1.10006
METTL10	-0.678365	0.307515	0.0538812	1.18366	0.260933	1.00029	-1.20367	0.208859	-0.817438	0.41086	-1.17213	0.229119		-0.91699	0.195616	-0.569578	0.54822	-0.666852	0.600452
FAM175B	0.779238	0.134283	0.395308	0.85182	0.0734752	1.165	1.00283	0.321172	1.10449	0.184763	1.22484	0.196961		0.587789	0.633851	0.749793	0.368617	0.698014	0.63328
ZRANB1	-0.399338	0.983948	0.0939388	1.18345	-0.0131687	1.21456	-0.476983	1.08295	-0.662781	0.65531	-0.628844	0.878283		-0.319886	1.19522	-0.485602	0.710033	-0.343903	1.13954
CTBP2	-0.0957028	1.39031	0.091751	1.18868	0.0885312	1.19712	-0.100249	1.36834	-0.160664	1.30037	-0.17125	1.34555		-0.075582	1.28878	-0.135394	1.21497	-0.106022	1.23187
ALDOAP2	0.726797	0.207414	-0.0154965	1.19423	0.531853	0.493381	0.598433	0.701197	0.99916	0.233635	0.728462	0.570839		0.283365	1.03873	0.581464	0.668487	0.329063	1.01931
FLJ37035	-1.20299	0.0213112	-0.0465158	1.11437	-0.184675	0.90261	-1.34411	0.113609	-0.857171	0.336755	-1.54294	0.0596378		-0.809076	0.273169	-0.296235	0.97961	-0.99262	0.10134
C10orf137	0.515722	0.437353	0.16145	1.1385	0.501357	0.561804	0.631559	0.65355	0.742819	0.474445	0.702318	0.587264		0.375659	0.921024	0.423186	0.867297	0.358724	1.02296
UROS	0.400851	0.595599	0.470266	0.699185	0.103287	1.15571	0.317698	0.967224	0.286411	0.994499	0.389572	0.916728		0.0541513	1.16514	0.091672	1.14278	0.238545	1.074
BCCIP	0.146119	1.07418	0.374793	0.868465	0.188636	1.05006	0.094962	1.16258	0.142646	1.11851	0.194362	1.09595		-0.0392386	1.28547	0.0433501	1.1652	0.13496	1.11945
DHX32	0.0683318	1.19775	0.23396	1.04498	-0.298997	0.906787	0.179783	1.1125	-0.0206359	1.34371	0.13243	1.15208		0.106021	1.15248	0.00553086	1.16898	0.0926427	1.12465
FANK1	-0.86432	0.170444	-0.0765919	1.18103	-0.377849	0.79748	-1.03642	0.348452	-0.7466	0.520347	-1.12879	0.247126		-0.643923	0.665265	-0.297613	1.10434	-0.683039	0.563064
ADAM12	-0.132363	0.620791	-0.455557	0.538907	-0.355814	0.589867	-0.869469	0.305577	-0.720763	0.373548	0.197448	0.994244		-0.726143	0.132814	-0.596139	0.225068	0.595006	0.313383
CAMK1D	-0.485226	0.776566	-0.114054	1.1634	-0.517723	0.467249	0.102837	1.19684	-0.969963	0.241762	0.392731	0.966132		0.336509	0.92322	-0.660604	0.224126	0.609513	0.482698
FAM196A	6.67719	0	0.63111	0.505018	0.242962	0.996734	7.567	0	7.29637	0	7.58814	0		4.52739	0	4.32955	0	3.8723	0.000880952
DOCK1	-1.74835	0.000480349	0.354672	0.910689	0.267536	0.994291	-1.57225	0.052354	-1.37192	0.0437309	-1.65216	0.0361899		-0.873847	0.150818	-0.657184	0.246824	-0.916118	0.280329
CCDC3	4.17434	0	0.641352	0.477794	0.646616	0.342045	4.98485	0	5.14335	0	5.72527	0		3.03832	0.000153061	3.19584	0	3.19322	0.000844444
PTPRE	-1.26592	0.0169757	2.17809	0.00161765	0.592724	0.438775	0.548397	0.752825	-0.399871	0.992254	1.07608	0.27382		0.693845	0.213194	0.0428336	0.93281	1.03895	0.110664
MKI67	-1.24202	0.00591875	-0.745486	0.115439	0.246719	0.660491	-0.716273	0.378997	-0.0153612	1.19247	-0.647232	0.517702		-0.0331124	0.594881	0.481761	0.574509	-0.464323	0.365156
MGMT	-0.0392808	1.39878	-0.197878	1.10691	-0.0332434	1.21241	-0.255853	1.30964	-0.122402	1.32487	-0.353883	1.21648		-0.201565	1.26785	-0.0989831	1.23262	-0.259319	1.19891
OPTN	0.207738	1.04777	2.0313	0.00225161	-0.58273	0.380884	2.31129	0.0109313	-0.254176	1.24309	2.04518	0.0229203		1.83954	0.00857196	-0.2358	0.982737	1.5309	0.0523158
CTAGEP	-0.607579	0.468048	-0.158769	1.12434	-0.158971	1.10077	-1.39661	0.100054	-0.725892	0.549255	-1.22567	0.189988		-1.10102	0.0467122	-0.43027	0.821834	-0.695047	0.517158
GLRX3	-0.389807	0.919259	0.532444	0.600258	0.132431	1.13636	-0.370217	1.20304	-0.356816	1.13201	-0.264525	1.29556		-0.299509	1.19463	-0.211106	1.19781	-0.0827668	1.21156
MCM10	-1.27975	0.0120659	-0.444473	0.695463	1.52054	0.00484828	-1.54113	0.0583871	-1.09716	0.155382	-1.41447	0.0927466		-0.897902	0.227793	-0.822374	0.142299	-0.754894	0.508759
UCMA	-0.220189	0.856812	-0.980667	0.0835727	-0.703522	0.22229	0.0514404	1.14662	-0.642899	0.610596	-0.58221	0.716074		0.331648	0.751989	-0.414656	0.609165	-0.434345	0.566958
PHYH	1.48868	0.00106296	-0.217297	1.09835	-0.277135	0.941161	1.05962	0.271957	1.21562	0.122203	1.31764	0.145541		0.449068	0.738372	0.616286	0.583508	0.748827	0.553716
SEPHS1	-0.230082	1.24583	-0.0528394	1.19041	0.0360835	1.20867	-0.455162	1.1208	-0.353777	1.14902	-0.602691	0.90428		-0.344594	1.14949	-0.259882	1.1468	-0.400456	1.04325
PPP2R2D	-0.0810045	1.39626	0.151309	1.14871	0.184227	1.1132	0.0351985	1.2227	-0.0783555	1.33391	-0.00819626	1.35518		0.0422676	1.18836	-0.0774585	1.23186	0.00259299	1.13842
BNIP3	0.0206299	1.27448	-0.148201	1.1498	-0.0715309	1.18886	0.0404341	1.21592	-0.0498757	1.33986	0.0195175	1.22342		0.0591962	1.18158	-0.0454893	1.23342	0.0218779	1.13955
JAKMIP3	-1.61289	0.0012028	-0.962164	0.125958	-0.101221	1.11049	-1.98112	0.0082973	-1.91364	0.00240773	-2.19561	0.00409091		-1.09508	0.0555618	-1.18902	0.012155	-1.22191	0.00556364
DPYSL4	3.75689	0	0.558011	0.586631	0.805881	0.172629	4.68373	1.92308e-05	4.78468	0	5.12182	0		2.93546	0.000238095	2.98994	0	2.75471	0.00441414
STK32C	0.330901	0.802099	0.392356	0.884569	1.21412	0.0253855	0.17837	1.1169	0.928177	0.309587	0.798041	0.504018		-0.0399659	1.29068	0.555761	0.54922	0.521404	0.69212
LRRC27	-0.305212	1.08568	0.231818	1.06103	-0.357177	0.710558	-0.0034762	1.37287	-0.251423	1.20831	-0.652298	0.789906		0.0865881	1.10831	-0.0509221	1.2345	-0.588573	0.417359
PWWP2B	-1.26878	0.0156432	-0.674199	0.437975	-0.663257	0.30872	-1.43801	0.0801283	-1.42568	0.033684	-1.43802	0.077758		-0.756513	0.398283	-0.746232	0.250298	-0.722091	0.600627
C10orf91	0.179549	0.659378	-0.555148	0.390026	-0.178812	0.87489	0.0755134	1.06733	-0.543543	0.65399	0.131367	1.09238		0.101051	0.965399	-0.588568	0.197833	0.248374	0.867437
INPP5A	-0.398779	0.930371	0.0549786	1.18922	-0.288298	0.84936	-0.180696	1.33287	-0.495762	0.891802	-0.463148	1.05031		-0.016539	1.28349	-0.26724	1.03588	-0.294033	1.13894
BEND7	0.0803538	1.17572	0.359977	0.952426	-0.365959	0.735552	0.547277	0.774992	0.0651947	1.20469	0.410533	0.943203		0.444627	0.828009	0.0986572	1.16627	0.257415	1.06404
KNDC1	-2.55545	0	0.305145	0.88609	0.20467	1.06043	-1.58711	0.0444587	-1.87353	0.00276327	-1.74916	0.0228217		-0.526317	0.296352	-0.793898	0.0486834	-0.884004	0.317974
UTF1	0.53498	0.322969	-0.0926061	1.02101	-0.0696122	0.824607	0.414891	0.832439	0.256016	0.916844	0.585946	0.673092		0.198201	1.00748	0.0350149	1.09261	0.418219	0.819192
ADAM8	0.406156	0.569102	-0.523858	0.688838	-0.28049	0.942461	0.674035	0.615677	0.843192	0.38976	0.528545	0.770508		0.594565	0.600637	0.718091	0.403508	0.149238	1.11903
TUBGCP2	0.243108	0.901578	0.138474	1.15503	0.227177	1.05854	0.248374	1.09343	0.340414	0.983766	0.2532	1.09239		0.11605	1.17481	0.191458	1.12586	0.106004	1.12183
ZNF511	-0.535223	0.644882	-0.288252	1.02136	0.421405	0.660573	-0.882713	0.516594	-0.794591	0.45506	-0.80774	0.602436		-0.594506	0.734575	-0.639444	0.440223	-0.388414	1.13409
CALY	0.464726	0.474718	-0.41953	0.853414	-0.31084	0.901186	-0.167558	1.32581	-0.279621	1.18047	0.017331	1.20585		-0.292214	0.993412	-0.424656	0.6112	0.129126	1.0649
PRAP1	0.523057	0.358524	-1.11306	0.0296216	-0.552811	0.414972	0.195604	1.00587	-0.158327	1.13094	0.211265	1.01957		0.175466	0.940735	-0.283512	0.558767	0.201946	0.9237
C10orf125	0.556527	0.362327	1.17064	0.0688357	0.468922	0.6318	1.21459	0.188301	0.675755	0.561578	1.30369	0.168246		0.751612	0.393162	0.344352	0.974944	0.831103	0.413544
ECHS1	0.21403	1.02293	0.417479	0.844561	0.0788985	1.18872	0.727536	0.537491	0.364035	0.943357	0.399758	0.930535		0.55562	0.622566	0.255603	1.07344	0.126866	1.12858
PAOX	-0.432846	0.843247	0.580135	0.597975	0.184068	1.1181	0.518323	0.792853	-0.16	1.29742	0.462005	0.869619		0.598917	0.504221	-0.00514227	1.22125	0.372424	0.912174
MTG1	0.217692	0.996188	-0.0268567	1.19264	0.047397	1.19382	0.11229	1.17334	0.0243733	1.21174	0.126661	1.15968		0.0220853	1.19347	-0.0797538	1.23187	0.0924951	1.12522
SPRN	-0.0206819	1.35038	-0.527467	0.591363	-0.27744	0.848545	-0.602047	0.823483	-0.0375884	1.33142	-0.441517	1.05236		-0.494098	0.696967	0.02348	1.16548	-0.281608	1.13169
PRPF18	-0.0184061	1.3991	0.0130904	1.19492	-0.41216	0.701921	-0.197758	1.33626	-0.118874	1.33082	-0.0105815	1.35719		-0.19216	1.27677	-0.0335412	1.23098	0.0685765	1.11917
FRMD4A	0.745576	0.0676864	0.581354	0.414976	0.782495	0.15655	0.895742	0.393641	1.22082	0.167313	1.37462	0.177273		0.460549	0.622314	0.747909	0.344531	0.845484	0.438122
FAM107B	0.111073	1.12156	1.32687	0.0336974	-1.16122	0.0153112	0.845786	0.406435	-1.23114	0.0884552	-0.359344	1.21474		0.548404	0.512446	-1.062	0.00748399	-0.263006	0.581713
HSPA14	0.0555099	1.17944	0.479108	0.665453	0.433469	0.628923	0.0113376	1.21583	0.0794576	1.16513	0.115714	1.1441		-0.102781	1.2924	-0.0261034	1.23034	0.0930155	1.12219
DCLRE1C	-0.305856	1.15744	-0.404774	0.872114	0.154445	1.13655	-0.551617	0.972531	-0.247799	1.24648	-0.518169	1.00677		-0.34191	1.123	-0.142946	1.22461	-0.318315	1.13606
SUV39H2	0.373974	0.723576	0.275891	1.03822	0.62522	0.362357	0.473911	0.824835	0.517961	0.737792	0.611324	0.688433		0.258568	1.04048	0.237119	1.06896	0.363356	0.98441
MEIG1	-0.348794	0.926402	-0.297098	0.93516	-0.633583	0.275983	-0.709627	0.739577	-0.174386	1.27093	-0.828621	0.573294		-0.501324	0.772342	0.0970082	1.11633	-0.607618	0.514878
ACBD7	1.02432	0.0355049	0.969847	0.21024	0.218924	0.829869	1.41719	0.139032	0.933321	0.353035	1.25553	0.212673		0.787206	0.364875	0.444133	0.747418	0.667899	0.646349
RPP38	-0.88384	0.173506	0.457749	0.771062	0.249515	1.03187	-0.894977	0.506034	-0.951427	0.278693	-0.826479	0.594228		-0.594125	0.706611	-0.611531	0.493511	-0.364878	1.13898
NMT2	-0.168779	1.28142	0.33409	0.973272	0.326274	0.881042	-0.345623	1.22557	-0.100372	1.33261	-0.13842	1.35409		-0.334424	1.14655	-0.0877075	1.2358	-0.0269216	1.16915
FAM171A1	-0.132069	1.33853	1.59462	0.0108841	0.0368277	1.1989	1.40179	0.111399	0.699615	0.534994	1.51756	0.0913467		1.16058	0.0864111	0.75049	0.331899	0.992214	0.226983
FAM188A	0.160859	1.05837	-0.0568795	1.18276	0.0578325	1.18167	0.273802	1.02729	0.349212	0.921133	0.653936	0.617554		0.214091	1.05295	0.267993	0.993936	0.498182	0.721493
PTER	-0.381657	0.91742	0.13027	1.13741	0.115189	1.13601	0.00869778	1.21545	-0.0487025	1.33461	0.162376	1.13438		0.151247	1.07983	0.0966746	1.1151	0.172377	1.07904
RSU1	0.268964	0.910835	0.245103	1.0765	-0.0370764	1.20631	0.529705	0.756699	0.493243	0.788891	0.263622	1.07571		0.366076	0.885358	0.382523	0.887958	0.00788459	1.13522
CUBN	0.264308	0.477318	-1.18621	0.0276636	-1.02908	0.0503474	-1.40698	0.0741482	-1.17766	0.0813352	-1.15946	0.100987		-1.3002	0.00375862	-1.10034	0.00711191	-0.513305	0.296397
VIM	0.526106	0.369254	-0.167884	1.10998	0.295726	0.873945	-0.440088	1.09816	1.22731	0.121139	0.27198	1.03639		-0.638781	0.294535	0.94169	0.132063	0.0751745	1.01036
PTPLA	0.171199	1.03966	-0.0912234	1.16578	-0.13707	1.13916	-0.626033	0.880213	-0.141422	1.31506	-0.371492	1.19351		-0.683829	0.385536	-0.190621	1.14107	-0.179628	1.23922
STAM	-0.346558	1.06561	0.257508	1.05847	0.204848	1.07558	-0.36103	1.21122	-0.211258	1.2672	-0.295121	1.25978		-0.257694	1.22382	-0.098048	1.23281	-0.152049	1.23837
CACNB2	-0.898943	0.0567514	0.0794278	0.956527	-1.83936	9.30233e-05	-2.19573	0.00280292	-1.81616	0.00387234	-1.62343	0.0232555		-1.81734	9.73451e-05	-1.07799	0.00970358	-0.620458	0.291255
NSUN6	-1.45914	0.00389623	-0.204705	0.91201	-0.18049	0.911856	-1.28883	0.154728	-0.997133	0.212821	-1.58476	0.0573893		-0.61208	0.546735	-0.324919	0.851498	-1.01327	0.0680951
ARL5B	-0.0431146	1.27412	0.791244	0.254246	0.258534	0.852019	0.060506	1.14696	0.131679	1.0801	-0.254689	1.25043		-0.0689897	1.25935	0.102066	1.10826	-0.302735	0.962691
PLXDC2	0.0342956	1.2597	-0.342538	0.92763	0.263803	0.967374	-0.445639	1.12561	0.129868	1.16017	-0.571726	0.943881		-0.396418	0.944368	0.0654008	1.16022	-0.492784	0.678793
NEBL	-0.41456	0.857881	-0.221406	1.09808	-0.809315	0.132181	-0.644252	0.861033	-1.19899	0.106157	-1.33196	0.119532		-0.421368	1.03087	-0.865871	0.0607908	-0.871149	0.168141
LOC100128511	0.461704	0.516164	-1.10125	0.0460373	-0.817468	0.124579	-0.0371741	1.37072	0.000160756	1.22148	-0.573048	0.927215		-0.0326856	1.20714	-0.0485594	1.06992	-0.563795	0.420998
C10orf114	0.318176	0.802978	0.795461	0.273001	-0.537872	0.403332	0.995896	0.311846	-0.192588	1.25757	-0.113926	1.35252		0.707545	0.400372	-0.230939	0.880037	-0.314753	0.665435
C10orf140	-0.0623444	1.2904	0.388108	0.844614	-0.43078	0.490277	1.19606	0.204568	0.316713	0.954423	0.121621	1.12726		1.15056	0.0934353	0.42476	0.784421	-0.256571	0.600169
MLLT10	-0.397344	0.898751	-0.193822	1.11741	0.0226752	1.2083	-0.661762	0.844887	-0.660729	0.672616	-0.721596	0.742861		-0.451582	1.00159	-0.491143	0.750267	-0.390973	1.1098
DNAJC1	0.203131	1.08669	-0.431993	0.82285	-0.348797	0.825847	-0.108312	1.36758	-0.240024	1.26067	-0.301027	1.26851		-0.116183	1.28793	-0.263494	0.967259	-0.213943	1.2234
COMMD3	-0.488716	0.713665	0.00998505	1.19305	-0.2836	0.946352	-0.968768	0.420338	-0.95162	0.275809	-0.939788	0.460448		-0.756827	0.424868	-0.684632	0.317306	-0.459691	1.0217
BMI1	-0.282017	1.12922	-0.197766	1.10694	-0.187638	1.07684	-0.262522	1.30034	-0.449696	0.999581	-0.344188	1.23402		-0.102059	1.29083	-0.291131	1.09301	-0.166134	1.23898
PIP4K2A	-0.709707	0.369102	-0.108907	1.14985	0.744374	0.242901	-0.559051	0.9386	-0.227833	1.23557	-0.579083	0.910977		-0.228134	1.22692	-0.0569065	1.22445	-0.382362	1.03216
MSRB2	-0.0148921	1.4008	-0.276455	1.04666	-0.219205	1.04959	-0.314623	1.26032	-0.0868021	1.3344	-0.394215	1.17507		-0.256273	1.22049	-0.0391859	1.23112	-0.293858	1.13899
OTUD1	0.894566	0.086641	0.704694	0.399881	-0.430797	0.555409	1.63063	0.0620344	1.13185	0.171352	0.98818	0.349423		1.10713	0.13752	0.821251	0.338678	0.297559	1.06302
PRINS	0.911334	0.0661904	-1.06977	0.0713951	-1.35647	0.00412977	0.982525	0.32811	1.99076	0.0126594	1.57667	0.0868237		0.784399	0.331526	1.84639	0.00367832	0.833353	0.375463
KIAA1217	-0.0317251	1.23344	0.545855	0.626412	-1.34373	0.00422556	0.423377	0.880759	0.909857	0.351288	0.222328	1.05374		0.334909	0.932917	1.17569	0.0797449	-0.11098	0.966905
ARHGAP21	0.311409	0.643607	0.342077	0.917017	0.13246	1.1318	0.861891	0.432121	0.661459	0.597865	0.52308	0.793779		0.66151	0.569954	0.500381	0.83584	0.142242	1.12059
PRTFDC1	0.0915673	1.08637	-0.465872	0.598541	0.355974	0.791985	-0.300206	1.24631	0.107916	1.13532	-0.306503	1.22872		-0.252915	1.11521	0.00110991	1.16669	-0.258431	1.14361
THNSL1	-1.37582	0.00483956	0.15978	1.13163	0.3071	0.85438	-1.64688	0.0427568	-1.49182	0.0248637	-1.31807	0.149235		-1.07492	0.0967316	-0.947476	0.0975847	-0.533399	0.74774
GPR158	-0.535076	0.582292	0.590206	0.599577	0.61125	0.442745	0.370218	0.948924	-0.175307	1.25682	0.192226	1.11098		0.49365	0.623662	-0.0558203	1.23612	0.143498	1.10168
PDSS1	-0.414498	0.848177	0.583586	0.549579	0.947006	0.092612	-0.18461	1.33903	0.13709	1.14342	0.274144	1.05832		-0.112689	1.29237	0.14087	0.96839	0.286024	0.946771
ABI1	-0.206316	1.20325	-0.0742823	1.15769	-0.560109	0.359259	-0.0971476	1.3659	-0.374886	1.08905	-0.379759	1.18099		0.00704368	1.17765	-0.179602	1.16346	-0.261751	1.15877
ANKRD26	-1.12095	0.0543566	-0.251273	1.02111	0.387362	0.773437	-1.12548	0.244323	-0.872483	0.343123	-0.550402	0.896845		-0.587946	0.525611	-0.454695	0.565983	-0.0509123	1.23403
YME1L1	0.0886248	1.23154	0.226252	1.10622	0.0193395	1.21069	0.298287	1.02849	0.17683	1.12754	0.267295	1.07065		0.217091	1.07741	0.13443	1.14634	0.148516	1.12089
MASTL	-0.307602	0.950289	0.0266977	1.1927	1.00815	0.0665635	-0.496787	1.03826	-0.284287	1.2119	-0.325776	1.23792		-0.367217	1.05848	-0.33874	0.954536	-0.130508	1.22423
ACBD5	-0.12833	1.35643	-0.304312	0.974339	0.339406	0.830745	-0.549081	0.987226	-0.325768	1.15751	-0.506619	1.03968		-0.435878	0.946984	-0.333262	0.973715	-0.287907	1.18746
RAB18	0.190383	1.0225	0.3532	0.908394	-0.327465	0.822746	0.222826	1.05309	-0.175978	1.29256	-0.260436	1.29728		0.0733082	1.14634	-0.197871	1.05839	-0.272148	1.06529
MPP7	-0.349059	0.847914	-0.754517	0.258011	0.0681902	1.16363	-1.14999	0.235306	-0.826419	0.378928	-1.31872	0.126799		-0.855805	0.142246	-0.686491	0.183929	-0.824618	0.218891
LOC220906	-0.221239	1.28052	-0.0888325	1.18138	-0.166841	1.11448	-0.334114	1.23817	-0.199911	1.29098	-0.403242	1.17597		-0.220665	1.25689	-0.0718362	1.2357	-0.269735	1.20074
WAC	-0.457501	0.866448	0.0472949	1.19218	-0.303497	0.900591	-0.364178	1.20631	-0.536335	0.856213	-0.647271	0.846519		-0.172889	1.28651	-0.279272	1.09437	-0.422143	0.968606
BAMBI	-0.557076	0.606003	0.290073	1.02113	-0.409439	0.565161	-0.466252	1.05821	-0.930749	0.279181	-1.13811	0.241033		-0.276919	1.18216	-0.610258	0.336396	-0.78886	0.246578
LOC283079	0.23883	0.837075	-0.612878	0.471981	-0.44378	0.591257	-0.802292	0.561256	-0.396787	0.940488	-0.335651	1.00636		-0.791865	0.198827	-0.418066	0.653645	-0.0358814	1.2232
ZMYND11	0.0385467	1.26091	0.0125024	1.19261	0.300156	0.905	0.204568	1.11231	0.289305	1.01486	0.602588	0.705443		0.185359	1.09927	0.216161	1.07084	0.47912	0.739547
LYZL1	0.0548566	1.00069	-1.07653	0.0594266	-0.0038772	1.11491	-0.752173	0.607222	0.234461	0.953989	-0.258135	1.13255		-0.574324	0.489609	0.211188	0.957975	-0.128707	1.11644
SVIL	-0.434861	0.764781	0.399702	0.750204	0.85784	0.139833	0.170021	1.13932	0.219898	1.09342	0.359922	0.997877		0.285328	0.966555	0.249305	0.965364	0.262442	1.03182
KIAA1462	0.399039	0.31524	0.589549	0.463002	-0.518294	0.304825	1.8112	0.0519397	1.54384	0.0603012	2.32764	0.0150981		1.52608	0.0266341	1.46644	0.0189094	1.48888	0.049274
MTPAP	-1.23751	0.0205381	0.180865	1.12407	0.258916	0.972118	-1.30609	0.145641	-1.16911	0.119375	-1.20324	0.21548		-0.798588	0.37483	-0.676241	0.395681	-0.584446	0.761259
MAP3K8	-1.41727	0.0055814	1.79639	0.00512953	-0.925409	0.0651806	0.169958	1.10262	-0.90076	0.316872	0.275812	1.04193		0.453189	0.397829	-0.107191	1.1946	0.458513	0.667766
hCG_1783494	-0.554803	0.456452	0.489505	0.662498	0.528548	0.509569	0.127381	1.13391	0.0991231	1.136	0.115906	1.14965		0.278325	0.889762	0.242747	0.905269	0.0592797	1.12972
ZNF438	-1.98557	1.5625e-05	-0.306579	0.945951	-0.0220765	1.1893	-1.92632	0.0116231	-1.9734	0.00166047	-1.90653	0.0129252		-1.00015	0.140334	-1.10058	0.0317694	-0.931602	0.310073
LOC390414	0.382945	0.67891	0.235174	1.09393	0.567678	0.486257	0.940752	0.361758	0.745433	0.495448	0.780763	0.514756		0.729118	0.442851	0.471455	0.828402	0.359216	1.03584
PFKP	-0.192713	1.27408	0.384764	0.895633	0.825477	0.159316	0.0868865	1.20229	0.401089	0.92937	0.359985	1.00617		0.099055	1.15173	0.330624	0.845491	0.237991	1.06657
PITRM1	0.332091	0.78413	0.266591	1.06061	0.301552	0.933781	0.537136	0.770014	0.564793	0.709384	0.575799	0.747319		0.341861	0.967365	0.362962	0.961993	0.300316	1.00108
ARHGAP12	-0.714926	0.352643	-0.194621	1.03285	-1.15827	0.0150885	-1.00016	0.383812	-1.47169	0.0286706	-1.39391	0.105586		-0.650888	0.632292	-0.941731	0.0338762	-0.775945	0.360999
DIP2C	-0.699306	0.350234	-0.24846	0.997343	0.168161	1.06465	0.198905	1.099	-0.559452	0.726386	-5.87184e-05	1.3516		0.551438	0.621372	-0.285036	0.809828	0.090078	1.06657
KIF5B	-1.06238	0.0541635	0.174712	1.1295	-0.0823994	1.16191	-1.12946	0.256834	-1.04048	0.192035	-1.1668	0.224847		-0.697432	0.550039	-0.560242	0.595062	-0.624311	0.739564
EPC1	-0.260465	1.22456	0.26993	1.03429	0.0638837	1.18626	-0.672185	0.794897	-0.369562	1.12339	-0.536827	0.999339		-0.608844	0.593599	-0.267587	1.09492	-0.27639	1.21455
CCDC7	0.356538	0.615981	0.273353	1.0792	0.189739	1.04457	0.679153	0.628037	0.585664	0.713163	0.509385	0.843941		0.471914	0.739281	0.394103	0.822608	0.193181	1.12067
LOC338620	1.15258	0.0163648	0.817889	0.26308	0.109067	1.17843	2.23193	0.0138694	1.62019	0.0384153	1.72383	0.0549622		1.57432	0.0240052	1.09548	0.13202	0.760796	0.623534
ITGB1	0.100389	1.15688	0.325078	0.96557	-0.143146	1.07126	0.511369	0.785367	0.0872946	1.16225	0.250687	1.07232		0.406497	0.821321	0.0702143	1.16626	0.101021	1.12513
NRP1	-0.27665	1.11896	-0.215595	1.0631	-0.178869	1.03494	-0.426103	1.12544	-0.72664	0.523703	-0.984831	0.368459		-0.264645	1.20666	-0.572068	0.378865	-0.696646	0.362991
PARD3	-0.682362	0.397189	-0.222856	1.06742	-0.366542	0.759985	-0.652386	0.779243	-0.865751	0.341375	-0.815688	0.516492		-0.312067	1.08897	-0.498491	0.540206	-0.436154	0.919794
CUL2	-0.371969	0.852239	0.0432243	1.13769	-0.517351	0.465638	-0.405842	1.14124	-0.360493	1.05183	-0.138893	1.34785		-0.25121	1.20323	-0.100754	1.19293	0.052691	1.07453
CREM	0.450987	0.556222	0.338579	0.956472	-0.211229	0.996395	0.61007	0.661935	0.39269	0.888431	0.559104	0.736734		0.34928	0.923827	0.234989	1.07846	0.308413	1.04046
CCNY	0.0751132	1.20409	-0.162398	1.13542	-0.0286849	1.20764	0.0426949	1.21775	-0.0165064	1.34273	-0.20196	1.31711		0.0402825	1.18986	-0.04399	1.23635	-0.208507	1.18785
GJD4	1.14647	0.0172439	0.198254	1.07701	0.0753996	1.16962	1.49867	0.088621	1.20938	0.134085	1.04565	0.289519		0.959915	0.22298	0.69366	0.46198	0.368635	1.02836
FZD8	2.23457	1.75439e-05	1.18209	0.080009	0.719491	0.324299	3.27702	0.00105479	3.0638	0.00057	3.14372	0.0019		2.07776	0.00515044	1.95127	0.00422876	1.55852	0.144951
ZNF248	-1.33877	0.00776163	-0.0619812	1.17511	0.225022	1.00364	-1.98432	0.00909456	-1.46061	0.0292567	-2.05259	0.00793434		-1.38698	0.00422739	-0.917085	0.0418272	-1.19136	0.0208761
KLF6	-0.0144758	1.37004	0.206004	1.04026	0.0182412	1.20048	0.110717	1.16474	-0.0790789	1.3298	-0.0530681	1.36689		0.0784243	1.15762	-0.076166	1.22423	-0.0609776	1.23837
ZNF25	0.67657	0.208046	0.279682	1.03008	0.49974	0.544085	0.330135	0.978771	0.694863	0.522121	0.502641	0.793654		-0.0183045	1.28593	0.305162	1.01086	0.246392	1.07648
ZNF33A	-0.0687912	1.37939	0.0670377	1.1835	-0.166497	1.08227	-0.196299	1.33426	-0.405492	1.06098	-0.358568	1.2089		-0.178773	1.28573	-0.344178	0.938377	-0.20812	1.21108
LOC340947	0.515371	0.494196	-0.209246	1.11509	-0.25358	1.01485	0.0812833	1.19696	0.104991	1.16187	-0.0550259	1.36545		-0.104958	1.25657	-0.0729376	1.18099	-0.101594	1.23991
ZNF37A	0.493133	0.434973	-0.0455447	1.18146	0.246215	0.991055	0.855811	0.421464	0.813602	0.403745	1.04745	0.287012		0.648605	0.516427	0.551691	0.663907	0.630094	0.675074
HSD17B7P2	0.410182	0.569119	-0.145857	1.11353	0.239952	0.885369	-0.0315373	1.37011	0.495656	0.723519	0.276846	1.01845		-0.183644	1.21573	0.27121	1.01508	0.160816	1.08979
LOC399744	-0.729039	0.244981	-1.03362	0.0874479	-0.476335	0.489552	-0.572477	0.865261	-0.334604	1.03939	-0.723859	0.657357		-0.0597187	1.25219	0.0736636	1.0897	-0.497089	0.772326
LOC441666	-0.112281	1.21716	-0.224807	1.0496	-0.298541	0.781709	-0.499868	0.899023	-0.265624	1.20335	-0.152282	1.26157		-0.408594	0.742494	-0.160524	1.14743	0.0390907	0.968853
ZNF37B	1.10706	0.0166306	-0.19829	1.02158	0.498316	0.553265	1.56961	0.0783216	1.40408	0.0775878	1.79996	0.0435248		1.12245	0.149152	0.826303	0.277358	1.05653	0.247514
ZNF33B	-1.11532	0.021326	-0.338682	0.877194	-0.197652	0.987503	-2.02623	0.00744531	-1.79831	0.00469737	-2.06779	0.00728125		-1.47477	0.003225	-1.2733	0.00392544	-1.11166	0.0578213
BMS1	0.13597	1.1651	0.187701	1.13136	0.0817278	1.1871	0.140937	1.15582	0.05966	1.20001	0.345383	0.998069		0.0462564	1.1842	-0.015151	1.22489	0.295234	0.983615
RET	0.68938	0.194357	-0.589624	0.582206	2.15004	0.000196721	1.28824	0.147104	3.02296	0.000617647	2.52416	0.00778369		1.09719	0.137383	2.31823	0.00021875	1.44636	0.0590473
CSGALNACT2	0.06248	1.20848	0.452505	0.758886	0.433115	0.65044	0.192183	1.10676	0.347527	0.945984	0.300985	1.02785		0.0800037	1.14289	0.238983	0.982536	0.166057	1.11556
RASGEF1A	0.27194	0.871159	1.03631	0.110961	0.124888	1.16412	1.31112	0.145175	1.28941	0.103143	1.516	0.091852		0.997836	0.178871	1.14702	0.0529048	0.865873	0.438614
HNRNPF	-0.720253	0.289216	-0.358503	0.871865	-0.199712	1.04934	-0.480901	1.06984	-0.795108	0.448909	-0.601735	0.911102		-0.0985708	1.28969	-0.442551	0.8925	-0.282733	1.20257
LOC439911	0.0540666	1.12485	-0.625863	0.392447	-0.143913	1.04567	-0.846944	0.530734	-0.103365	1.31435	-0.470488	1.05279		-0.753248	0.22467	-0.100036	1.22337	-0.232911	1.19213
ZNF239	-0.646544	0.394601	0.397306	0.842068	0.989999	0.0771957	-0.693192	0.760962	-0.216244	1.24989	-0.054135	1.36225		-0.484823	0.902283	-0.119006	1.19432	0.173224	0.940376
ZNF485	-0.585594	0.536183	0.805388	0.256825	0.863267	0.143321	-0.152418	1.33582	-0.0433885	1.33185	0.372821	0.898141		-0.0472306	1.28922	0.0509461	1.04042	0.421772	0.682966
ZNF32	-0.170609	1.22236	0.0942241	1.13786	-0.144959	1.09931	-0.564121	0.950469	-0.529594	0.833397	-0.605778	0.88766		-0.507147	0.84529	-0.427773	0.776983	-0.332349	1.14101
CXCL12	1.88839	7.87879e-05	1.4976	0.0279018	3.91848	0	2.38712	0.0101142	5.37051	0	5.67604	0		1.28015	0.115419	3.80963	0	3.73663	0
C10orf10	1.19864	0.00733333	3.69121	0	-1.61843	0.000215686	4.16062	0.000135135	-0.414756	0.342486	1.32492	0.232609		2.94412	0.00018	-0.635703	0.0131532	0.388455	0.316433
RASSF4	0.976018	0.0161432	1.626	0.0119237	-1.03698	0.0339019	2.63922	0.00648043	1.18501	0.0929468	1.64535	0.0630126		1.90734	0.00762452	0.95244	0.186524	0.689295	0.528884
ZNF22	-1.12787	0.0290483	0.240819	1.02942	0.00465243	1.1941	-1.53506	0.062212	-1.56415	0.0174502	-1.46503	0.0840544		-1.08677	0.0710904	-1.07158	0.0267284	-0.69023	0.603378
FAM21C	-0.119922	1.34361	0.0117206	1.18769	-0.317055	0.824219	-0.0709471	1.36444	-0.150761	1.28851	-0.314574	1.22879		-0.0206787	1.29183	-0.0388474	1.22491	-0.259147	1.14386
FAM35B	-0.539206	0.4662	0.116084	1.13062	0.230441	0.953481	-0.435904	1.10246	-0.53997	0.813823	-0.43697	1.09457		-0.221767	1.25159	-0.347275	0.984036	-0.193001	1.23915
SYT15	-0.545756	0.652621	0.216687	1.11816	-0.172407	1.10359	-0.450863	1.11555	-0.664005	0.636124	-0.664093	0.813777		-0.252723	1.23673	-0.39291	0.893204	-0.385376	1.07998
GPRIN2	0.441321	0.567019	-0.134514	1.1341	-0.566545	0.446065	0.372457	0.914967	0.166169	1.10239	0.00997997	1.20769		0.204601	0.979403	0.0793178	1.07859	-0.124677	1.1843
PPYR1	0.346989	0.680449	-0.279392	0.977909	0.0946062	1.03403	0.101014	1.14468	-0.166625	1.26502	0.680985	0.599765		0.00159234	1.17716	-0.336172	0.736929	0.697388	0.34308
LOC643650	-0.189517	1.2421	2.07456	0.00205036	0.174106	1.04973	0.718162	0.540844	-0.515741	0.84196	0.194714	1.11242		0.412095	0.503508	-0.465472	0.604068	0.144109	1.06149
LOC642826	-0.428501	0.715871	-0.48605	0.606386	-0.10196	1.08402	-0.317154	1.15315	-0.248187	1.18084	-0.437731	1.05929		-0.0385498	1.2371	-0.0416007	1.19402	-0.296396	1.06796
ANXA8L2	-0.254217	0.819086	2.35433	0.000903509	-0.316615	0.909888	0.780472	0.465643	-0.457204	0.903308	0.376501	0.931431		0.450255	0.45164	-0.286618	0.914967	0.295684	0.895581
ZNF488	0.55965	0.416541	-0.304771	0.967163	-0.325956	0.861849	0.684606	0.560526	0.928113	0.281054	1.12873	0.223905		0.496903	0.636301	0.744383	0.277398	0.725547	0.46978
AKR1E2	-0.335193	0.99584	0.271322	1.0455	0.0994983	1.17657	-0.328603	1.24356	-0.479935	0.942703	-0.626915	0.860632		-0.232829	1.2395	-0.351944	0.958796	-0.424781	0.965824
MAPK8	0.47985	0.522728	0.266266	1.0378	-0.116885	1.15325	0.29921	1.00387	0.334072	0.958162	0.164808	1.13579		0.039351	1.18492	0.146053	1.12936	0.0064879	1.13621
ARHGAP22	0.317263	0.740527	0.280797	0.973363	0.744908	0.234421	0.917479	0.390218	1.37004	0.0824286	1.34197	0.1492		0.726027	0.433615	1.09157	0.0752173	0.770086	0.503356
AKR1C1	-0.171527	1.14652	2.55889	0.0006	0.061764	1.2017	1.51195	0.0887039	-0.151519	1.30245	0.104339	1.18581		1.10721	0.0785974	-0.088057	1.19415	-0.235769	0.600675
LRRC18	0.610594	0.348788	-0.391384	0.909659	-0.332004	0.905988	0.167526	1.11708	0.439629	0.819869	0.188832	1.10146		-0.0262242	1.27925	0.234745	0.974548	0.037043	1.13641
WDFY4	0.124025	0.986419	4.21735	0	0.619972	0.364041	5.0818	0	1.67226	0.0348872	5.45082	0		4.23678	0	1.50175	0.0120575	3.76231	0.0002
ERCC6	-0.432231	0.793899	0.445622	0.830345	-0.159058	1.01463	0.115872	1.16844	0.21946	1.08016	-0.107144	1.35531		0.221419	1.00906	0.438385	0.780661	-0.190977	1.14532
PGBD3	-0.722813	0.390149	-0.132045	1.16581	-0.220249	1.03373	-0.977528	0.409056	-0.593104	0.774141	-0.907783	0.498155		-0.636539	0.603833	-0.235577	1.14242	-0.515125	0.865924
OGDHL	0.0452007	1.22651	-0.137033	1.14281	-0.0751294	1.16229	0.27937	1.05903	0.142816	1.15558	0.561363	0.772416		0.285288	1.00917	0.137127	1.13735	0.455817	0.756784
PARG	0.101505	0.994581	0.330829	0.960243	0.0870554	1.1425	0.702432	0.577691	0.601442	0.666217	0.623794	0.679411		0.595993	0.595542	0.540711	0.690177	0.297825	1.06989
AGAP8	0.139755	1.0229	-0.116398	1.16489	0.058835	1.17268	-0.0358987	1.36751	0.268373	1.0309	-0.00714756	1.3625		-0.0752171	1.28663	0.196198	1.07756	-0.0652661	1.23948
RP11-592B15.4	0.117329	1.06948	0.347421	0.87249	-0.0545567	1.06576	0.868267	0.411273	0.427753	0.851481	0.468441	0.83387		0.751794	0.354686	0.386651	0.876045	0.144436	1.11854
AGAP7	0.137748	1.10854	-0.127156	1.17106	0.0150995	1.2013	0.217863	1.09402	0.522828	0.749065	0.378092	0.94068		0.181441	1.08518	0.459732	0.771874	0.192919	1.09598
AKR1C3	-0.199431	1.09158	0.388221	0.78925	-0.4766	0.4377	-0.238436	1.20274	-0.802525	0.402875	-1.51309	0.0599833		-0.223976	0.969841	-0.625912	0.245147	-1.25285	0.00537615
MSMB	0.376734	0.467001	-1.04137	0.0423601	1.89697	0.00136559	-0.510179	0.828273	1.80137	0.0229111	1.67827	0.0660401		-0.479743	0.394067	1.28086	0.035594	1.35547	0.0570997
NCOA4	0.523043	0.426859	-0.278513	0.989997	-0.248453	0.995617	0.683921	0.578951	0.677954	0.537538	0.771707	0.509282		0.507311	0.682196	0.495708	0.692935	0.431238	0.938997
TIMM23	-0.159575	1.34618	0.323792	0.979107	0.374965	0.797903	-0.128599	1.36493	0.0144878	1.2247	-0.129247	1.35779		-0.119496	1.2936	0.0139961	1.16671	-0.100719	1.23246
FLJ31813	0.538129	0.393808	0.44972	0.687709	-0.0781444	1.00056	0.696081	0.553282	0.571308	0.641204	0.567349	0.679977		0.376327	0.856688	0.350529	0.933881	0.250501	1.02924
FAM21A	-0.055392	1.365	0.10892	1.13132	-0.178942	1.03176	-0.0887693	1.34985	-0.110782	1.2968	-0.31067	1.21462		-0.0849578	1.27618	-0.0529968	1.20978	-0.260782	1.13521
ASAH2	-0.0755033	1.36961	0.361966	0.920181	0.33714	0.850271	-0.0767811	1.36502	-0.125394	1.30073	0.0189655	1.21051		-0.111617	1.28383	-0.155575	1.15458	0.0695091	1.11143
SGMS1	-0.131478	1.26132	0.457861	0.727587	-0.330674	0.698656	0.252652	1.01572	-0.782111	0.424042	-0.0846107	1.34913		0.224325	0.994571	-0.662588	0.218804	0.0477539	1.08077
FLJ31958	-0.720834	0.33805	0.118801	1.12483	0.0593467	1.14715	-0.232852	1.26291	-0.421307	0.964726	-0.563091	0.903206		0.0602374	1.07689	-0.11707	1.1887	-0.399551	0.864018
CSTF2T	-1.47892	0.00376905	-0.416073	0.867018	0.303262	0.913944	-2.25286	0.00219767	-1.56532	0.017701	-1.89672	0.0144871		-1.52782	0.00237419	-0.975153	0.0701228	-0.94218	0.206419
DKK1	-2.57279	0	-0.0394267	1.19078	-0.605311	0.350962	-3.19341	0	-3.05563	0	-3.07008	3.1746e-05		-2.06042	0	-1.81654	1.75439e-05	-1.50782	0.00934483
UCN3	0.365616	0.394374	-0.66934	0.362707	-1.09639	0.0334559	-0.407136	1.02072	-0.812691	0.342333	-0.140074	1.24891		-0.441592	0.616925	-0.767074	0.0753849	0.164883	0.924441
NET1	-1.4061	0.00625257	-0.604816	0.489327	-0.423115	0.669655	-1.58003	0.052487	-1.62558	0.0129361	-1.70345	0.0347061		-0.851456	0.302645	-0.931073	0.0961754	-0.902045	0.213371
CALML5	-0.457836	0.842579	0.586433	0.544725	-0.570863	0.369461	1.09729	0.246276	-0.648787	0.660038	0.124682	1.16212		1.18764	0.0723521	-0.341447	0.876534	0.0125565	1.0672
CALML3	0.526602	0.49591	-0.443156	0.822455	-0.208266	1.064	0.210539	1.10687	0.38707	0.909608	0.168014	1.14534		0.0632424	1.17151	0.195732	1.0885	0.0186121	1.13705
ASB13	-1.97099	1.50376e-05	0.268146	1.03051	1.02097	0.0624677	-2.57867	0.000342657	-1.65913	0.0102707	-2.0573	0.00705512		-1.76664	0.000294798	-0.988248	0.0317285	-0.997854	0.130666
C10orf18	-0.120653	1.36302	0.60683	0.502934	0.665376	0.333747	0.765034	0.532057	0.518558	0.773266	0.998548	0.321814		0.704039	0.446777	0.446586	0.779448	0.67765	0.558159
GDI2	-0.0738501	1.36271	0.0622644	1.15823	-0.339974	0.854629	-0.0569408	1.36977	-0.236334	1.21674	-0.256417	1.30089		-0.0363059	1.28716	-0.140279	1.17261	-0.183098	1.21663
ZWINT	-0.239822	1.16347	-0.852098	0.160287	0.321039	0.889129	-0.641115	0.842628	-0.328764	1.13756	-0.67786	0.763281		-0.376425	0.982594	-0.284036	1.05879	-0.43539	0.981315
ANKRD16	-0.036064	1.39885	0.244305	1.08547	0.4056	0.752477	0.193952	1.12076	0.270072	1.05204	0.401969	0.93795		0.163923	1.10031	0.2098	1.06857	0.285962	0.965393
FBXO18	0.691026	0.216498	0.218981	1.07961	-0.0320679	1.20842	0.683084	0.598072	0.697357	0.530793	0.622901	0.678954		0.339701	0.970241	0.401046	0.923867	0.277791	1.0675
IL15RA	1.00673	0.0457654	1.75852	0.00619095	0.561096	0.522275	3.18482	0.00132051	1.28343	0.109474	3.13232	0.00194253		2.41466	0.000697674	0.73778	0.443678	2.01525	0.0134198
CISD1	0.102788	1.18375	0.250474	1.04697	0.447086	0.646455	-0.365575	1.2037	0.255325	1.05479	-0.447727	1.1021		-0.457509	0.861818	0.126526	1.13524	-0.420164	0.760438
UBE2D1	0.144379	1.10668	0.348892	0.917067	-0.279014	0.908351	0.268094	1.02875	-0.0363577	1.34431	0.125646	1.15629		0.13951	1.09962	-0.0472086	1.23522	0.0677117	1.12932
TFAM	0.395373	0.585337	0.145723	1.12378	0.27887	0.87615	0.271221	1.00366	0.489704	0.753422	0.437018	0.844336		0.0709225	1.17514	0.26444	1.05069	0.246787	1.07523
LOC728640	-0.0113669	1.39919	0.19549	1.02215	0.552129	0.460489	0.00753393	1.21651	-0.190581	1.2516	0.205319	1.09717		-0.0241475	1.28832	-0.289133	0.958633	0.251081	1.00768
SLC16A9	1.99781	3.59712e-05	1.94292	0.0030119	0.503595	0.511914	2.71867	0.00409871	1.47576	0.0523759	3.12599	0.00187574		1.48033	0.0448032	0.507298	0.651421	2.07739	0.00706349
CCDC6	-0.414639	0.895169	0.197049	1.12506	-0.157537	0.989435	-0.0425681	1.36809	-0.510324	0.835956	-0.660045	0.7837		0.10189	1.12451	-0.299381	0.965232	-0.521822	0.601992
RBM17	0.197366	1.04156	0.106763	1.15924	0.328782	0.88805	0.368733	0.954555	0.0967278	1.16496	0.392654	0.942969		0.262367	1.04184	-0.0512665	1.23192	0.276289	1.04493
ANK3	-0.808893	0.234467	-0.664016	0.375741	-1.07265	0.0284959	-1.82758	0.0165612	-1.66673	0.00991584	-2.90553	7.29167e-05		-1.34919	0.00557346	-1.11172	0.0079481	-2.03195	0
CDK1	-0.248177	1.14936	-0.126783	1.15049	0.371393	0.721363	-1.0826	0.290815	-0.215152	1.26637	-0.670432	0.767704		-0.950246	0.105295	-0.17621	1.20729	-0.345996	1.05956
RHOBTB1	1.05921	0.0244404	1.09093	0.125199	1.71491	0.00278512	1.1794	0.239307	3.19386	0.000404494	3.09413	0.00232796		0.511453	0.724045	2.40891	0.000160714	2.00081	0.00796377
PFKFB3	-0.330601	1.02235	-0.022641	1.17086	0.162214	1.14362	0.723636	0.561481	-0.0210905	1.33908	0.542202	0.780266		0.872519	0.235163	0.0931325	1.13141	0.366566	0.937423
ARID5B	-1.03536	0.0742325	0.0920868	1.16783	-0.77192	0.165034	-1.62902	0.0412064	-1.05068	0.172947	-2.0578	0.00582385		-1.19332	0.0213382	-0.452977	0.580172	-1.38787	0.00507353
RTKN2	-0.983684	0.0572779	-0.595587	0.415191	0.0658188	1.17987	-2.29313	0.00203187	-1.91425	0.00253975	-2.71184	0.000289256		-1.7511	0.000204545	-1.49623	0.000230769	-1.66	0.000936508
ZNF365	-0.906351	0.0779939	0.0389466	1.13772	-0.148123	0.948877	-2.49832	0.000688623	-2.34999	0.000158879	-3.1062	3.125e-05		-2.1091	0	-1.92569	0	-1.89412	0.000121622
ADO	0.445658	0.58089	0.632748	0.470878	0.60473	0.403225	0.356376	0.880986	1.01475	0.228916	0.982595	0.333664		0.0427607	1.09032	0.706385	0.401721	0.639814	0.627795
EGR2	3.56076	0	0.821374	0.259899	-0.617529	0.282538	4.80207	2e-05	3.87133	7.5e-05	4.71887	1.96078e-05		3.09023	7.86517e-05	2.42929	0.000546512	2.55052	0.00671667
NRBF2	-0.000550185	1.40039	0.110397	1.15029	-0.409934	0.727974	-0.170596	1.34497	-0.317547	1.18039	-0.23304	1.31618		-0.191055	1.26356	-0.240444	1.0827	-0.111004	1.23421
JMJD1C	-0.731932	0.351725	-0.213212	1.02091	0.36748	0.828294	-0.306184	1.20368	-0.214667	1.2339	-0.0894411	1.36135		0.0540135	1.12276	0.0366509	1.0972	0.0407715	1.12374
LOC84989	-0.209522	1.23207	-0.633096	0.448823	-0.435116	0.674446	-0.515443	1.03568	-0.191645	1.29559	-0.576124	0.934551		-0.305071	1.1769	-0.0183952	1.22498	-0.399352	1.00966
REEP3	0.159824	1.09198	-0.0365085	1.18848	-0.0644215	1.18948	0.161072	1.11641	0.0947886	1.15964	0.162371	1.12962		0.0979942	1.1611	0.0369448	1.16767	0.0984057	1.12602
ANXA2P3	0.329576	0.745974	0.0444164	1.16822	-0.551915	0.447168	0.2249	1.06911	-0.105461	1.32252	0.185247	1.11077		0.0723828	1.15982	-0.146166	1.09511	0.155387	1.10387
DNAJC12	-0.643471	0.414406	0.396304	0.765343	0.316994	0.798109	-0.211785	1.26423	-0.499878	0.89771	0.698019	0.556848		-0.00457351	1.28542	-0.277796	1.05113	0.875934	0.151717
SIRT1	0.556844	0.398971	0.0703347	1.18189	-0.101719	1.18118	1.17571	0.195216	0.642602	0.603885	0.956333	0.352663		0.918905	0.227542	0.418055	0.917423	0.501754	0.857078
HERC4	-0.61528	0.524608	0.0012485	1.19408	-0.225035	1.03585	-0.748543	0.7079	-0.453006	0.991514	-0.844627	0.58019		-0.479592	0.944919	-0.141627	1.22875	-0.54424	0.739317
MYPN	-1.03023	0.0525412	0.338813	0.815484	0.224531	0.806777	-1.27656	0.13726	-0.467609	0.843001	-1.10214	0.263904		-0.889365	0.131763	-0.0589814	1.15032	-0.666099	0.464414
ATOH7	0.457419	0.531519	-0.142902	1.11238	-0.373765	0.736574	0.167797	1.10728	0.0148831	1.19231	0.0244839	1.21146		-0.00552955	1.28934	-0.115157	1.12379	-0.0211862	1.23705
PBLD	0.576049	0.350669	0.157384	1.13737	-0.182997	1.08623	0.565851	0.737304	0.437063	0.847673	0.611162	0.701537		0.28432	1.00929	0.219354	1.07977	0.360433	0.987959
HNRNPH3	-0.285076	1.1574	0.132614	1.15164	0.396597	0.776742	-0.213593	1.32551	-0.0260411	1.34312	0.1893	1.12246		-0.113737	1.29364	0.0243174	1.13991	0.249208	0.981619
RUFY2	-0.4155	0.936089	-0.0279611	1.19477	0.0621478	1.19712	-0.427864	1.12263	-0.515132	0.87721	-0.399314	1.17654		-0.24084	1.23903	-0.345003	0.988698	-0.163565	1.23898
DNA2	-0.874947	0.15409	-0.0929387	1.16004	0.530926	0.485597	-0.676012	0.804269	-0.545774	0.83101	-0.752233	0.685796		-0.275796	1.19383	-0.262533	1.04907	-0.446787	0.969119
SLC25A16	0.331169	0.720652	0.0972076	1.16873	-0.271836	0.871909	0.670321	0.597925	0.158712	1.10998	0.767231	0.517148		0.507208	0.682027	0.0647953	1.16655	0.559973	0.675871
TET1	-0.594554	0.2876	-0.42405	0.440666	0.402653	0.687582	0.104986	0.853749	-0.216108	0.966739	-0.528564	0.716966		0.444613	0.552251	-0.0314883	1.08268	-0.500784	0.433995
CCAR1	0.414464	0.568098	0.67249	0.422253	0.344963	0.844263	0.561796	0.756006	0.941743	0.284698	0.748351	0.548867		0.254376	1.06572	0.695734	0.470028	0.372467	1.00045
STOX1	0.254333	0.78248	-0.161554	1.08374	0.330611	0.807291	0.0777357	1.16276	0.232777	1.04412	-0.0406322	1.3655		-0.0032437	1.29142	0.0595163	1.15198	-0.11826	1.22347
DDX50	-0.302037	1.11481	0.00142699	1.19194	-0.0743044	1.18912	-0.577577	0.917174	-0.363488	1.1281	-0.22018	1.32163		-0.445703	0.943696	-0.217415	1.20064	0.0150863	1.11545
DDX21	0.201463	1.05477	1.04	0.0976024	1.13105	0.0336493	1.14028	0.217377	0.955152	0.274172	1.33713	0.141112		0.857138	0.268027	0.65494	0.374312	0.813277	0.440952
KIAA1279	-0.639081	0.469267	-0.247099	1.07235	-0.19686	1.08263	-1.4508	0.0817164	-0.887209	0.333711	-1.20738	0.19694		-1.12487	0.0422846	-0.5707	0.525633	-0.622877	0.700991
VPS26A	0.200393	0.947328	-0.208807	1.04868	-0.36865	0.688575	0.340117	0.959457	0.216959	1.05981	0.2432	1.05925		0.291597	0.964112	0.198408	1.08108	0.103931	1.12678
SUPV3L1	0.512217	0.467007	0.461159	0.724137	0.0624744	1.18155	0.713657	0.553082	0.669429	0.553353	0.559443	0.722809		0.403095	0.853514	0.43362	0.828072	0.213672	1.10631
HK1	-0.305268	1.14966	-0.318345	0.991698	0.175375	1.11985	-1.00591	0.367341	-0.0938718	1.33034	-0.618752	0.83341		-0.812666	0.216396	0.00680012	1.16529	-0.343807	1.00577
TACR2	0.803891	0.154327	-0.230325	1.08266	0.25488	0.99838	0.602817	0.692731	1.01624	0.224349	0.949081	0.357916		0.2943	0.978933	0.616746	0.535779	0.544317	0.744356
TSPAN15	-0.48861	0.7162	-0.557219	0.575316	-0.0746855	1.18463	-0.47342	1.06603	-0.492968	0.909964	-0.606021	0.880105		-0.155175	1.28891	-0.265198	1.13208	-0.364424	1.09962
NEUROG3	-0.189229	1.07241	-0.363547	0.708524	-0.558158	0.244151	-0.500409	0.915617	-0.437225	0.858955	-0.177281	1.081		-0.349456	0.909379	-0.249783	0.877264	0.0571275	0.995244
C10orf35	-1.15509	0.0223804	0.0336587	1.18407	-0.189769	1.03225	-1.27117	0.168483	-1.36129	0.0476939	-1.08921	0.297567		-0.772128	0.40864	-0.820357	0.175864	-0.4311	1.02122
H2AFY2	0.0829658	1.20903	0.0998904	1.16753	0.0474138	1.19785	0.156524	1.1479	0.397283	0.914442	0.428243	0.900764		0.101497	1.15868	0.352096	0.91517	0.289791	1.02245
AIFM2	-0.365604	1.02182	-0.13497	1.16377	-0.266501	0.957829	-0.743063	0.712689	-0.425187	1.03129	-0.721706	0.728924		-0.557804	0.762918	-0.215266	1.18182	-0.429644	1.0218
TYSND1	0.769498	0.154544	-0.263478	1.06861	0.13449	1.16236	0.255209	1.08408	0.657777	0.58891	0.397949	0.949696		-0.0320447	1.25546	0.295905	1.06011	0.169702	1.12014
SAR1A	-0.247715	1.15679	0.216461	1.09251	-0.0088765	1.21251	-0.155578	1.34982	-0.244651	1.24674	-0.194602	1.33476		-0.0877887	1.29032	-0.134612	1.23081	-0.0945449	1.22551
PPA1	0.145001	1.12388	0.21316	1.07098	-0.0612113	1.20543	0.12838	1.15444	0.0763693	1.18151	0.115333	1.15563		0.0249744	1.18499	0.0244087	1.16617	0.0641462	1.12887
NPFFR1	0.138842	0.794066	-0.534592	0.433895	-0.393978	0.530662	-0.199892	1.25119	-0.197346	1.17518	-0.696407	0.675292		-0.160399	1.20912	-0.184219	1.05714	-0.597098	0.404865
LRRC20	-1.45446	0.0031625	-0.884849	0.166552	0.557684	0.49278	-2.33282	0.00158696	-1.51883	0.0226257	-2.30108	0.00200397		-1.53059	0.00241214	-0.987068	0.0755035	-1.33816	0.017891
EIF4EBP2	0.159267	1.1219	-0.130718	1.16028	0.000678463	1.21238	0.406299	0.924125	0.352478	0.969799	0.307978	1.03864		0.361129	0.927536	0.282671	1.05733	0.118284	1.13124
ADAMTS14	0.530876	0.403926	0.324527	0.947907	0.321745	0.794041	0.592724	0.660725	0.277598	0.982	0.52339	0.754192		0.299617	0.945898	-0.0149871	1.18952	0.305809	0.967627
C10orf27	0.375871	0.694361	-0.33775	0.933584	-0.228046	0.939793	0.0909256	1.17726	0.106138	1.13642	0.5707	0.716578		-0.0101899	1.29283	-0.0155469	1.21673	0.521434	0.629091
SGPL1	0.00816673	1.2758	-0.0431503	1.19194	-0.361425	0.802616	-0.0893146	1.36752	-0.283509	1.21929	-0.180118	1.34768		-0.0847969	1.29059	-0.219315	1.12161	-0.0869121	1.21777
PCBD1	0.0322273	1.28079	-0.425875	0.803056	-0.157701	1.12949	-0.239156	1.31098	-0.0619785	1.33764	-0.208925	1.32777		-0.173404	1.26465	-0.0465091	1.23394	-0.133642	1.23614
UNC5B	2.4756	0	3.09464	0.000129032	0.692024	0.323175	5.62001	0	3.45199	0.000179104	5.5755	0		3.95669	0	2.23916	0.000893204	3.3075	0.000658537
SLC29A3	-0.136665	1.37128	-0.0225209	1.18736	-0.399359	0.71187	-0.0370696	1.37172	0.0746558	1.19919	0.131096	1.17665		0.0269439	1.18477	0.209326	1.0808	0.121699	1.11267
C10orf54	0.116419	1.1059	-0.399966	0.838372	-0.261467	0.928087	0.00530713	1.21572	0.00227797	1.19473	0.0420746	1.18214		0.0293674	1.17795	0.000369635	1.16607	0.0401784	1.12057
PSAP	0.549086	0.399426	-0.258232	0.945628	-0.472332	0.58563	0.400998	0.897586	0.241756	1.06624	0.236494	1.09871		0.209192	1.04206	0.0900929	1.14033	0.0758058	1.13384
CHST3	-0.444366	0.436216	0.268453	1.03428	0.447141	0.731296	-0.167961	1.07901	0.196344	1.07013	0.163581	1.12211		-0.023886	1.24042	0.306915	0.940249	0.156486	1.0757
SPOCK2	0.484234	0.552905	-0.328062	1.00228	-0.280599	0.974432	0.766373	0.510203	0.487665	0.785963	0.646511	0.659891		0.616032	0.553339	0.328425	0.974287	0.333001	1.02298
ASCC1	-0.513281	0.550587	-0.193135	1.04811	-0.387611	0.723715	-0.20321	1.3267	-0.524592	0.867474	-0.283255	1.26857		0.0575635	1.09954	-0.227354	1.09208	-0.101305	1.22534
C10orf104	-0.382151	0.904948	-0.151998	1.09747	-0.418004	0.632949	-0.322741	1.24022	-0.577824	0.775733	-0.42831	1.13051		-0.12705	1.2928	-0.332258	0.99775	-0.203169	1.23689
LOC100288598	-0.542592	0.63854	0.317875	0.972838	-0.844837	0.0958417	-0.320585	1.23292	-0.447971	0.954776	-0.768663	0.63279		-0.142803	1.27325	-0.0521804	1.22098	-0.576524	0.496473
DDIT4	-0.943671	0.110031	-0.205376	1.09924	-1.3323	0.00392969	-1.02262	0.35299	-1.30932	0.0613911	-1.2724	0.154581		-0.571252	0.79127	-0.646652	0.333268	-0.689417	0.571588
DNAJB12	-0.707371	0.388714	-0.0317215	1.19068	-0.17608	1.0921	-0.838488	0.571953	-0.713105	0.563566	-0.906171	0.482557		-0.523065	0.847189	-0.370615	0.988517	-0.518273	0.909582
CBARA1	0.528995	0.417581	-0.409208	0.803505	-0.271894	0.92396	0.0254325	1.2031	0.229605	1.03647	-0.20855	1.29629		-0.129276	1.19727	0.0491499	1.16556	-0.27231	1.02174
CCDC109A	-0.235997	1.15743	0.203067	1.09862	-0.020082	1.21239	0.143356	1.15124	-0.195066	1.28435	-0.0958837	1.3565		0.20853	1.02626	-0.0880521	1.2293	-0.0829562	1.24013
LOC729046	0.250046	0.929501	-0.123795	1.17088	-0.0984927	1.12947	-0.00550893	1.37338	0.122518	1.14306	0.14326	1.11638		-0.0916924	1.27953	0.0315901	1.16541	0.114008	1.10054
P4HA1	0.1811	0.915043	-0.135581	1.05158	-0.0810687	1.08085	0.188632	1.0896	0.0703016	1.16215	0.187584	1.09128		0.134822	1.07997	0.0062709	1.15855	0.122851	1.10996
NUDT13	-0.419866	0.665987	-1.05218	0.0553754	-0.592347	0.408123	-1.72548	0.028811	-1.57398	0.0155529	-2.21526	0.00294346		-1.3445	0.00506897	-1.27923	0.00163934	-1.3904	0.00809465
ECD	-0.874714	0.161686	-0.11642	1.14616	-0.258793	0.949431	-0.8208	0.612382	-0.911335	0.313375	-0.930612	0.465914		-0.416284	1.0538	-0.480124	0.786185	-0.497578	0.941327
FAM149B1	0.156203	1.13162	-0.413347	0.838952	-0.39303	0.744495	-0.191394	1.33964	-0.217701	1.27162	-0.226362	1.31893		-0.18223	1.25811	-0.212347	1.1044	-0.124088	1.23934
DNAJC9	-0.173279	1.33089	-0.387522	0.840757	0.34713	0.869258	-0.351655	1.21408	-0.253876	1.2406	-0.432675	1.13575		-0.203186	1.26524	-0.243154	1.14868	-0.281292	1.18787
MRPS16	-0.0286002	1.32151	-0.346908	0.811358	-0.10889	1.03616	-0.341403	1.17581	-0.0857118	1.27776	-0.245202	1.24014		-0.263845	1.20118	-0.0527824	1.23471	-0.138423	1.23894
ANXA7	-0.0290554	1.34812	0.365329	0.871733	-0.297726	0.760907	0.510845	0.769721	-0.192484	1.25358	0.440102	0.851268		0.455057	0.698539	-0.123949	1.19844	0.360512	0.897333
PPP3CB	0.948619	0.0545043	-0.00485038	1.19147	-0.289048	0.94414	0.960031	0.334086	0.864108	0.346226	0.899058	0.391851		0.545919	0.698804	0.503283	0.78596	0.443024	0.957764
USP54	-0.694179	0.3808	-0.288453	0.999419	-0.0450934	1.18288	-0.896994	0.486433	-0.450386	0.95878	-0.808768	0.592944		-0.539206	0.779909	-0.138228	1.22199	-0.471923	0.947242
SEC24C	-0.0886038	1.36742	-0.0945091	1.17207	-0.19063	1.08375	-0.459929	1.05394	-0.398072	1.0605	-0.518334	0.924094		-0.403445	0.950385	-0.323565	0.973762	-0.303834	1.10603
FUT11	-0.294042	1.13493	-0.292303	1.01053	0.12405	1.16508	-0.83534	0.596428	-0.548869	0.844248	-1.02604	0.349508		-0.65189	0.570613	-0.443485	0.830947	-0.679984	0.479109
CHCHD1	-0.0702163	1.38819	-0.100145	1.16694	-0.0308127	1.20181	-0.212761	1.32652	-0.0997171	1.33043	-0.358741	1.21902		-0.163264	1.29036	-0.0632201	1.23124	-0.280622	1.13534
KIAA0913	0.299707	0.704488	-0.529406	0.611336	-0.52066	0.517292	-0.351057	1.16453	-0.358258	1.03613	-0.284217	1.20308		-0.382915	0.876411	-0.391756	0.650393	-0.106889	1.22939
NDST2	0.474929	0.591629	0.00918591	1.19376	-0.321709	0.924256	0.528694	0.772176	0.304971	1.0158	0.524256	0.796471		0.31919	0.973467	0.15751	1.1326	0.31584	1.02859
CAMK2G	0.112258	1.17633	-0.0620354	1.18773	-0.664987	0.266856	0.600803	0.694525	-0.0639232	1.33918	0.0671312	1.21157		0.563322	0.628759	0.0116492	1.16889	-0.0670887	1.21214
PLAU	-0.322612	1.09092	2.77543	0.000333333	-1.14749	0.0168738	3.83326	0.000267327	-0.273555	1.21727	2.93177	0.00294975		3.45401	1.78571e-05	0.0827418	1.12599	2.04184	0.0112756
VCL	0.277298	0.856736	0.281399	1.02133	-0.0333298	1.2093	1.72805	0.044334	0.578466	0.689875	1.36303	0.135308		1.55397	0.0156073	0.463397	0.819655	0.786398	0.452536
AP3M1	-0.261587	1.1789	-0.0700667	1.17682	-0.150599	1.13928	-0.650412	0.846797	-0.344177	1.13574	-0.799708	0.605104		-0.522831	0.830332	-0.201496	1.19764	-0.55106	0.709443
ITIH5	0.305097	0.909656	0.0242373	1.17242	-0.220269	1.05905	0.671168	0.608058	0.359804	0.957602	0.69161	0.600315		0.533144	0.660356	0.267625	1.02961	0.433867	0.898572
ADK	0.0224318	1.2794	-0.06207	1.1831	-0.130391	1.15788	-0.191514	1.34299	-0.0768962	1.33359	-0.207576	1.33225		-0.18969	1.27475	-0.0622619	1.23547	-0.140473	1.23903
MYST4	-0.267933	0.956991	-0.794884	0.224681	1.37377	0.0103135	-0.0594652	1.32631	0.543183	0.682033	0.00288089	1.21983		0.206796	1.00625	0.402822	0.670291	-0.118049	1.09136
DUSP13	-0.0238447	1.33883	-0.74288	0.172031	-0.452551	0.63428	-0.294555	1.23287	-0.357829	1.1356	-0.58294	0.907824		-0.144833	1.15486	-0.262544	0.993449	-0.419844	0.900402
SAMD8	0.866948	0.0773338	0.144643	1.1248	0.111598	1.12214	0.450856	0.811598	1.04062	0.214678	0.467515	0.820108		0.0444453	1.1572	0.640405	0.512641	0.0946464	1.12569
VDAC2	0.101293	1.20662	0.0994884	1.1818	0.146908	1.15049	0.136749	1.16726	0.304493	1.00437	0.0856644	1.20383		0.0737792	1.18135	0.232632	1.07686	-0.0246462	1.22946
COMTD1	0.0637379	1.24297	-0.245266	1.03486	-0.140049	1.10095	-0.257174	1.30823	-0.0204944	1.34452	-0.295048	1.26989		-0.239072	1.22548	-0.0221205	1.2308	-0.225631	1.21226
ZNF503	-0.438389	0.849057	0.300762	1.01643	0.265752	1.01095	-0.658013	0.79024	-0.17632	1.26747	-0.623306	0.846822		-0.522611	0.716567	-0.0343536	1.23557	-0.414723	0.945178
KIN	-0.647553	0.442664	0.203025	1.10866	-0.209593	0.968596	-0.582499	0.936368	-0.646228	0.673762	-0.529491	1.00193		-0.337261	1.17176	-0.323625	1.08932	-0.222309	1.22704
ATP5C1	-0.0244288	1.39856	-0.0781239	1.1795	0.0200808	1.2039	-0.592116	0.920418	-0.214485	1.26943	-0.492725	1.04704		-0.56678	0.687144	-0.207563	1.17219	-0.291074	1.19983
KCNMA1	-0.230023	1.15765	-0.451385	0.765991	-0.220351	1.0634	-0.506636	1.03385	-0.273494	1.23582	-0.0604672	1.36471		-0.321366	1.14188	-0.131543	1.229	0.134565	1.04756
DLG5	-0.400775	0.79496	-0.348973	0.835381	-0.36811	0.677331	0.0622753	1.19893	-0.0717755	1.30439	-0.112264	1.33562		0.303047	0.95474	0.172584	1.08255	-0.109889	1.23919
POLR3A	-0.317393	1.13126	0.296885	0.974683	0.404337	0.738462	-0.225694	1.31537	-0.4828	0.882203	-0.199748	1.33249		-0.1425	1.27763	-0.419754	0.733038	-0.0226245	1.20839
RPS24	0.245882	1.01254	0.0611877	1.18844	0.0533672	1.20256	0.20586	1.11621	0.296675	1.02539	0.150967	1.15114		0.0868138	1.18079	0.179095	1.13002	0.0253331	1.13846
TAF3	1.38497	0.00301786	0.0517146	0.960047	0.670842	0.344117	1.77521	0.0450596	1.80711	0.0223083	1.90975	0.0352635		1.15958	0.146745	1.0754	0.134733	1.01417	0.351937
ZMIZ1	-0.919865	0.0959116	-0.423996	0.583606	-0.508787	0.383322	-0.293569	1.13175	-0.118227	1.24765	-0.514825	0.893124		0.188371	0.993071	0.379612	0.830634	-0.411876	0.795274
PPIF	0.115843	1.11095	1.30022	0.0404152	1.20948	0.028293	1.14113	0.229044	0.934521	0.313026	1.27878	0.176396		0.846656	0.259347	0.657061	0.350544	0.759866	0.542237
ZCCHC24	1.90518	0.000137143	1.57641	0.016792	-0.136846	0.77847	3.22243	0.00127922	2.60171	0.0018012	2.85851	0.00403965		2.09333	0.0044359	1.79385	0.009015	1.40248	0.147066
GATA3	-1.26043	0.0170287	-0.421438	0.659051	0.209362	0.938221	-1.1861	0.16879	-1.25929	0.0656811	-1.34398	0.10596		-0.555639	0.553345	-0.747109	0.165211	-0.732633	0.419555
SFTPA1	0.159084	1.10597	0.1981	1.07762	-0.359234	0.787462	0.489337	0.803278	0.191094	1.10947	0.103413	1.18156		0.382594	0.837753	0.188851	1.07802	-0.0666954	1.22706
LOC642413	1.55145	0.000655738	-0.354651	0.818741	-0.889076	0.0801085	0.986879	0.315285	0.870063	0.352531	0.765336	0.512706		0.374615	0.785027	0.358004	0.800861	0.301101	1.07572
SFTPD	0.749076	0.189846	-0.480891	0.711071	-0.273056	0.983663	0.204957	1.11685	0.658862	0.596004	0.276626	1.08056		-0.0325971	1.2518	0.382339	0.917564	0.0606709	1.13525
LOC642521	-0.587651	0.452001	-0.191457	1.09857	-0.414054	0.613893	-1.44123	0.0848539	-0.850717	0.381901	-1.30238	0.154251		-1.14824	0.038361	-0.515985	0.660041	-0.729393	0.417007
C10orf57	0.246318	0.951287	-0.425908	0.792518	-0.557751	0.39834	-0.190595	1.31285	-0.0641251	1.33262	-0.157799	1.34033		-0.218502	1.16793	-0.0673111	1.19923	-0.0941189	1.23682
ANXA11	-0.0283012	1.38684	1.12982	0.0790297	0.0490294	1.20105	1.01063	0.314615	0.233752	1.09317	0.782557	0.53219		0.811171	0.303845	0.236941	1.09803	0.471462	0.83327
MAT1A	0.47169	0.548217	0.547338	0.598266	3.23303	0	-0.00162485	1.37193	3.11282	0.000515789	3.31743	0.00116447		-0.310615	1.06707	2.30026	0.000391892	2.53963	0.00146032
C10orf58	0.0108325	1.2791	-0.22584	1.09212	0.21418	1.07233	-0.450812	1.1204	0.0839684	1.18126	-0.199621	1.33163		-0.413206	0.947296	0.0390705	1.16527	-0.10791	1.23866
TSPAN14	0.0819362	1.24092	0.509995	0.683898	-0.260551	0.97694	0.115693	1.1886	0.0636065	1.206	0.00709503	1.23882		-0.0157785	1.27607	0.0766128	1.16686	-0.0377297	1.21236
NRG3	-0.958837	0.0548462	-0.607098	0.4553	0.325812	0.889138	-0.990184	0.373121	-1.09066	0.141438	-0.874766	0.450714		-0.456861	0.632285	-0.732263	0.105782	-0.354554	1.09098
LARP4B	-0.42115	0.846717	-0.0362525	1.17942	-0.120104	1.10626	-0.148673	1.33608	-0.373677	1.02055	-0.343541	1.18779		0.0423773	1.16695	-0.166905	1.15084	-0.212954	1.21583
GHITM	0.373859	0.727109	0.000829058	1.18966	-0.248363	0.98074	0.351565	0.943299	0.323178	0.976184	0.311654	1.01492		0.187847	1.08382	0.206183	1.10651	0.142968	1.12428
FAM190B	0.269146	0.904438	0.328248	0.971634	-0.175447	1.11477	0.65084	0.636548	0.177209	1.13252	0.57515	0.750391		0.471542	0.789315	0.0923536	1.16536	0.368138	0.958049
WAPAL	-0.340768	1.08501	0.121093	1.1679	-0.150449	1.0861	-0.0850045	1.36629	-0.197593	1.25765	-0.0964471	1.35962		0.0413765	1.17774	-0.0202982	1.23412	-0.0257976	1.20696
OPN4	0.479427	0.438014	0.160881	0.928557	-0.210395	0.787371	0.844477	0.410753	0.6108	0.578589	0.729472	0.534808		0.604562	0.480545	0.4405	0.699813	0.365653	0.865844
LDB3	0.866332	0.104951	-0.320783	0.94788	-0.210726	0.989507	1.3166	0.142536	1.29583	0.104122	0.876568	0.424273		0.997729	0.20063	0.956317	0.203652	0.223461	1.10317
BMPR1A	-0.895026	0.119165	-0.300144	0.837882	-0.367895	0.643537	-0.792208	0.629529	-0.751887	0.488669	-0.783899	0.632878		-0.344357	1.10128	-0.291333	1.08049	-0.397875	1.0094
MMRN2	0.42294	0.661696	-0.100997	1.1729	-0.170528	1.10811	0.292761	1.02202	0.175378	1.10135	0.295212	1.03893		0.126662	1.11444	0.0223162	1.16031	0.178177	1.1167
SNCG	0.249831	0.989323	-0.0891586	1.18406	-0.309115	0.86023	0.182394	1.13411	0.0601863	1.20461	0.0158758	1.23307		0.08981	1.17626	0.00884412	1.16671	-0.0447693	1.22895
C10orf116	0.360635	0.728275	-0.209562	1.04865	-0.00973059	1.18455	0.281848	1.03592	0.560536	0.716243	0.307426	1.03265		0.163364	1.13274	0.404583	0.92993	0.0968302	1.1355
FAM25A	0.556048	0.39733	0.0437723	1.18245	2.06095	0.0004	0.426924	0.865761	2.78843	0.00105072	2.82611	0.00397297		0.175445	1.08858	2.15873	0.000493976	2.02227	0.00663866
GLUD1	0.198836	1.06284	-0.490588	0.674242	-0.229583	1.02457	-0.252762	1.31027	0.171775	1.13173	-0.232427	1.3185		-0.247768	1.16689	0.127831	1.14637	-0.21218	1.20735
FAM35A	-0.407153	0.810975	0.0854954	1.17387	0.149014	1.13636	-0.660518	0.84132	-0.622444	0.719477	-0.599562	0.909219		-0.498419	0.892136	-0.472254	0.725462	-0.278821	1.22766
FAM22A	1.70895	0.000385321	0.0302541	1.18219	-0.334107	0.729086	2.70851	0.00438272	1.94606	0.0131498	1.99586	0.0290975		1.95517	0.00648548	1.26103	0.0724333	0.832216	0.490909
MINPP1	0.127942	1.06575	0.274221	0.973336	-0.463492	0.519414	0.552878	0.722484	-0.177768	1.26686	0.133635	1.12581		0.445487	0.736878	-0.146837	1.13232	0.0398578	1.12426
PAPSS2	0.0942289	1.17696	0.21195	1.10246	0.372052	0.815082	0.747534	0.534508	0.796193	0.420873	1.01464	0.308108		0.666568	0.502299	0.685208	0.397007	0.628704	0.642902
ATAD1	-0.0262381	1.39988	0.275272	1.0314	0.122972	1.14323	-0.42653	1.14476	-0.298755	1.20381	-0.219192	1.31942		-0.466664	0.912262	-0.310333	1.03177	-0.0378707	1.19465
CFLP1	0.371156	0.720481	0.0310833	1.18737	0.0641236	1.18686	0.395027	0.936027	0.633252	0.615816	0.478964	0.845872		0.226818	1.08364	0.458848	0.83312	0.221894	1.1039
PTEN	-0.301468	1.15802	-0.377405	0.908411	-0.427796	0.680806	-0.416509	1.15047	-0.529671	0.87126	-0.500278	1.05065		-0.213854	1.27334	-0.317567	1.03258	-0.263733	1.22532
RNLS	0.139055	1.03836	-0.304815	0.866425	-0.303563	0.797129	0.0471782	1.18714	-0.00644984	1.34279	-0.157391	1.33469		0.0434943	1.16665	-0.0103684	1.23193	-0.167573	1.22247
ANKRD22	-2.97718	0	0.91663	0.22558	0.043938	1.05619	-2.82754	0.000111111	-3.23545	0	-3.90382	0		-1.6969	5.66038e-05	-1.94117	0	-2.38808	0
STAMBPL1	-2.02147	1.0101e-05	0.803939	0.257046	0.113216	1.12361	-1.77933	0.0215552	-2.50171	6.84932e-05	-2.94424	8.23529e-05		-1.04567	0.0444681	-1.63855	9.72222e-05	-1.87398	7.04225e-05
ACTA2	3.98058	0	-0.119441	1.15506	-0.24975	0.938453	3.96273	0.000212766	4.26811	4.54545e-05	3.91427	0.000216495		2.24363	0.0073622	2.57344	0.000539326	1.85656	0.0975845
FAS	3.88151	0	1.30019	0.0408716	0.448585	0.583781	4.16933	0.000128205	3.92969	5.55556e-05	4.45201	5.45455e-05		2.22738	0.006	2.14742	0.00504969	2.42725	0.00862676
LIPA	0.268907	0.845581	0.104295	1.15838	-0.219202	0.931325	0.421716	0.877715	0.360964	0.914878	0.391713	0.913739		0.284514	0.994588	0.284418	1.01505	0.196043	1.117
IFIT2	-0.69574	0.297691	1.34345	0.0381693	-0.807582	0.101445	0.954004	0.363978	-0.87495	0.275474	0.136622	1.13636		1.00649	0.145689	-0.419142	0.575436	0.116858	1.00059
IFIT1	-1.10845	0.0489969	1.29827	0.0403313	-1.23765	0.00996429	1.04201	0.283054	-2.14594	0.00042953	0.27748	1.05058		1.28353	0.0546599	-1.42893	0.000344	0.553463	0.583848
IFIT5	-0.994306	0.0752223	0.662159	0.410663	0.114659	1.14559	0.606062	0.655825	-0.988091	0.239685	0.403749	0.893301		0.916916	0.189405	-0.574581	0.586693	0.499257	0.67494
PANK1	1.08081	0.0234432	-0.158711	1.01134	-0.248969	0.794181	1.54814	0.0788949	1.17164	0.152634	1.20921	0.200396		1.10504	0.131446	0.745468	0.382176	0.529264	0.87636
KIF20B	-1.79998	0.000438053	0.0821373	1.13181	0.734945	0.240674	-2.29493	0.00157207	-1.05571	0.14984	-1.27509	0.14064		-1.52284	0.000509615	-0.406018	0.33154	-0.437433	0.75247
LOC119358	0.137923	1.16762	-0.170852	1.12934	-0.178946	1.10358	-0.0116364	1.37264	-0.0458753	1.34285	-0.0725544	1.36564		-0.039943	1.28276	-0.0726643	1.23179	-0.0581765	1.22246
HTR7	0.0324622	1.20888	-0.63824	0.415494	0.424072	0.692184	-0.629542	0.874095	0.12339	1.16136	-0.43478	1.13909		-0.524074	0.635998	0.0296747	1.16684	-0.308242	1.09495
RPP30	-0.569241	0.562141	0.218659	1.08855	0.498307	0.535647	-1.18764	0.214508	-0.598824	0.766104	-0.74388	0.698152		-0.979594	0.12551	-0.443214	0.867175	-0.297264	1.20162
RP11-631M21.2	0.277544	0.909149	0.124799	1.15883	0.370778	0.818273	0.491358	0.828125	0.535106	0.743057	0.72005	0.572539		0.346532	0.955788	0.344159	0.971991	0.463434	0.842205
NUDT9P1	3.5769	0	-0.062168	1.08985	-0.158861	0.895075	4.69321	3.7037e-05	4.25755	4.34783e-05	4.22899	5.6338e-05		3.13997	4.93827e-05	2.72244	0.000156863	1.9913	0.0581229
PCGF5	0.272919	0.909981	0.0543965	1.18709	0.157493	1.13613	0.0518168	1.20991	0.198125	1.09366	0.149171	1.15076		-0.0777846	1.29208	0.0491929	1.16641	0.0866855	1.12977
HECTD2	-0.0190809	1.39895	0.188117	1.12982	0.436025	0.671882	-0.0460714	1.37174	0.329005	0.969756	0.152942	1.1512		-0.0729954	1.28608	0.255598	0.99446	0.0822086	1.12117
PPP1R3C	-2.76423	0	-0.169625	1.07606	-1.15632	0.0157136	-2.95718	4.61538e-05	-3.42072	0	-4.11816	0		-1.71603	0.000167939	-1.99456	0	-2.52368	0
TNKS2	0.149793	1.11617	-0.361943	0.934948	-0.570941	0.43789	-0.123221	1.36601	-0.241315	1.2559	-0.25972	1.30083		-0.120891	1.2863	-0.199798	1.08271	-0.168586	1.24032
FGFBP3	-1.14244	0.0247997	-0.367211	0.854294	-0.139962	1.06382	-1.4058	0.0977753	-1.18256	0.107418	-1.48547	0.071929		-0.837135	0.317826	-0.656501	0.428345	-0.838376	0.340618
BTAF1	-0.437526	0.903022	0.365829	0.902457	0.197953	1.07227	-0.386752	1.17055	-0.358255	1.10821	-0.33536	1.23796		-0.263927	1.20135	-0.203953	1.14854	-0.149109	1.23876
CPEB3	-0.184632	0.949091	-0.365958	0.517966	-0.337151	0.508709	0.868974	0.431289	0.44118	0.802736	0.415635	0.866042		1.01837	0.172251	0.585173	0.584346	0.088097	1.13024
MARCH5	-0.277568	1.12944	0.304524	0.987086	-0.179749	1.05958	-0.468905	1.08548	-0.54557	0.841561	-0.486987	1.05871		-0.404568	1.06978	-0.390431	0.902408	-0.233368	1.23168
IDE	0.298579	0.879893	0.185533	1.12184	0.165091	1.09859	0.026891	1.22571	0.470895	0.819328	0.13695	1.17123		-0.138525	1.26195	0.309312	1.04315	0.0125039	1.13803
KIF11	-1.25152	0.0157461	-0.561913	0.548022	0.0983232	1.18015	-1.9538	0.00918868	-1.41835	0.0360015	-1.82454	0.0178619		-1.30091	0.0153245	-0.889249	0.123988	-0.981501	0.206046
HHEX	-0.549227	0.582103	0.175965	1.08982	0.0882236	1.15748	-0.233949	1.30452	-0.64434	0.656968	-0.807405	0.589107		-0.0266555	1.29428	-0.420595	0.677767	-0.587832	0.538212
EXOC6	-0.167784	1.33619	-0.215327	1.05874	-0.195487	1.03478	-0.333488	1.24051	-0.156032	1.30408	-0.392452	1.17823		-0.219708	1.25986	-0.0459726	1.23164	-0.270072	1.17423
CYP26A1	-0.662797	0.38051	-1.62033	0.00198462	0.679673	0.345415	-0.830622	0.565657	0.437258	0.800272	-0.155001	1.3		-0.236837	1.15024	0.599793	0.346984	-0.0566601	1.1922
MYOF	-0.268481	1.00235	0.352768	0.915576	1.23378	0.0246463	0.400422	0.917239	1.17749	0.150824	0.963543	0.356963		0.451738	0.800376	1.06362	0.0848521	0.569065	0.67595
CEP55	-1.116	0.0315437	-0.293203	0.915705	0.417885	0.727494	-1.72948	0.0287457	-0.918818	0.298891	-1.39011	0.105165		-1.18626	0.0373162	-0.508923	0.627788	-0.728034	0.44181
GPR120	0.143082	0.527293	-0.336888	0.615835	0.0393295	0.787214	0.181463	0.93668	0.755922	0.382931	0.379121	0.730995		0.182031	0.83434	0.685949	0.283082	0.144775	0.870296
C10orf4	-1.14051	0.0343166	-0.270509	1.05626	-0.169811	1.12551	-1.67999	0.0354891	-1.13809	0.13025	-1.4599	0.0876509		-1.1303	0.064522	-0.607272	0.485388	-0.755379	0.414015
TMEM20	-0.519828	0.516547	0.730945	0.344652	0.650018	0.344681	0.280973	0.967944	-0.410673	0.994124	0.44622	0.849535		0.371345	0.743805	-0.305126	0.904513	0.478645	0.661879
NOC3L	-1.26285	0.0118183	0.715986	0.372568	0.739459	0.260373	-0.857403	0.530532	-0.828673	0.378694	-0.46979	1.02431		-0.439156	0.834183	-0.414827	0.733504	-0.0482705	1.22743
TBC1D12	0.215543	0.914269	0.471583	0.762378	-0.080831	1.16357	0.428844	0.895481	0.155468	1.14631	0.450293	0.882626		0.246122	1.04273	0.0763233	1.16503	0.304215	1.01093
HELLS	-0.923156	0.112927	0.24826	1.04047	1.01411	0.0722577	0.0462279	1.17712	-0.454689	0.947107	-0.249975	1.27916		0.40356	0.680617	-0.240954	1.05595	-0.14786	1.22575
PDLIM1	0.0672862	1.2408	1.73287	0.006225	-0.112737	1.15498	0.7464	0.531984	-0.0747473	1.33332	0.139131	1.16557		0.392049	0.685862	-0.0830469	1.22194	-0.0287821	1.19063
ALDH18A1	0.0479404	1.25223	0.298117	1.01125	0.134405	1.14512	-0.114013	1.36585	0.0271316	1.22382	-0.000384146	1.35697		-0.190884	1.26783	-0.0190433	1.22982	0.0213362	1.13675
TCTN3	0.436753	0.650467	-0.0884692	1.18709	-0.141605	1.15997	0.323276	1.01202	0.451891	0.846459	0.401485	0.944388		0.148785	1.15614	0.287363	1.06926	0.207693	1.11577
ENTPD1	-0.920816	0.078683	-0.626947	0.332046	-1.36521	0.00310833	-2.39608	0.00118182	-1.68089	0.00864103	-2.84578	8e-05		-1.87567	3.22581e-05	-1.02205	0.0218747	-1.82654	0.000123288
FLJ34077	-0.527211	0.697341	0.136125	1.1578	0.808359	0.168938	-1.2115	0.204003	-0.392818	1.07911	-0.865645	0.54962		-1.00637	0.10147	-0.313731	1.0508	-0.464565	0.860072
CC2D2B	0.421105	0.542027	0.561982	0.645121	0.353841	0.869268	1.01767	0.318106	0.449186	0.83084	0.95801	0.365056		0.728069	0.415494	0.198607	1.10603	0.591295	0.676169
CCNJ	1.33004	0.00415211	1.14163	0.0850372	0.297292	0.886702	2.18697	0.0158298	1.75168	0.0277038	2.02346	0.0272043		1.39102	0.047979	1.11404	0.116616	1.0388	0.377647
ZNF518A	-1.13557	0.0461442	0.194557	1.11799	0.297297	0.8896	-1.35125	0.120269	-1.00738	0.228408	-1.05838	0.334509		-0.890915	0.203353	-0.566317	0.503447	-0.468721	0.968422
BLNK	-1.15643	0.032466	-2.08763	0.000173913	-1.50649	0.00122727	-1.70988	0.0262569	-2.69502	4e-05	-2.57068	0.000512658		-0.81251	0.174018	-1.90662	0	-1.46945	0.00361202
TM9SF3	-0.0131723	1.40118	0.227831	1.09531	-0.155602	1.05961	0.256746	1.0557	0.0100714	1.21162	0.126382	1.1517		0.21979	1.04614	0.0450097	1.16639	0.0596777	1.13343
LCOR	0.766922	0.150795	0.168993	1.13443	-0.127593	1.15339	0.693752	0.598328	0.669243	0.573344	0.497596	0.825689		0.326537	0.994287	0.357638	0.973829	0.156847	1.12453
C10orf12	-0.784644	0.218562	0.0892996	1.1215	-0.319359	0.673981	-0.420821	1.03735	-0.698485	0.484687	-0.93985	0.37255		-0.0942824	1.24847	-0.295323	0.83855	-0.660024	0.406148
SLIT1	0.10844	1.08284	-0.671706	0.398949	-0.971976	0.0686026	0.119933	1.10633	-0.334234	1.06029	-0.37941	1.13024		0.198436	0.973897	-0.199431	0.967189	-0.325834	0.972203
ARHGAP19	-0.724649	0.34084	-0.041586	1.18968	0.1398	1.14247	-1.08749	0.284197	-0.898635	0.316968	-1.10903	0.26424		-0.762656	0.366402	-0.607814	0.472429	-0.612504	0.684724
FRAT1	1.31471	0.0046832	-0.762775	0.278179	-0.431791	0.603822	0.917837	0.392519	0.866168	0.345249	0.60616	0.679639		0.485671	0.666404	0.371942	0.813228	0.160159	1.05404
FRAT2	0.592468	0.362203	-0.665281	0.4286	-0.0871442	1.18813	0.458276	0.881006	0.499808	0.79966	0.173059	1.15616		0.323811	0.973797	0.256943	1.08851	-0.066462	1.20082
RRP12	0.0387444	1.20638	0.890354	0.198938	0.83277	0.163012	0.783481	0.509706	0.832514	0.399123	1.13387	0.242675		0.599589	0.562325	0.659419	0.414679	0.729873	0.483834
PGAM1	0.138557	1.16746	-0.133352	1.16574	0.176935	1.08631	-0.185975	1.33904	0.255392	1.05506	-0.0187758	1.36058		-0.22159	1.23046	0.161598	1.12548	-0.03613	1.22308
EXOSC1	0.0207089	1.29242	-0.154685	1.1643	-0.245096	1.02505	-0.520349	1.02098	-0.121543	1.31534	-0.414001	1.16218		-0.500406	0.813299	-0.0846481	1.2297	-0.253528	1.20958
ZDHHC16	0.101618	1.16341	-0.281795	1.02273	-0.375648	0.810495	-0.356293	1.20591	-0.21337	1.26044	-0.286456	1.26278		-0.347915	1.06467	-0.187394	1.14626	-0.14404	1.23373
MMS19	0.050944	1.26964	-0.167287	1.15471	0.0747751	1.20092	-0.605257	0.892397	-0.00264862	1.34466	-0.196131	1.33466		-0.596179	0.552995	-0.038957	1.23102	-0.0441545	1.21177
UBTD1	1.05875	0.028864	0.271813	1.06329	-0.499013	0.558806	1.31083	0.136178	1.01484	0.225655	1.04645	0.286317		0.796657	0.38091	0.645196	0.58611	0.465031	0.939084
ANKRD2	0.866595	0.0917843	0.208652	1.01162	0.0165936	1.13158	0.870078	0.397352	0.799752	0.403756	0.884313	0.403129		0.451821	0.732348	0.417505	0.783528	0.466856	0.914109
MORN4	0.557658	0.39376	-0.0191446	1.18553	-0.132712	1.12471	0.336689	0.959821	0.475259	0.795047	0.372855	0.940679		0.0963031	1.15296	0.256167	1.06177	0.169868	1.11809
PI4K2A	0.714206	0.21664	0.25661	1.06331	-0.0910298	1.18464	0.639936	0.652759	0.537486	0.73351	0.555765	0.770235		0.279356	1.0468	0.242088	1.07835	0.261409	1.09572
AVPI1	1.05889	0.0284343	0.374199	0.916112	-0.49549	0.565031	1.45594	0.0913204	0.357101	0.967132	0.338849	1.01055		0.922518	0.240302	-0.0132584	0.922043	-0.114413	0.795388
MARVELD1	-0.091194	1.33949	-0.249216	0.965731	-0.112507	1.03421	0.384465	0.930143	0.212454	1.07425	0.255166	1.06211		0.471091	0.773258	0.273446	1.05735	0.105936	1.12491
ZFYVE27	0.321095	0.793349	-0.117163	1.16918	-0.0927353	1.16685	0.611763	0.676243	0.359052	0.937169	0.527618	0.782716		0.493252	0.736454	0.235961	1.08997	0.284914	1.06682
MUC5AC	0.36486	0.694742	-0.452357	0.717302	-0.604333	0.41281	0.105299	1.137	-0.0639226	1.31811	0.018266	1.20742		0.0304901	1.13553	-0.110236	1.14998	0.00792181	1.1311
TP53I11	0.727521	0.174205	-0.395537	0.784794	-0.285064	0.819018	0.81396	0.485755	0.841554	0.398453	0.654933	0.6611		0.569833	0.666169	0.576713	0.678049	0.241054	1.09965
AP2A2	0.0910761	1.08256	0.0294667	1.17706	-0.0723894	1.1496	0.13633	1.17123	0.411242	0.914936	0.170431	1.1513		0.0909592	1.17803	0.38497	0.943102	0.0335378	1.13761
PGR	-0.160798	1.22328	-0.266859	0.904222	3.70006	0	-1.39313	0.0877534	3.64395	9.80392e-05	2.78627	0.00437553		-1.27274	0.00636425	3.02054	0	2.22356	0.0030625
MUC6	0.483665	0.401736	-0.771654	0.295037	-0.551847	0.424261	-0.207515	1.27437	-0.13797	1.26497	0.242011	1.04006		-0.274433	0.872643	-0.246102	0.766328	0.328383	0.826931
KIAA1377	-1.36152	0.00985455	-1.35358	0.0120411	0.227653	1.0563	-1.98509	0.00819849	-0.622056	0.677489	-1.82642	0.018044		-1.13563	0.0409174	-0.0690769	1.15526	-1.17463	0.0284429
YAP1	0.0820389	1.13637	-0.0143317	1.19044	0.123774	1.1643	0.321233	1.00291	0.191432	1.10871	0.243587	1.08824		0.288028	1.03499	0.132333	1.16033	0.11542	1.13004
[truncated: 12,096 more rows]

## Sheet: abbreviation list
The following abbreviations were used for the columns in the DEGs Table
column B	D-M (doxo vs mock)
column D	T-M (tnf vs mock)
columnF	E-M (e2 vs mock)
column H	DT-M (doxo-tnf vs mock)
columnJ	DE-M (doxo-e2 vs mock)
column L	DTE-M (doxo-tnf-e2 vs mock)
comparisons for identifying synergistic regulation
column O	DT-M+D+T (doxo-tnf vs mock,doxo,tnf)
column Q	DE-M+D+E (doxo-e2 vs mock,doxo,e2)
column S	DTE-M+DT+DE (doxo-tnf-e2 vs mock,doxo-tnf,doxo-e2)
