# Supplementary material for: Cooperative interactions between p53 and NFκB enhance cell plasticity
Source: Oncotarget. 2014 Oct 21;5(23):12111–25. doi: 10.18632/oncotarget.2545 (PMC4322992; doi:10.18632/oncotarget.2545)
Supplement: Supplementary file 4 [file oncotarget-05-12111-s004.xlsx]

## Sheet: up.DEGs
HGNC	log2 FC (doxo vs mock)	RP.pfp.up	log2 FC (tnf vs mock)	RP.pfp.up	log2 FC (doxo+tnf vs mock)	RP.pfp.up	log2 FC (doxo+tnf+e2 vs mock)	RP.pfp.up	log2 FC (e2 vs mock)	RP.pfp.up
PODXL	0.258042	0.69322	0.43168	0.683733	1.69655	0.0540366	2.99394	0.00230332	0.367572	0.803324
ARHGAP26	-0.53588	1.24844	1.14551	0.0788805	1.00289	0.335067	2.52267	0.00744937	0.273284	1.04097
ATP11A	0.053845	0.911801	0.918122	0.191447	1.5137	0.0896722	2.51345	0.00786239	0.840758	0.190388
C15orf57	-0.0843319	1.3044	-0.161601	1.18266	-0.264067	1.30285	2.46765	0.0497299	-0.463288	1.07965
C14orf139	0.164297	1.12481	-0.0121911	1.1938	0.975844	0.326471	2.41282	0.00945042	0.0642705	1.18407
PXK	0.735121	0.190153	0.777076	0.290961	1.61663	0.0645129	2.36584	0.0108719	1.03138	0.0852759
KIAA1462	0.399039	0.31467	0.589549	0.463444	1.8112	0.0522092	2.32764	0.0145791	-0.518294	1.18572
MBOAT1	-0.545098	1.23047	-0.142811	1.18391	-0.330909	1.30056	2.31333	0.0128041	0.572703	0.49285
GNG4	0.137184	1.07779	0.71981	0.383722	1.63377	0.0644242	2.27396	0.013931	0.534233	0.581689
LOC388242	-0.0865307	1.11367	0.801574	0.30346	1.10026	0.260005	2.18305	0.0194371	0.727859	0.324436
TMEM173	-0.0509901	1.25976	0.619807	0.543654	0.499227	0.798854	2.14784	0.0195895	0.639242	0.435006
LRG1	-1.04688	1.0563	1.00794	0.126679	1.21154	0.178981	2.10026	0.0214444	0.405219	0.780976
C6orf132	-0.211323	1.24091	0.299328	0.662752	1.28393	0.167573	2.07484	0.0241265	1.07339	0.0764051
C1QL1	0.921735	0.0617537	0.801757	0.257023	1.16659	0.209125	2.06634	0.0235062	0.378347	0.753602
ARHGEF15	0.363868	0.660811	0.738891	0.323255	1.69638	0.0538901	2.04872	0.0230373	-0.613902	1.09757

## Sheet: down.DEGs
HGNC	log2 FC (doxo vs mock)	RP.pfp.down	log2 FC (tnf vs mock)	RP.pfp.down	log2 FC (doxo+tnf vs mock)	RP.pfp.down	log2 FC (doxo+tnf+e2 vs mock)	RP.pfp.down	log2 FC (e2 vs mock)	RP.pfp.down
PRPS1L1	0.417183	1.24863	-0.763365	0.169483	-1.23287	0.187144	-2.47123	0.000786517	-0.6566	0.365992
MPDZ	-1.07353	0.0585665	-0.256597	0.978597	-1.49441	0.0746946	-2.30306	0.00191954	-0.327378	0.852369
RAB20	-0.846419	0.202048	-0.540889	0.613797	-1.40865	0.100079	-2.29801	0.0018876	-0.784282	0.245955
PRPS1	0.360617	1.22232	-0.864567	0.125507	-1.26889	0.163667	-2.2602	0.00210332	-0.57818	0.45856
GLDN	-0.373664	0.842285	-0.944734	0.0964404	-1.30325	0.14762	-2.22967	0.00253659	-0.834365	0.162998
PLEKHM3	-0.652784	0.286631	-0.0571072	1.05852	-1.48998	0.0642548	-2.17601	0.00358974	-0.629643	0.317941
SPERT	-0.535069	0.680461	-0.760628	0.2417	-1.03668	0.33501	-2.11465	0.0053388	-0.220939	0.940156
MTUS1	-0.490507	0.768563	0.104873	1.18496	-1.56671	0.0539225	-2.09177	0.00593067	-0.106982	1.09952
LOC727820	-0.776236	0.256219	-1.08847	0.0635372	-1.38811	0.10256	-2.06614	0.00705714	-0.721956	0.321436
C20orf151	-0.799544	0.216275	-0.182871	1.07612	-1.53802	0.0599154	-2.03955	0.00741414	-0.986615	0.107158
MAP2	0.0768473	1.39079	-0.509004	0.645429	-1.09917	0.28658	-2.02471	0.00741772	-0.60657	0.480813
